# Supplementary material for: Global analysis of polysome-associated mRNA in vesicular stomatitis virus infected cells
Source: PLoS Pathog. 2019 Jun 21;15(6):e1007875. doi: 10.1371/journal.ppat.1007875 (PMC6608984; doi:10.1371/journal.ppat.1007875)
Supplement: S1 Dataset — (TXT) [file ppat.1007875.s007.txt]

GeneID	MockCytoTPM	MockMonoTPM	MockPolyTPM	WTCytoTPM	WTMonoTPM	WTPolyTPM	MockPC	WTPC	Log2FC(PC)	MockMC	WTMC	Log2FC(MC)
STX16-NPEPL1	3.053409007	1.293801629	0.301452997	2.443963104	1.118850053	1.719121632	0.098726701	0.703415542	2.832864994	0.423723657	0.457801532	0.111598614
TOMM6	124.2769871	35.78376066	54.04371855	123.4776387	100.1149137	215.4851969	0.434865053	1.745135387	2.004699286	0.287935534	0.810793879	1.493589355
GTF2H2B	3.354292502	1.0054633	0.999758219	2.107107084	1.164039722	1.975165218	0.29805338	0.937382458	1.653067061	0.29975421	0.55243501	0.882024734
HIGD1A	8.479262887	12.47668339	8.054867983	8.153478341	6.039476325	21.55819626	0.94994908	2.644049	1.476826825	1.471434906	0.740723906	-0.990215917
RP11-2C24.9	0.960585513	0.162833953	0.18762393	0.589400765	0.225670926	0.308801119	0.195322465	0.523923851	1.423499251	0.169515312	0.38288197	1.175484129
RP11-762I7.5	37.81108993	14.4699763	29.24910649	32.34934004	16.45507134	63.53242027	0.773558936	1.963947957	1.344173583	0.38269133	0.508667915	0.410542878
C15orf38-AP3S2	5.432893703	1.629267011	4.963400849	4.054945633	1.538656934	9.309699859	0.91358328	2.295887714	1.329443933	0.299889359	0.379451927	0.339486788
CDRT4	8.753358609	2.731018926	7.583693294	3.432204703	4.234221191	7.390709045	0.866375255	2.153341564	1.313513236	0.311996692	1.23367385	1.9833584
C2orf74	7.073704656	6.529416762	3.054316989	11.38380938	5.992763611	11.75085345	0.431784636	1.032242641	1.257398319	0.923054761	0.526428668	-0.810178182
EEF1E1-BLOC1S5	19.15223188	5.174651121	7.322580591	8.829385599	3.100370364	7.697131571	0.382335627	0.871762988	1.189096311	0.270185279	0.351142254	0.378106538
ARL17A	3.727502876	3.182542234	2.978222045	1.595433969	1.647784879	2.893649961	0.798985847	1.813707128	1.182699658	0.853800075	1.032812959	0.274608814
ZNF286A_1	1.735615186	0.840737328	0.778229055	1.36357263	1.137214958	1.386263214	0.448388019	1.016640539	1.180990031	0.484403072	0.833996615	0.783833513
RP11-542C16.2	5.49708805	6.142227016	2.84528355	8.824675297	7.155647694	10.18715788	0.517598322	1.154394642	1.157231664	1.11736013	0.8108681	-0.462555084
XAGE1B	79.30688595	105.9622772	126.226302	79.48122165	67.65599864	264.8750603	1.591618439	3.332548932	1.066131541	1.336104374	0.851219914	-0.650428906
RP11-16E18.1	5.133688951	0.617825472	3.111392685	5.932049484	0.502710944	7.408320046	0.606073472	1.248863494	1.043051192	0.120347274	0.084744901	-0.506005003
DYNLT3	8.232467916	4.612768348	8.583908197	10.55419437	3.973543559	22.45453699	1.042689542	2.127546282	1.028880854	0.56031416	0.376489519	-0.573626251
LINC01296	3.68214807	1.751402654	1.487574947	4.038644422	1.410307372	3.292036271	0.403996504	0.815133972	1.012694387	0.475646992	0.349203154	-0.445824664
XXbac-BPG32J3.20	15.93965277	7.807497369	8.354908622	9.400452397	5.058834794	9.717671885	0.524158759	1.03374513	0.97980478	0.489816026	0.538148015	0.135763057
CTD-2550O8.5	11.98547666	2.60998072	12.98880886	14.49676299	6.434741236	30.75915209	1.083712333	2.121794508	0.969303091	0.217761946	0.443874349	1.027399475
SERF1A	4.673951202	8.650104065	8.478368927	10.9315199	9.765658951	38.78755494	1.813961798	3.548230741	0.967955758	1.85070483	0.893348687	-1.050779521
MINOS1-NBL1	21.23633882	14.45143383	16.11518815	15.99395369	8.909769601	23.66811663	0.758849644	1.479816504	0.963532327	0.680504956	0.557071114	-0.28874416
SULT1A4	10.80526239	3.673590765	6.63404183	5.706917655	2.629229804	6.817918685	0.613963974	1.194676198	0.960393738	0.339981634	0.460709259	0.438399778
ZNF12	3.846843748	0.479375493	0.72692324	1.613086147	0.360292377	0.58711759	0.188966147	0.363971627	0.945698194	0.124615275	0.223355943	0.841863713
TMSB4X	456.1049187	2076.166205	338.4798689	545.0810732	1651.555176	766.598952	0.742109666	1.406394369	0.922296896	4.551948729	3.029925744	-0.587201871
DYX1C1	3.023648345	0.891534596	1.995182338	2.971003648	0.819830583	3.71485684	0.659859253	1.250371013	0.922126001	0.294853929	0.275943984	-0.095624988
ZFPM2-AS1	5.069683582	7.058980876	2.900872662	5.090485021	5.434665457	5.477701853	0.572199944	1.076066786	0.911176359	1.392390819	1.067612503	-0.3831761
PCBP1	8.996359533	0.405997907	9.096326628	12.28544492	2.07209537	23.31431027	1.01111195	1.897718025	0.908322903	0.045129133	0.168662623	1.902009329
TMEM189-UBE2V1	11.48239788	3.242556718	9.719765704	6.839821207	3.943244786	10.85780554	0.846492676	1.587439965	0.907132542	0.282393691	0.576512845	1.029644896
AC012146.7	22.95281154	152.9692608	17.11356248	24.55676038	157.8323035	33.9762072	0.745597656	1.383578561	0.891935334	6.664510816	6.427244515	-0.052298625
POLR2K	81.09361428	292.7636324	92.93882609	91.8954694	191.3847166	192.0065529	1.146068367	2.089401732	0.866396799	3.610193417	2.082634953	-0.793666148
LUCAT1	6.72354662	7.20509482	2.296304192	4.031303298	5.154205264	2.491974056	0.341531683	0.618155934	0.855951395	1.071621159	1.278545642	0.254708692
ZNF397	7.961695815	3.071370021	2.262465923	4.696690712	3.163018141	2.379020839	0.284168847	0.506531297	0.833903007	0.38576832	0.673456767	0.803850661
SMIM8	2.875493212	3.878665477	3.63457811	3.172383583	2.41755368	7.094196543	1.263984243	2.236235423	0.8230936	1.348869634	0.762062221	-0.823770219
SMIM11_2	4.952590016	20.24399517	11.09744619	6.246078091	16.55254666	24.6223078	2.240735889	3.942042902	0.814970866	4.087557239	2.650070399	-0.625208248
CBWD2	10.37252187	15.28859587	6.358940127	11.04609893	14.51597401	11.88877151	0.613056324	1.076286895	0.811971162	1.473951665	1.314126744	-0.165584789
HMGN3	184.6526314	200.5254009	250.2348917	212.6541196	131.1705196	500.0373176	1.355165588	2.351411384	0.795057818	1.085960159	0.616825669	-0.816036466
MITD1	2.740762247	1.359396013	4.072120898	2.607345495	1.055356362	6.712475587	1.485762183	2.574448073	0.793059961	0.495991951	0.404762761	-0.293240142
AC005154.6	1.151340937	1.436075716	0.699584829	0.869481221	1.013843296	0.914812425	0.607626122	1.05213592	0.792065293	1.247307092	1.166032424	-0.097208799
COX17	36.97003713	184.4510829	43.2410458	42.35711513	151.3368208	84.62746042	1.169624084	1.99795147	0.772476617	4.989204698	3.572878378	-0.481723057
TMCC1-AS1	1.812073564	3.495335243	1.293629378	1.849164333	2.897478659	2.25340541	0.713894515	1.218607438	0.771450628	1.92891465	1.566912474	-0.299864714
RP11-49K24.6	20.77482184	16.90612972	6.179562251	13.26965177	18.06741882	6.735922187	0.297454404	0.50761861	0.771076422	0.813779769	1.361559379	0.742549581
CTD-2026D20.3	5.91424207	8.228422586	7.85252485	4.428413504	5.967975466	9.983896326	1.327731391	2.254508599	0.763849703	1.391289448	1.347655421	-0.04597093
RP11-1035H13.3	51.31836821	7.346223225	98.68329388	42.44027587	16.23443818	137.5850116	1.922962427	3.241850077	0.753486799	0.143149977	0.382524332	1.418024082
CDC26	62.25744207	137.8741077	79.61569606	65.94787882	103.0441282	141.9608464	1.278814121	2.152621873	0.75128834	2.214580347	1.562508606	-0.503169205
OTUD6B-AS1	7.388324179	5.701324511	1.497267782	6.111129895	5.087063549	2.084421552	0.202653233	0.341086115	0.751122833	0.771666805	0.832426022	0.10934402
PSPHP1	62.6175193	146.645157	89.36685334	54.92076503	87.6235643	131.8169583	1.427186103	2.400129682	0.749938886	2.34191898	1.595454183	-0.553723987
ERCC8	5.599041488	6.386037938	5.87359561	6.062159106	5.040627353	10.65677986	1.049035915	1.757918205	0.744803873	1.140559139	0.831490442	-0.455969669
RPL36A	31.22583295	98.62015065	203.2447514	37.18135303	93.14564317	405.0013056	6.508865647	10.89259192	0.742869248	3.158287268	2.505170888	-0.334233382
UQCRH	513.1247223	1949.530085	612.7079218	652.6188316	1435.762984	1300.305428	1.194072114	1.992442395	0.738648046	3.799329872	2.200002381	-0.788239892
SHFM1	16.93513949	36.98713865	22.67151929	18.66481562	22.18768223	41.65988622	1.338726457	2.232000951	0.737476438	2.184046885	1.188743714	-0.877566115
RPS3A	332.770621	420.0185123	770.0789086	432.239856	534.6168502	1667.493659	2.314143317	3.857797091	0.737299049	1.26218628	1.236852277	-0.029251644
ZNF791	3.938449987	1.18580169	0.661088862	2.165295038	0.969311016	0.603860267	0.167855086	0.278881287	0.73243488	0.301083343	0.447657709	0.572233134
GAGE2E	29.06247498	31.06327163	22.38688178	18.49559623	14.21701447	23.652226	0.770301972	1.278803111	0.731298136	1.068844675	0.768670244	-0.475615488
LINC01106	8.116449714	7.289508916	3.697221239	4.57229227	3.799926842	3.450976924	0.455521979	0.754758602	0.728494628	0.898115453	0.831076978	-0.111918805
SYS1-DBNDD2	11.33189916	15.12867925	14.62459792	7.868986324	14.66513655	16.78705544	1.290569013	2.13331867	0.725092197	1.335052407	1.863662732	0.481244423
SRP19	7.562480652	8.402473963	27.32594545	10.11497221	3.863832149	60.22790325	3.613357403	5.954332055	0.720599717	1.11107378	0.381991376	-1.540342649
ZNF721	3.763776189	2.100912766	2.382990424	2.367962499	2.112809632	2.468467752	0.633138185	1.042443769	0.719377252	0.558192799	0.892247927	0.676681132
AP000304.12	21.79386667	5.734548593	29.02942594	16.25163338	5.968806185	35.58304885	1.331999795	2.189506004	0.717011545	0.263126717	0.367274233	0.48109994
USMG5	254.6910791	1350.285072	306.200512	304.1385145	1051.465232	600.2700857	1.202242784	1.973673366	0.715154983	5.301658293	3.457191976	-0.616842969
CBWD5	3.191394116	8.504128641	2.066988262	3.587425007	7.014347315	3.809631509	0.647675651	1.061940389	0.713359372	2.664706499	1.955259637	-0.446616444
SCOC	5.427991427	3.072035346	5.576221259	6.338350593	2.781402327	10.6345714	1.027308413	1.677813691	0.707713159	0.565961717	0.438821155	-0.367071391
RP11-727A23.5	18.96546897	46.41812323	7.519860765	14.19975345	39.89504631	9.186957277	0.396502759	0.646980056	0.706390336	2.447507272	2.809559085	0.199030594
EIF2S2	117.5773591	17.68765301	81.11114448	141.0505519	20.68901604	157.8723119	0.68985343	1.119260505	0.698184081	0.150434175	0.146678023	-0.036479628
DDX60	2.442273622	0.101622827	0.366226314	2.546609138	0.086713945	0.618939414	0.149953024	0.243044527	0.696710037	0.041609927	0.034050747	-0.289241291
COX20	33.53258476	60.68852178	23.38800442	30.39712382	48.1883572	34.27675399	0.69747097	1.127631489	0.693090595	1.809837274	1.585293316	-0.19111019
SETD9	7.176583973	17.6861402	5.849903358	7.030275277	16.82525928	9.228247765	0.815137589	1.312643873	0.687360057	2.464423223	2.393257535	-0.042274384
TMEM161B-AS1	3.400344682	4.825946954	2.408449707	3.401897229	2.872775856	3.877322614	0.708295756	1.139753012	0.686297419	1.419252283	0.844462858	-0.749025187
C8orf59	31.76068168	46.55637995	47.69662491	36.07774142	29.94591099	86.84072675	1.501750668	2.407044436	0.68061747	1.465849519	0.830038406	-0.820487009
RP11-649E7.5	9.076896244	1.839514422	6.236246106	6.481590054	6.176656994	7.127503264	0.687046094	1.099653512	0.678570222	0.202658968	0.952953973	2.233352519
CENPBD1	3.910721441	1.959770142	2.34316097	2.559077751	3.068749619	2.452771379	0.599163353	0.958459108	0.677767496	0.501127521	1.199162322	1.258777284
HDDC3	10.32692888	47.83463749	28.9502344	11.03468584	30.90457601	49.31548533	2.803373079	4.469133607	0.672831421	4.632029334	2.800675656	-0.725869474
C4orf33	2.625264263	1.007112545	1.848548086	2.815854323	0.906298915	3.14056046	0.704137908	1.115313542	0.663519426	0.383623302	0.321855753	-0.253276097
SPAG16	1.260115727	0.401519447	1.849517375	1.217347408	0.433663506	2.830024315	1.467736126	2.324746655	0.663480885	0.318636962	0.356236439	0.160921464
SUMO1	84.85751557	75.3879834	158.2434129	101.8532045	48.59181325	299.6885714	1.864813174	2.942357806	0.657941595	0.888406677	0.477076921	-0.896998337
RAB30-AS1	20.22166682	62.42783316	10.14000825	18.88449661	54.66371771	14.90667649	0.501442752	0.789360543	0.654599404	3.08717544	2.894634623	-0.092906217
LSM3	43.26567768	155.9204158	51.65881731	53.29266019	108.7733313	99.79592227	1.193990712	1.872601629	0.649252404	3.603789981	2.041056515	-0.820198807
COX6C	123.9875288	247.9396577	287.1500337	126.0172028	127.4289352	456.7509703	2.315959003	3.624512845	0.646177387	1.999714487	1.011202696	-0.983721816
CHCHD7	9.353605176	22.14115219	13.12860784	9.758819515	14.86000023	21.43338653	1.403587984	2.196309349	0.645961769	2.36712495	1.522725183	-0.63648027
MRPS17	8.610108568	11.54102077	22.54568205	8.951260553	5.84788694	36.66235406	2.618513096	4.095775544	0.645388835	1.340403629	0.653303175	-1.036842941
GTF2H2	7.89620058	4.2049187	11.97147645	8.78325453	3.491163035	20.80913994	1.516105921	2.369183298	0.644019272	0.532524302	0.397479434	-0.42196715
TOMM5	67.34341404	409.3181964	100.2761161	80.3588011	295.0402863	186.8615089	1.489026322	2.325339681	0.643072221	6.078073145	3.671536686	-0.727230021
TRIAP1	77.32239267	194.7523021	105.6122467	74.47919106	100.8598058	158.4641527	1.365868839	2.127629885	0.639428254	2.518705065	1.354201145	-0.895240152
DBI	142.2968419	387.1054885	265.8978287	169.9696292	220.5109731	494.6414195	1.868613704	2.910175317	0.639137714	2.720408151	1.297355146	-1.068249653
RP11-421L21.3	5.36826902	9.468579455	4.54396501	5.427462449	6.347783652	7.145466077	0.846448826	1.316539017	0.637255523	1.763804947	1.169567494	-0.592715908
NBPF20	1.256773555	0.09508347	0.175251505	0.954766636	0.069612455	0.206474276	0.13944557	0.216256275	0.633039893	0.075656804	0.072910439	-0.053344444
NFYB	15.43251821	7.892441426	12.37612686	14.26044215	8.124913334	17.68456605	0.801951224	1.240113445	0.628885707	0.511416304	0.569751852	0.155835555
RP11-620J15.3	8.718451731	24.22185839	9.813202293	9.423006381	16.2715971	16.36567701	1.125567084	1.736778726	0.625761915	2.778229339	1.72679466	-0.686069161
RP4-613B23.5	86.6222576	115.1836216	134.9689214	108.60758	68.04131068	260.2809332	1.558132115	2.396526404	0.62112727	1.329723154	0.626487678	-1.08576787
SNRPG	113.5799831	344.5659299	257.007725	129.5939413	222.3682196	450.4388164	2.262790661	3.475770641	0.619229763	3.033685342	1.71588438	-0.822119111
BOLA2	11.24085104	1.45080074	8.131015794	12.15215505	4.905103666	13.49646843	0.723345213	1.110623455	0.618613533	0.129065027	0.403640642	1.644973324
TAF11	49.65722775	77.68418143	99.05589507	54.62861287	47.10663448	167.0595749	1.994793096	3.058096593	0.616394862	1.564408344	0.862306985	-0.859343664
RWDD3	7.546443833	14.43371944	8.824275224	8.211122918	12.56692205	14.71659647	1.169328947	1.792275748	0.616111783	1.912651808	1.53047545	-0.321594356
TIMM8A	22.24707421	52.97493183	24.28040202	21.33087962	35.76628696	35.67553527	1.091397538	1.672483082	0.615814923	2.381208932	1.676737556	-0.506037316
NDUFB3	86.03979698	156.9657572	188.4378612	98.36707187	91.83098443	329.4515956	2.190124429	3.349206084	0.612806314	1.824339	0.933554112	-0.966568284
MYEOV2	44.713543	256.6652547	40.99870338	50.22990785	233.4471387	70.28112506	0.91691914	1.399188811	0.60972424	5.740212863	4.647572506	-0.304626864
MCEE	13.77362905	13.02453945	19.16073168	13.26931429	10.2093353	28.1656911	1.391117157	2.122618432	0.609601126	0.945614217	0.769394339	-0.297528511
LINC00467	3.760812613	7.045140799	2.43320965	4.200063662	6.957574341	4.144169683	0.646990398	0.986692112	0.608855673	1.8733028	1.65654021	-0.177410892
AC009403.2	12.49438117	27.81144126	10.81874818	13.48751078	18.49107731	17.80863065	0.865889077	1.320379345	0.608698346	2.225915865	1.370977759	-0.699193895
RPS27L	15.24209054	30.19028486	30.38942716	17.97462697	19.95995265	54.61429555	1.993783404	3.038410513	0.607808112	1.980718116	1.110451565	-0.834877111
GNG10	51.08445356	266.8090331	72.59067709	69.77740409	255.8217871	151.1032803	1.420993512	2.165504467	0.607803181	5.222900796	3.666255437	-0.510543996
EAF2	5.178142727	1.424144163	6.136982972	5.708480654	1.475417855	10.3068462	1.185170687	1.8055323	0.60732938	0.275029917	0.258460691	-0.089643678
ZNF138	3.866408415	1.929761503	1.910294701	3.107137944	1.722817016	2.335490029	0.494074732	0.751653152	0.605337813	0.499109586	0.554470721	0.151754667
BDH2	6.131658495	1.140652536	12.10948042	6.97476458	0.993228238	20.94292654	1.974911099	3.002671459	0.604458918	0.186026756	0.14240312	-0.385529377
COA5	17.61314491	24.33399733	23.43107425	17.09212416	16.12896909	34.50744994	1.330317463	2.018909389	0.601805595	1.381581623	0.943649188	-0.549998271
CETN3	7.966337179	1.147662266	13.92224685	8.783359395	1.451794565	23.28786803	1.747634646	2.651362307	0.601330215	0.144063983	0.165289213	0.198282879
TRAPPC3L	16.94281367	6.21189952	16.39778272	15.06224488	3.97752997	22.10913039	0.967831143	1.467850945	0.600878208	0.366639192	0.264072852	-0.473425017
ZNF300	12.84202013	8.298880689	1.760387507	8.267785772	5.976699247	1.715512074	0.137080264	0.207493532	0.598045494	0.6462286	0.722889951	0.161731434
ZNF780B	1.19703082	0.503062587	0.633609433	0.918608101	0.404546581	0.735592997	0.52931756	0.800769116	0.597252817	0.420258675	0.440390827	0.067506817
GLRX	2.227428661	2.369824635	11.99510308	2.830773605	1.073977824	23.02442921	5.385179462	8.133617316	0.59490269	1.063928411	0.379393754	-1.487633246
C11orf74	25.50753868	31.97944102	35.89352174	30.14755289	24.94255477	64.06173035	1.407173079	2.124939646	0.594622077	1.253725082	0.827349233	-0.599652687
HAUS1	32.37408838	11.42788332	52.95583757	37.98486811	11.74371483	93.43574237	1.635747606	2.459814843	0.588599565	0.352994753	0.30916824	-0.191254613
RPS27	558.3701484	3970.181804	756.8085607	702.136838	3654.329732	1430.224806	1.355388648	2.036960217	0.58771121	7.110304545	5.2045834	-0.450128666
SNHG21	13.33783413	29.36678583	11.6558986	11.88435697	19.52623745	15.60586506	0.873897403	1.313143412	0.587488665	2.20176571	1.643020106	-0.422310825
LSM5	42.95390825	117.9351033	61.69637519	48.50036385	92.90068318	104.6585296	1.436339037	2.157891638	0.587226093	2.745619853	1.915463634	-0.519438254
SUB1	55.03784418	35.20954996	111.8426788	64.27535246	24.2406582	195.8770684	2.032105008	3.047467823	0.584636033	0.63973345	0.377137694	-0.76237957
ACTR6	15.45006999	2.464667165	17.37923682	17.87523626	2.457748004	30.11961821	1.124864602	1.684991335	0.582989816	0.15952466	0.137494574	-0.21440477
FAM200B	4.667368863	7.167734481	1.360838438	3.772943223	6.513625584	1.644805993	0.291564365	0.435947719	0.580340727	1.535712023	1.726404348	0.168862696
RP11-831H9.11	56.43659928	61.9965888	120.6328067	59.92452725	54.55933536	191.1715556	2.137492483	3.190205487	0.577730007	1.098517444	0.910467514	-0.270878332
SKA2	51.44046834	71.61358235	46.17935635	65.07704295	68.77641365	87.08055322	0.897724259	1.338114783	0.575857588	1.392164276	1.056846017	-0.397564269
ITGB3BP	20.53137369	11.68618477	22.19487234	23.61892832	12.36659939	38.05466759	1.081022277	1.611193661	0.575733659	0.569186697	0.523588506	-0.120468515
COMMD6	33.11275255	198.2365556	20.203859	35.42858603	187.6997042	32.10103002	0.610153413	0.906077087	0.570461765	5.986713286	5.297973338	-0.176323595
DYRK4	2.160292809	4.387811656	2.626483391	2.479607024	3.573186005	4.474552477	1.215799719	1.804540975	0.569726312	2.031118947	1.441029151	-0.495175209
C18orf32	10.08369451	9.811812406	22.20117881	8.150837194	6.75700251	26.58123634	2.201690938	3.261166395	0.566776089	0.973037452	0.828994906	-0.231132099
TTN-AS1	0.552770379	0.423109545	0.325887307	0.454395506	0.322855154	0.396682017	0.589552767	0.872988425	0.56634158	0.765434548	0.710515729	-0.107412431
ZCRB1	36.26479944	35.8438736	34.11473413	45.00669029	32.66151283	62.68424143	0.940712058	1.392776074	0.566138223	0.988392991	0.725703504	-0.445704546
TMEM50B	8.522909581	3.96655416	27.45307385	7.323311082	2.832135692	34.91341716	3.221091764	4.767436037	0.565663821	0.465399066	0.386728853	-0.267145913
HRSP12	36.02892671	15.92728702	62.0654016	45.02922022	16.6974825	114.7524484	1.722654746	2.548399636	0.56495795	0.442069428	0.370814383	-0.253575763
SVIP	13.21880981	24.1535512	10.6044815	16.8144918	22.69745155	19.94425213	0.802226649	1.186134697	0.564186054	1.827210736	1.349874372	-0.436817886
HSPE1	97.26468034	97.10697728	547.975804	121.6112018	54.55448345	1011.65077	5.63386218	8.318730145	0.562239046	0.998378619	0.448597519	-1.154165396
TRMT11	58.98288863	20.5723962	47.60407453	58.73158958	14.77291353	69.95600501	0.807082794	1.191113769	0.561522635	0.348785837	0.25153267	-0.471595666
MAP3K13	4.799348374	11.39559013	1.677765192	5.495192167	11.16163766	2.831174429	0.349581873	0.515209358	0.559528421	2.374403615	2.031164211	-0.225258314
THUMPD3-AS1	14.47146364	19.17133375	4.61167724	9.000019076	11.21495203	4.226053187	0.318673864	0.46956047	0.559230257	1.324768125	1.24610314	-0.088316381
RBX1	43.65520648	126.4615255	91.06270674	51.81895249	80.21108369	159.2524185	2.08595295	3.07324658	0.559056908	2.896825732	1.547910173	-0.904151145
C4orf3	26.94183705	82.5956258	25.60549167	27.87430221	63.72041058	38.99075146	0.950398877	1.398806369	0.557591233	3.065701334	2.285991236	-0.423397281
TEX30	29.34103054	17.2153636	54.91963376	32.68170963	15.11171983	89.98925187	1.871769081	2.75350503	0.556866783	0.586733434	0.462390738	-0.343592704
LINC00998	38.69842398	52.47982106	58.58715925	46.86709657	28.78416277	104.2830204	1.513941738	2.225079599	0.555547261	1.356122954	0.614165691	-1.14278816
CENPK	9.911881586	3.154695832	10.48159452	11.07794954	2.836272029	17.20153695	1.057477778	1.55277264	0.554219256	0.318274165	0.256028611	-0.313965016
BBIP1	6.291784892	12.54514787	5.650658979	7.531412041	10.05965432	9.908097069	0.898101107	1.315569646	0.550737849	1.993893321	1.335692997	-0.577999775
AC006262.5	9.305931885	25.81581935	8.069634506	7.70429927	18.05765368	9.783355966	0.867149535	1.26985669	0.550312986	2.774125114	2.343841152	-0.243158057
ZNF84	5.389862049	2.032697631	2.100824305	4.343052834	2.064213527	2.478085019	0.389773298	0.570585971	0.549809017	0.377133517	0.475290908	0.333735433
MRPL40	38.66322977	25.73100533	114.8820748	46.88780507	23.86648355	203.6654898	2.971352251	4.343677199	0.547797248	0.665516189	0.5090126	-0.386772393
TGIF2-C20orf24	39.4100767	54.46988815	35.57041177	37.25558055	40.8571402	49.14847873	0.902571493	1.31922461	0.5475771	1.382130985	1.096671682	-0.333762666
ZNF254	3.47615913	1.962231223	0.985147576	2.807615472	2.070927523	1.161724692	0.283401173	0.413776282	0.54600522	0.564482565	0.73761081	0.385930777
DYNC2LI1	5.169172303	0.86999049	5.547298122	6.028152151	0.814164438	9.439578115	1.073150167	1.565915703	0.545154583	0.168303635	0.135060366	-0.317461963
ATP5E	195.1232391	754.1986239	326.9642069	236.700702	524.1867622	578.4626515	1.6756805	2.443856933	0.544412731	3.865242436	2.214555165	-0.80354197
UQCRB	42.03437795	30.6485112	103.8092685	47.66568948	28.21048347	171.5997136	2.469627803	3.600067795	0.543730445	0.729129648	0.591840457	-0.300967045
CDKN3	51.72797088	69.72787078	78.30401496	60.41475135	56.30077377	133.2766639	1.513765447	2.20602851	0.543309754	1.347972279	0.931904419	-0.53253693
PPP2R3C	8.353767	4.966216458	6.236193914	9.836181774	4.537883429	10.69742824	0.74651279	1.087559023	0.542854815	0.594488266	0.461346032	-0.365799087
MRPL1	50.59525725	9.360449194	45.71879397	57.11265164	11.69591427	75.18028011	0.903618174	1.31635072	0.54275873	0.185006455	0.204786749	0.146546759
CRYZL1	4.715235035	1.018878353	5.213393641	5.849057881	0.968627621	9.415969702	1.105648733	1.609826727	0.542012302	0.216082199	0.165604041	-0.383842348
ARPC3	60.27782064	12.58400612	149.8771163	77.43013699	16.08557036	280.2219627	2.486438872	3.619029665	0.54152197	0.208766773	0.207743018	-0.007092123
NDUFB1	48.61528314	160.9664873	95.27903583	55.76666375	124.2980211	158.7056544	1.959857676	2.845887555	0.53812977	3.311026428	2.228894697	-0.570950067
TPRKB	42.56847772	21.35713955	66.34108927	50.95207752	21.62737772	115.2138867	1.558455759	2.261220589	0.536984537	0.501712551	0.424465081	-0.241215155
LYRM5	10.56838005	11.46498208	9.225233887	10.67362443	10.10412394	13.51347561	0.872908983	1.266062498	0.536445485	1.084838171	0.946644132	-0.196585759
NDUFA5	13.5251286	4.499075191	20.79292993	16.2782272	4.563439548	36.27652142	1.537355433	2.22853023	0.53564178	0.33264565	0.280340082	-0.246808137
PXN-AS1	10.61475593	32.98513628	10.92046436	9.298291364	27.78741057	13.8481778	1.028800326	1.489325002	0.53369561	3.107479484	2.988442659	-0.056351005
NAPG	16.72994473	7.111407571	18.56758913	17.24713338	7.122836039	27.70953774	1.10984163	1.606617003	0.533672225	0.425070596	0.412986662	-0.041607276
PIN4	13.24588665	24.13646959	24.79469549	16.66684744	23.06668633	45.15931281	1.871878881	2.70952938	0.533555202	1.822186029	1.383986168	-0.396840728
ACYP1	9.212418243	13.65749795	14.37854876	9.445680632	9.902050471	21.32402624	1.560778981	2.257542582	0.532486946	1.482509542	1.048315188	-0.499968845
SEC61G	172.8027045	521.1705837	325.4406054	202.2566874	304.5793373	550.892333	1.883307361	2.723728645	0.532314509	3.015986267	1.505904903	-1.001999192
C2orf76	5.811111137	6.525508904	11.79984576	6.839793216	5.258849568	20.0789476	2.030566182	2.935607402	0.53177699	1.122936518	0.7688609	-0.546481852
MRPL13	37.46417978	16.39592685	82.86654588	44.14934493	14.86155155	141.0633267	2.211887365	3.195139745	0.53060111	0.437642755	0.336619979	-0.378632883
NSA2	49.22055317	7.370286594	74.63339329	59.38446253	8.691084723	130.0661082	1.516305455	2.190238029	0.530527257	0.14974002	0.14635284	-0.03300911
MRPS36	46.35679457	61.04909899	96.4673388	50.60425497	42.804587	151.9051421	2.080975177	3.001825482	0.528580349	1.31693961	0.845869325	-0.638682481
HSBP1	25.33854308	66.18459219	40.00886595	32.27472	44.80764924	73.39084024	1.578972628	2.273941966	0.526209274	2.612012537	1.388320309	-0.911821361
TCEAL8	31.16423945	12.32531095	63.08629448	36.37820827	10.29530956	106.0497096	2.024316832	2.915198814	0.526159169	0.395495323	0.283007604	-0.482819818
PRMT9	3.863532674	0.782081599	1.135377132	3.434989606	1.212720729	1.453236718	0.293870203	0.423068738	0.525712999	0.202426552	0.353049315	0.802471178
UBA6-AS1	2.650503859	8.673875484	2.253639685	2.531471305	5.041836579	3.095334045	0.850268403	1.222741114	0.524128748	3.272538334	1.991662544	-0.716436866
MNAT1	14.91771755	3.17216114	18.91008426	17.363388	2.900651243	31.64443213	1.267625842	1.822480275	0.523774224	0.212643867	0.167055602	-0.348110877
UFM1	25.89617363	19.26722509	30.88305207	25.33212756	14.4733843	43.39578481	1.192572019	1.713073042	0.522510273	0.744018223	0.571344995	-0.380975807
RSL24D1	110.4150819	23.43486789	160.9685532	124.9772384	26.47677369	261.6563774	1.457849331	2.093632255	0.522166431	0.212243359	0.211852766	-0.002657447
FANCB	10.90836137	10.20266462	6.807914177	9.231064534	6.764718517	8.270202399	0.624100536	0.895909932	0.521575252	0.935306804	0.732821062	-0.351978714
MT1E	11.25928922	64.39858563	11.19887217	11.98140923	46.97722163	17.10582756	0.994634026	1.427697463	0.521452606	5.719596003	3.920842761	-0.544749462
ZNF91	3.166922939	0.961320493	1.022872048	1.839091636	0.967408442	0.851662111	0.322986087	0.463088459	0.519815781	0.303550327	0.526025144	0.793196036
PRPF18	35.21031156	5.519254309	24.11186576	38.92434758	5.185009144	38.20456212	0.684795581	0.981508092	0.51932677	0.156751078	0.133207349	-0.234801694
HIBCH	10.41830461	1.029421644	8.588006843	10.79267944	0.857479794	12.73704899	0.824319039	1.180156333	0.517703262	0.098808941	0.079450131	-0.314591995
COMMD8	29.72960836	8.423649666	41.56393549	35.44623859	9.67765756	70.94177057	1.398065356	2.001390652	0.51757099	0.2833421	0.273023541	-0.053519631
RP11-317N12.1	8.113577639	20.06990006	9.250968086	9.460187036	15.44231595	15.43359891	1.140183591	1.631426404	0.516867763	2.473619032	1.632347848	-0.599674801
ZNF480	10.93042879	5.772825166	3.685858788	9.622033455	4.781963384	4.640726296	0.337210814	0.482302033	0.516286089	0.528142608	0.49698054	-0.087738173
LSM6	16.46161298	23.34029577	32.44409866	18.06673128	17.95728629	50.89859884	1.970894268	2.817255543	0.515440048	1.417862017	0.993942181	-0.512483304
COPS4	35.81878941	6.277560369	39.32370339	41.87420765	6.181844374	65.70384485	1.097851269	1.569076731	0.515233286	0.175258865	0.147628928	-0.247511975
TTC33	13.80468459	1.716039525	13.11558759	16.70877177	3.523759597	22.66951439	0.95008238	1.356743315	0.514023283	0.124308492	0.210892796	0.762584958
PPIL3	20.29843869	11.82294464	30.19700304	23.01528245	9.407304774	48.85751376	1.487651513	2.122829206	0.512951692	0.582455864	0.408741661	-0.510959434
HNMT	2.459968217	0.99521818	2.425494084	2.403068762	0.721025211	3.38066956	0.985985944	1.406813493	0.512792092	0.404565463	0.30004352	-0.43120139
LINC00883	3.147285704	3.75451353	1.062395811	2.213719097	2.448000499	1.065993832	0.33755938	0.481539791	0.512513709	1.192936989	1.105831586	-0.109386156
NRG4	5.437340087	9.682127551	4.321644949	6.025816882	6.861192631	6.828967455	0.794808653	1.133284929	0.511831143	1.780673527	1.138632781	-0.645120494
FKBP3	87.50096666	21.87453572	129.3635608	100.0586557	20.14676775	210.7636976	1.478424362	2.106401451	0.510719985	0.249991932	0.201349574	-0.312179113
CLEC2B	19.82919906	5.115686472	32.04505747	17.08249845	3.372358231	39.32645889	1.616054051	2.302149127	0.510505838	0.257987549	0.197415983	-0.386062642
DYNLT1	42.67856683	97.14265357	78.96600441	50.29145819	61.75768058	132.5419249	1.850249675	2.635475878	0.510343524	2.276146103	1.227995425	-0.890287979
ANKRD46	3.844289281	1.344119511	4.336713457	3.774098896	1.379839423	6.061791844	1.128092383	1.606156068	0.509726865	0.349640574	0.365607649	0.06442364
METTL10	8.058684332	8.213920097	9.900190901	8.692861235	7.819052995	15.20011667	1.228512061	1.748574636	0.509267355	1.019263165	0.89947979	-0.18036382
TXNDC9	26.82086795	4.561343192	43.32168731	31.72074573	4.571213366	72.90676207	1.615223169	2.298393698	0.508892432	0.170066949	0.144108004	-0.238952325
SRGN	28.00333774	3.44302594	54.38871748	22.70799802	2.652116664	62.74109728	1.942222673	2.762951504	0.508501626	0.122950556	0.116792183	-0.074134538
TCTEX1D2	10.20384336	16.24415831	23.75296081	10.63887303	10.93452221	35.22964625	2.327844515	3.311407718	0.508449955	1.591964687	1.027789521	-0.631263487
DLGAP1-AS1	9.753529845	34.66422576	10.80856963	8.106781126	21.95423779	12.77822327	1.108170048	1.576238839	0.508306876	3.554018526	2.708132544	-0.392152851
C15orf40	0.920587261	2.487326209	2.096584195	0.9871656	1.915960842	3.19255126	2.277442111	3.234058458	0.505931373	2.701890754	1.940870752	-0.477265295
MRPL50	51.83128007	30.68272116	80.02156755	48.86187767	23.34309229	107.1166263	1.543885612	2.192233116	0.505835353	0.591973054	0.477736293	-0.309317028
TATDN1	11.29527474	7.977467739	12.67913646	13.88227886	7.388263617	22.12268353	1.122516871	1.59359164	0.505544856	0.706265932	0.53220827	-0.408220577
PSMA4	76.49002859	11.45741723	89.33941624	97.29831992	10.38494084	161.2591744	1.167987748	1.65736854	0.504869301	0.149789684	0.106732992	-0.488932073
RPGRIP1L	1.628781166	1.632559336	0.66563464	1.827403706	1.202604283	1.059384694	0.408670394	0.579721214	0.504421548	1.002319631	0.658094475	-0.606976029
IFT80	5.627697949	1.278580424	0.863610195	6.059287914	1.292343385	1.318866381	0.153457098	0.217660293	0.504242868	0.227194216	0.213283046	-0.091156816
CKS1B	120.3243355	509.4944312	371.3227179	145.3445158	304.3824468	635.418446	3.086015113	4.371808889	0.502485209	4.234342363	2.094213498	-1.015729394
SRP9	217.1536513	133.3617518	480.2382132	256.4851746	99.55030801	803.5475251	2.211513416	3.132919968	0.502473921	0.614135434	0.388132796	-0.662006503
CDK1	63.62418961	9.898614316	87.08835792	78.66039225	10.01833187	152.4640697	1.368793197	1.938257176	0.501855511	0.155579417	0.127361835	-0.288718182
OST4	344.0181838	2402.847703	317.0812709	422.3512651	2100.226568	551.0050521	0.921699159	1.304613239	0.501254334	6.984653185	4.972701022	-0.490158789
TVP23B	47.70397429	21.39190942	63.75274454	40.73975669	17.00993371	77.06144557	1.336424176	1.891553898	0.501193898	0.44843034	0.41752664	-0.103015642
HIST1H4H	17.84728418	23.67626119	30.25887575	17.47119426	64.03491376	41.91176633	1.695433067	2.398906778	0.500723265	1.326603026	3.665170955	1.46614377
COX16	76.80593979	259.277886	109.6268055	83.98014532	178.1606483	169.5247236	1.427321973	2.018628605	0.50006469	3.375753057	2.121461538	-0.670150849
ANKRD36B	1.485785606	0.247374922	0.837511754	1.175641423	0.218689401	0.935682143	0.563682775	0.795890757	0.49768694	0.166494359	0.186017094	0.159961907
FAM229B	3.874965212	3.802984191	9.4736436	4.327177016	3.035733405	14.93490558	2.4448332	3.451420065	0.497454032	0.981424086	0.701550547	-0.484329623
HIST1H2BJ	24.65847931	75.00414746	38.33451601	25.58909533	52.01918786	56.11913661	1.554618009	2.19308795	0.496403536	3.041718288	2.032865453	-0.58137181
XRCC4	8.739405493	0.764463728	5.213738824	9.433699806	1.004228237	7.938549202	0.596578203	0.841509627	0.496268509	0.087473196	0.106451155	0.28327869
CBX3	211.3322334	47.25448996	244.4555643	246.5808454	49.65004595	402.1937828	1.15673582	1.631082829	0.495770633	0.223602851	0.201354026	-0.151204266
RPL39	455.028846	2120.339435	596.6604152	566.1860846	1561.175473	1046.742102	1.311258441	1.848759852	0.495605776	4.659791249	2.757354013	-0.756980821
VPS29	37.96662857	27.91059034	67.2050555	44.13923573	26.66239944	110.1229759	1.770108594	2.494899925	0.495144077	0.735134812	0.604052132	-0.283335776
CRBN	9.31539876	5.833096908	11.3515821	9.828020281	4.938808984	16.86763977	1.21858252	1.716280521	0.494081425	0.626177908	0.50252328	-0.317382179
SCML1	16.1838934	5.108958004	10.4749763	16.00783637	4.663021691	14.58940881	0.64724699	0.911391676	0.493754842	0.31568164	0.291296187	-0.115983538
SH3YL1	0.784479507	0.646893046	0.542102755	0.736110325	0.503716401	0.716243309	0.691034948	0.973010817	0.493697169	0.824614334	0.68429471	-0.269101745
LRRC23	3.484260827	6.311702462	4.17931018	4.302713796	4.9906881	7.261745842	1.199482584	1.687712961	0.492657347	1.81148966	1.159893113	-0.643184707
ZBTB8OS	13.52290001	29.62044072	17.42944691	14.99470819	25.27029179	27.18527623	1.288883812	1.812991349	0.492249825	2.190391166	1.685280665	-0.378199657
ZNF22	8.341501416	4.00496713	5.994387848	7.581755893	2.370264552	7.649991041	0.71862217	1.008999914	0.489620702	0.480125451	0.312627389	-0.618967235
CWC15	71.9544463	62.30908587	115.9882496	84.84713762	48.84457239	191.8120962	1.611967787	2.260678458	0.487932895	0.86595185	0.575677315	-0.589026444
RP11-347C12.1	9.037487059	2.361718226	2.139906995	4.179689121	2.705535173	1.387851382	0.236781196	0.332046557	0.487831025	0.261324659	0.647305361	1.308603184
THAP6	4.46250399	1.947446172	2.768760815	4.479050399	1.586285204	3.897037197	0.620450048	0.870058796	0.487797832	0.436402113	0.354156587	-0.301270711
TRAPPC6B	10.82339418	3.903332392	9.114804231	11.16951958	3.349562945	13.1864573	0.842139173	1.180575154	0.487359305	0.360638477	0.299884245	-0.266147598
CTD-2015H6.3	7.529863789	24.06535587	5.205119672	9.017244817	24.98758575	8.731535475	0.691263457	0.968315228	0.486241123	3.195988207	2.771088759	-0.205809163
GEMIN2	19.79814896	9.306149836	37.93951796	22.33067487	8.750241594	59.92380791	1.916316422	2.683475007	0.485766653	0.470051511	0.391848506	-0.262522867
PUS10	1.873386183	0.856566417	0.869664576	1.612372413	0.583413054	1.04787973	0.464220663	0.649899317	0.485405492	0.45722896	0.361835175	-0.337584123
ZNF33B	8.196504275	3.904791867	2.578660719	5.898485456	3.410099882	2.596337025	0.314604938	0.440170116	0.484519885	0.476397222	0.578131439	0.279232527
CAPZA2	54.29311501	16.06151449	81.34367493	68.02639213	17.39301901	142.5314742	1.498231864	2.095237889	0.483853143	0.295829674	0.255680457	-0.21042488
ZNF226	3.384823009	2.169406872	4.315590478	3.381918545	1.548991264	6.022849453	1.274982611	1.780897255	0.482126715	0.640921805	0.458021458	-0.484733162
KATNBL1	8.538131611	10.77410461	8.366771766	10.12834778	9.744212881	13.86119079	0.979930053	1.368553992	0.481901674	1.26188083	0.962073291	-0.391356962
TEC	2.735050371	0.645340305	1.228494691	2.205632315	0.764538209	1.383583242	0.449167117	0.627295507	0.481892915	0.23595189	0.346629945	0.554903566
RP11-407N17.3	2.510440467	0.274517895	1.528085499	1.905413117	0.567370787	1.618093975	0.608692187	0.849209004	0.480406819	0.10935049	0.29776786	1.445228359
TRAPPC13	6.738123538	1.769549986	5.574755125	7.869631209	1.631977103	9.082879624	0.827345342	1.154168395	0.480292175	0.262617623	0.207376567	-0.340710849
COMMD2	30.49222218	11.25055314	38.96231242	36.03683639	9.561767803	64.2214977	1.277778713	1.782106981	0.479945934	0.368964685	0.265333164	-0.475677729
RMND1	30.03324816	7.888619406	24.59486194	34.52003844	7.628091896	39.40062986	0.818921144	1.141384299	0.478988179	0.262662878	0.220975765	-0.249324168
ATG12	9.465688473	7.660724584	11.26331903	10.32143452	5.83476245	17.1040727	1.189910175	1.657141037	0.477843724	0.809315097	0.565305379	-0.517671083
SMIM4	12.49584	27.47152971	18.73316018	13.14722036	19.5588013	27.42361645	1.499151732	2.085887031	0.476514617	2.198454022	1.487675779	-0.563429218
RP11-561B11.2	78.3370437	12.04898358	37.98363638	88.01487425	11.19629172	59.3465674	0.484874519	0.674278841	0.475733887	0.153809526	0.127209086	-0.273943138
WBP5	55.06461639	14.08591568	62.68923321	64.63678507	12.61971629	102.216653	1.13846672	1.581400636	0.474110791	0.255807025	0.19524047	-0.389803753
PSMA3-AS1	1.634857197	3.514848917	1.444009109	1.614976027	1.874732	1.980975247	0.883263144	1.226628268	0.473782885	2.149942468	1.160841999	-0.889126432
MORN2	29.24769076	85.92318148	43.44504043	37.0068982	60.97836813	76.31910873	1.485417799	2.062294125	0.473381334	2.937776599	1.647756799	-0.834221368
ZFP62	7.134268172	4.724011446	2.493141327	4.794371286	3.469821079	2.323076305	0.349459996	0.484542428	0.471495684	0.662157818	0.72372807	0.12827262
PSMC1	64.82566891	15.80611413	82.49878889	79.48100654	14.65473852	140.0373952	1.272625339	1.761897607	0.469322331	0.243824929	0.184380384	-0.403160459
RPL23AP7	6.312048598	6.26614591	7.048257083	6.070362307	4.218482712	9.382934904	1.116635427	1.545696028	0.469098397	0.992727767	0.694930961	-0.514528488
UBE2Q2P6_1	26.57642946	36.75748561	76.33617252	29.69686576	80.67147163	118.0204081	2.87232612	3.974170507	0.468434211	1.383085928	2.716497837	0.973857108
DPH3	15.85896795	31.06425235	10.71688104	17.04937783	21.86895898	15.93847032	0.675761567	0.934841756	0.468207874	1.958781457	1.282683696	-0.610790991
CALM2	234.3895513	65.8275754	484.4988714	291.5060368	64.92408731	833.4964581	2.06706685	2.859276835	0.468065262	0.280846885	0.222719529	-0.334555735
SAT1	43.15318135	136.7193657	53.2287532	43.24140787	96.05717321	73.72238749	1.233483871	1.704902572	0.466950446	3.168233753	2.221416414	-0.512198924
ATP5EP2	44.00081784	151.8563695	74.27678379	44.22383617	90.62724088	103.176109	1.688077346	2.333042945	0.466831855	3.451216976	2.049284927	-0.751984591
BLOC1S2	32.6825514	70.5222358	31.16640337	38.50791673	56.58245843	50.75056492	0.953609863	1.317925487	0.466797743	2.157794688	1.469372099	-0.554357815
LSM8	19.56032939	20.55434427	38.88906922	19.63960487	15.46306959	53.95784697	1.988160243	2.747399824	0.466632838	1.050817901	0.787341176	-0.416451848
SNRPE	319.8452742	440.7707646	810.8898807	365.559125	331.0892202	1280.457142	2.535256719	3.502736095	0.466350455	1.378074963	0.905706348	-0.605539094
MND1	20.54197886	9.117008961	33.89214057	23.96086984	9.722505156	54.61911033	1.649896576	2.279512835	0.466349941	0.443823306	0.405765952	-0.129337615
TMEM126A	107.3229491	140.9172046	171.8581931	115.0603134	100.3626417	254.5274271	1.601318212	2.212121796	0.466170793	1.313020241	0.872261153	-0.590057112
PSMA3	117.1869046	29.63356932	210.550358	140.8796775	27.88050213	349.6660805	1.796705516	2.482019314	0.466160374	0.25287441	0.197902938	-0.353628014
ADAT2	10.29282827	6.125773235	6.922102097	8.290408207	5.620156695	7.700533608	0.67251701	0.928848546	0.465872617	0.595149659	0.677910732	0.18784281
TAF9	9.752640578	16.44231154	11.13068184	10.06742101	11.23281622	15.86696881	1.141299298	1.576070853	0.465655216	1.685934328	1.115759063	-0.595522816
METTL25	2.076535068	0.951381006	1.589651628	2.174814337	1.096421692	2.298780964	0.765530836	1.057001016	0.465444367	0.458157929	0.504144962	0.13799364
COA6	84.0974019	99.53899332	155.772201	101.0233207	60.83812677	258.15776	1.852283156	2.555427382	0.464259937	1.183615559	0.602218639	-0.974841299
TMEM126B	67.74892655	115.3463961	59.44418686	82.19855717	107.2591581	99.49451867	0.877418874	1.21041685	0.464166331	1.702556808	1.304878842	-0.383787078
NSUN6	8.488449806	3.360921865	4.781299898	8.226769076	3.559935801	6.391309293	0.563271269	0.776891783	0.463883766	0.395940595	0.432725869	0.128169381
FAM96A	65.55249617	242.4538614	59.00408768	79.28725964	250.9343516	98.43184472	0.900104361	1.241458529	0.463871882	3.698621342	3.164876082	-0.224838594
SVBP	14.08091747	33.6725808	14.46403489	16.06708375	22.00624812	22.76309003	1.027208271	1.416753058	0.463859593	2.391362698	1.369647938	-0.804027858
C12orf29	11.66144444	5.955265656	11.87309318	13.37810225	5.331804141	18.7727118	1.018149444	1.403241763	0.462814255	0.510679932	0.398547121	-0.357669059
ADK	56.31758842	13.94231513	79.74205529	71.03392717	13.2663547	138.5718988	1.415935191	1.950784708	0.462299336	0.247565912	0.186760823	-0.406620828
RBM41	3.683958575	0.723865404	1.925922089	3.899964945	0.800468995	2.807028785	0.522786033	0.71975744	0.461290199	0.19649119	0.205250305	0.062919739
PFDN4	32.12593284	35.44651584	70.19187042	34.82911916	31.11028582	104.7549013	2.184897502	3.007681612	0.461086253	1.10336145	0.893226317	-0.304807818
HMGB1	86.11261661	19.00614135	124.6999067	112.0183452	16.88549821	223.2287077	1.448102632	1.992787049	0.460623696	0.220712621	0.150738686	-0.550119407
HAT1	20.50102754	1.854479113	13.74111204	22.67537115	2.122476655	20.90598958	0.670264552	0.921969014	0.459987628	0.090457862	0.093602731	0.049304723
NXT2	18.5301546	8.534934048	17.03310156	22.60414928	8.638155368	28.55406592	0.9192099	1.263222321	0.458642327	0.460597023	0.382149103	-0.269369444
CCDC58	57.81674956	62.30914728	112.7231423	67.63895529	50.21057134	181.1743247	1.949662393	2.678550015	0.458227909	1.077700627	0.742332153	-0.537819706
TIMM8B	86.57584238	370.0023375	80.49937003	103.6250453	335.8174042	132.3125147	0.929813304	1.276839149	0.457563819	4.273736499	3.240697296	-0.399193691
AK6	61.5038925	32.76841506	84.76674295	64.69063661	27.22149004	122.3630709	1.378233791	1.891511311	0.456718769	0.532786036	0.420794901	-0.340439046
MRPS21	138.818306	215.0316017	319.8944478	157.9476714	137.8866192	499.0504891	2.304411118	3.159593837	0.45534099	1.549014736	0.87298925	-0.827315075
MOB4	18.06840364	4.319325102	25.54478126	20.94446185	4.646412286	40.57706768	1.413781857	1.937365017	0.454536263	0.239054052	0.221844434	-0.107788502
C1D	26.06695577	18.67973788	56.68936322	28.05129543	14.92057599	83.5812889	2.174759635	2.979587488	0.454256653	0.716606037	0.531903278	-0.43001627
IFT81	3.796915722	0.509156684	0.930010262	3.683339038	0.373775396	1.235907072	0.244938347	0.335539862	0.454065509	0.134097441	0.101477326	-0.402124305
IMMP1L	6.998760782	15.98527129	13.0730515	7.865666034	12.69563489	20.11881238	1.867909464	2.5578015	0.453479777	2.284014525	1.614057199	-0.50088012
SLC38A6	9.399653871	5.221248664	15.20794784	7.996743874	3.980834185	17.71574969	1.617926367	2.215370401	0.453401981	0.555472439	0.497806888	-0.158129138
FBXO3	5.178098082	1.060490731	6.16894487	5.767062233	1.001773921	9.401088139	1.191353422	1.630134678	0.452389701	0.204803137	0.173706105	-0.237589351
RPL41_2	1556.257949	16828.214	829.1958053	1717.415311	15336.37289	1251.870488	0.53281386	0.728927057	0.452142841	10.81325497	8.929915083	-0.276082502
ZRANB3	2.031365379	0.39539163	1.531537805	2.18324654	0.43391629	2.250340843	0.753945017	1.030731437	0.451137258	0.194643285	0.198748186	0.030109123
ZNF585B	1.670768978	1.003698405	0.303265098	1.368628576	1.09558073	0.339594731	0.181512287	0.248127751	0.451015892	0.600740388	0.800495291	0.414151255
C17orf75	9.938078814	7.210165795	15.15970848	10.80467866	5.227469795	22.52993334	1.525416408	2.08520161	0.450983756	0.725509017	0.483815388	-0.584536891
KIAA1586	11.73469246	4.171511625	5.478836171	9.900423524	3.678877939	6.318003046	0.466892182	0.638154825	0.450817053	0.355485381	0.371587936	0.06391343
PDCD10	62.46847976	14.00997114	98.12425651	69.94865192	13.7108406	150.0865016	1.570780286	2.14566682	0.449944675	0.224272644	0.196012936	-0.194304792
ZNF280D	2.744326763	1.839918705	2.085958366	3.026462285	1.688140655	3.140106335	0.760098394	1.037550129	0.44892295	0.670444471	0.557793389	-0.265387012
CFAP36	20.42674878	7.845223417	25.24746107	22.98136662	7.023248311	38.76763632	1.235999979	1.686916055	0.448709465	0.384066182	0.305606208	-0.329681086
RP11-1070N10.5	22.25387542	36.60524316	15.52550673	26.72915845	30.63900826	25.43234068	0.697654069	0.951483031	0.447666072	1.644892967	1.146276578	-0.521038526
RP11-476K15.1	15.30562756	55.13168871	8.353344402	17.23963157	60.56348224	12.82676075	0.54576948	0.744027545	0.447064312	3.602053459	3.513038084	-0.036100377
ENY2	20.41243398	15.95155573	48.41871091	23.41640239	11.42359143	75.71607288	2.372020454	3.233463092	0.446963693	0.781462698	0.487845709	-0.679752072
ECHDC1	52.89360322	7.253782745	50.90321222	61.66777169	7.584949468	80.85664557	0.962369911	1.311165352	0.446186195	0.13713913	0.122996977	-0.157017426
DNAH14	1.983261125	0.585711174	2.932771731	2.014110228	0.513940435	4.057729706	1.478762274	2.014651259	0.446139983	0.295327311	0.255169965	-0.210856254
BCCIP	55.2749136	13.4813068	63.38266282	66.11629841	13.89093901	103.2618602	1.14668045	1.561821558	0.445766225	0.243895574	0.210098559	-0.215197314
CMC2	19.17583043	47.32043787	30.98137978	21.75142166	31.39094874	47.849467	1.615647358	2.199831705	0.445280816	2.467712574	1.44316768	-0.773935432
C14orf2	129.3915549	320.0847053	273.0904332	153.9093413	209.5373232	441.8607351	2.110573858	2.87091564	0.443875623	2.473768134	1.361433435	-0.861583837
SF3B6	276.8085426	111.0726972	766.1129449	341.374049	111.9381489	1285.076253	2.767663663	3.764422799	0.443760041	0.401261811	0.327904682	-0.291267359
ZRANB2	87.3221602	25.35158883	51.07772514	87.79054329	23.27917185	69.81979411	0.584934283	0.795299716	0.443224108	0.290322511	0.265167192	-0.130754153
MTERF3	29.43520383	8.518995723	33.07706782	31.59912659	7.712702441	48.26845431	1.123724776	1.527524951	0.442907214	0.289415211	0.244079608	-0.245788978
CD58	33.66089311	8.000530449	62.32054109	26.60233278	6.120809013	66.93793342	1.851422685	2.516242992	0.442636945	0.237680278	0.230085424	-0.04685261
CRYZ	43.76968892	8.599595782	45.35017728	54.42279203	8.374459705	76.62091429	1.036109198	1.407882827	0.442351208	0.19647377	0.153877804	-0.352551576
TMA7	166.9232245	1038.932883	142.9104699	195.2450042	895.0803903	227.0557031	0.856144915	1.162927082	0.44183372	6.224016378	4.584395867	-0.441114229
SUCLA2	28.50523623	3.040269759	18.97491647	31.37385394	3.335554586	28.36302914	0.665664242	0.904033951	0.441582283	0.106656536	0.10631638	-0.004608488
COX7C	276.4850062	555.3835583	678.9826446	339.4207814	381.4259407	1131.536948	2.455766604	3.333729135	0.440963437	2.008729392	1.123755414	-0.837955157
MRPS18C	26.5113044	20.20545971	67.20834235	30.81472303	15.73947748	106.0052412	2.535082444	3.44008418	0.440411202	0.762145061	0.510777834	-0.577369697
VBP1	64.98909386	15.05916627	97.32972896	82.48465357	18.13871811	167.5819831	1.497631728	2.031674692	0.439986514	0.23171836	0.219904156	-0.075497493
POMP	211.4963847	97.13556295	487.3136208	243.48206	79.00837321	761.0214879	2.304122699	3.125575198	0.439904168	0.459277652	0.324493612	-0.501176505
CCDC53	5.713411981	4.655846362	9.852357617	6.255274461	3.525687992	14.63080333	1.724426253	2.338954657	0.439747462	0.814897714	0.56363442	-0.531859267
RPAIN	14.27154243	11.21250943	24.11439082	14.72791161	7.896322728	33.75163715	1.689683574	2.291678415	0.43965151	0.785655054	0.536146803	-0.551267947
UBE2V2	33.75703618	8.426683712	32.27618181	40.1564404	10.08179024	52.05678195	0.956131979	1.296349513	0.439173061	0.249627475	0.251062847	0.008271815
CYCS	164.6622057	52.93511538	296.5854259	197.4824329	47.31818427	482.1026088	1.801174864	2.44124301	0.438677663	0.321477021	0.239607056	-0.424045228
C4orf36	2.413372363	4.407357434	1.425470991	1.812208161	3.067147973	1.450655227	0.590655223	0.800490395	0.438567846	1.826223546	1.692492088	-0.109714286
TCEB1	34.66383868	47.15256959	62.52518972	40.56047072	32.32019705	99.14549573	1.803758386	2.444387207	0.438466733	1.360281244	0.796839792	-0.771543367
GPR89A	22.8092006	6.495088313	33.39774229	20.15165969	4.527935317	39.97782831	1.464222393	1.983847928	0.438166746	0.284757385	0.224692923	-0.341778572
PSMC6	33.10490843	7.001416228	31.36882556	39.94917701	6.273716188	51.28468049	0.947558143	1.28374811	0.438075777	0.211491787	0.157042439	-0.429447153
MTRF1	6.572139929	3.566977921	4.324310837	6.640244474	2.792994075	5.907848382	0.657976075	0.889703445	0.435289411	0.542742236	0.420616151	-0.367762934
APIP	10.1176971	4.556157199	20.92491115	12.84534119	3.683832907	35.91856098	2.068149595	2.796232536	0.435143798	0.450315636	0.286783578	-0.650974157
bP-21264C1.2	6.1160471	11.13422208	4.411914704	5.862237034	9.46825359	5.715823578	0.721367025	0.975024303	0.434704702	1.820493188	1.615126365	-0.172682299
TMEM144	2.25990156	0.542185273	2.222222816	2.07268749	0.345238128	2.754240331	0.983327263	1.328825665	0.434408295	0.239915438	0.166565452	-0.5264368
SLIRP	82.85360753	98.9480324	229.8486162	99.79642672	70.51583633	374.0435459	2.77415339	3.748065519	0.434098612	1.194251347	0.706596806	-0.757147372
RP11-443P15.2	4.125936395	5.139195386	1.764633862	2.792833797	3.223056931	1.611850046	0.427692939	0.577137833	0.432340518	1.245582795	1.154045377	-0.11012097
TXN	1389.921952	1020.54038	3621.885482	1710.073097	783.3007648	6005.109408	2.605819324	3.511609778	0.430395479	0.73424294	0.458051043	-0.680749115
ZNF271P	18.08744151	19.63234004	3.111272311	18.94079754	20.31983016	4.390409899	0.172012847	0.231796464	0.430342241	1.085412772	1.072807526	-0.016852527
CCAT1	21.02842357	18.31895845	12.38335408	18.03437297	14.15706457	14.30711607	0.588886468	0.793324841	0.429922202	0.871152247	0.785004535	-0.150223885
TMEM167A	50.79121599	62.11792637	46.03446166	44.35224751	51.88384252	54.14562449	0.90634691	1.220809035	0.429702283	1.2230053	1.169813154	-0.06415254
MZT1	56.41124319	67.81698068	54.28814147	62.37151247	59.86561092	80.83265885	0.962363855	1.295986832	0.429396696	1.202189082	0.959822979	-0.324823565
MRPL47	161.2488723	66.39336283	286.9139688	189.4135694	63.51299297	453.4168999	1.779323878	2.393793123	0.427969339	0.411744664	0.335313849	-0.296237886
MRPL33	154.8364852	426.9615468	254.0994124	170.6756992	264.5093239	376.8167701	1.641082281	2.207793915	0.427957936	2.757499604	1.549777298	-0.831299763
TRAPPC2	7.579562973	10.07992072	9.555029671	6.982144233	6.528154068	11.84046894	1.260630686	1.695821304	0.427838468	1.329881519	0.934978403	-0.508292773
ABRACL	26.51378376	23.75183971	51.52036222	31.31336564	13.90085988	81.84704285	1.943153896	2.613805356	0.427751546	0.895829879	0.443927364	-1.012901146
ZBED5-AS1	6.185681669	14.95909565	6.032436538	5.441535913	11.3608277	7.132339616	0.97522583	1.310721776	0.426553238	2.418342302	2.087797982	-0.212036343
FKBP7	10.48456366	2.218164869	16.70329181	9.304041596	1.666062108	19.91795017	1.593131804	2.140784729	0.4262741	0.211564824	0.179068644	-0.240587047
RAD51C	10.86174557	7.364458941	15.23309161	12.14351451	5.545588211	22.87740596	1.402453364	1.88391968	0.42578466	0.678017994	0.456670778	-0.570169088
CKS2	627.1369064	588.0739525	1681.812954	698.1423113	331.9038669	2514.867471	2.681731751	3.602227555	0.425724386	0.937712239	0.475410044	-0.979972879
NOP10	397.4389773	1393.694926	809.721684	470.5434288	822.7391699	1287.59805	2.037348449	2.7364064	0.425589763	3.506689091	1.748487216	-1.004002276
SNRPB2	80.85983983	10.97277446	140.9694883	93.48801311	10.63157953	218.8806002	1.743380752	2.341269141	0.425403103	0.135701165	0.113721312	-0.254930454
TXNDC17	52.40966006	76.96068767	130.7648354	63.69726966	60.09517586	213.4167898	2.495052157	3.35048568	0.425300267	1.468444702	0.943449793	-0.638271289
ATP5C1	333.7450532	84.13343668	619.9043207	440.0586446	85.13700439	1097.571103	1.857418754	2.494147352	0.425247594	0.25208894	0.193467406	-0.381842293
APTR	5.585885569	10.62323187	5.748201101	5.201237405	7.40076961	7.182203338	1.029058156	1.380864356	0.424247092	1.901799051	1.422886331	-0.4185444
TMEM14B	106.9018162	225.6465594	205.1638338	109.0285935	138.9984505	280.574897	1.919180057	2.573406552	0.423189324	2.110783216	1.274880707	-0.727416159
JKAMP	57.69905748	15.66489193	111.463563	51.1929934	10.51347819	132.5878182	1.931809078	2.589960255	0.42297744	0.27149303	0.205369475	-0.402693394
GTF2A2	39.41592707	77.91917816	73.40795256	45.47408479	53.8335613	113.5298234	1.86239315	2.496582921	0.422797168	1.976844995	1.183829461	-0.739738488
MED21	21.12431632	12.99231391	32.9386412	26.34365454	12.66134425	55.03385515	1.559276083	2.089074432	0.421987503	0.615040682	0.480622164	-0.355778661
MMADHC	105.5280009	27.39845046	198.737868	131.3160203	28.16982613	331.2918035	1.883271419	2.522859	0.42181864	0.259632043	0.214519341	-0.27536072
B2M	1618.339938	483.1377446	4503.197867	1428.85308	271.9137465	5325.907496	2.782603186	3.727400368	0.421734603	0.298539098	0.190302103	-0.649628376
TOMM7	163.4974094	628.9324438	242.2818154	196.7107436	502.9521185	390.3178645	1.481869446	1.984222403	0.42115539	3.846742565	2.55681062	-0.589291978
SNAPC1	18.38959071	2.341158887	15.08559559	15.68753782	3.010098465	17.23062811	0.820333406	1.098364084	0.421074071	0.127308918	0.191878324	0.591858266
GTF2H5	6.962455913	8.504020786	15.14749372	8.825322565	6.143067251	25.70280987	2.175596357	2.91239325	0.420794256	1.221411079	0.69607283	-0.811238669
LLPH	9.316799933	3.162337285	10.78150439	10.05644127	2.785987962	15.56703969	1.157211109	1.547967047	0.419722681	0.339423118	0.277035174	-0.293015668
PTS	30.0107351	46.08746621	65.65936156	34.89280412	38.3744044	102.0574665	2.187862488	2.924885777	0.418858221	1.535699344	1.099779893	-0.48168098
C8orf76	18.88230157	8.663475036	35.91829652	18.30331761	7.016598952	46.54538314	1.902220255	2.543002539	0.418848599	0.458814568	0.38335121	-0.259244466
COX7B	158.3560419	125.7891608	449.4026701	197.4817564	78.94166274	749.1624037	2.837925631	3.793577783	0.418722335	0.794343931	0.399741547	-0.990696268
bP-21264C1.1	16.12011418	13.25720655	10.99779907	13.39843641	8.851661566	12.21301226	0.682240767	0.911525187	0.418001556	0.822401529	0.660648847	-0.315959304
TEFM	15.21342703	6.993758541	17.810494	14.87194722	5.305483026	23.26127652	1.170708872	1.564104295	0.417954359	0.459709606	0.356744342	-0.365832263
LEPROT	25.66812227	7.983176714	63.3200309	16.92055089	5.810635174	55.7570285	2.46687429	3.295225366	0.417692938	0.311015221	0.343406974	0.142934151
RPP30	8.164797014	4.900549133	15.69797106	9.999524944	4.034645197	25.66992173	1.922640701	2.567114125	0.417058254	0.60020465	0.403483687	-0.572944148
MTIF3	26.55665677	22.34661041	26.6210283	33.21821688	19.20802788	44.44651956	1.002423932	1.338016418	0.416603055	0.841469263	0.578237777	-0.54124771
DPM1	126.1230516	36.8709479	258.941007	127.0557661	34.92981292	347.8947244	2.053082317	2.738126218	0.415397479	0.29234107	0.27491718	-0.088655459
MRPL42	12.76712986	7.261790443	15.71088376	15.41884013	6.744861089	25.3020563	1.23057288	1.640983115	0.415230291	0.568788014	0.437442832	-0.378796577
C8orf22	86.21745561	250.2755985	139.6508605	94.3593462	153.1731453	203.7887422	1.619751587	2.159709137	0.415064457	2.902841388	1.623295958	-0.83853969
ZCCHC9	8.257508543	4.72908712	7.415329838	8.578431179	4.638793891	10.26806991	0.898010556	1.196963605	0.414574977	0.572701451	0.540750843	-0.082819248
DCTN6	45.46700556	23.73827189	88.35711359	57.34178233	26.98202705	148.4601638	1.943323791	2.589039925	0.413890914	0.522098863	0.470547408	-0.149982933
SAAL1	27.22036841	9.898025641	40.19796529	31.90257159	7.678481739	62.76574241	1.476760515	1.967419531	0.413868745	0.363625704	0.240685354	-0.595305831
NDUFAF7	26.48790389	16.83375208	28.69572846	27.67133345	11.72212452	39.93056313	1.083352182	1.443029957	0.413598933	0.635526018	0.423619792	-0.585181195
ANAPC16	36.67441151	67.05329985	48.21708566	44.17033966	57.28124976	77.22812063	1.314733725	1.74841582	0.411277699	1.828340172	1.29682611	-0.495549473
FAM72D	10.52357878	4.302133629	7.975606841	7.91148945	3.443617111	7.97219591	0.757879711	1.007673202	0.410987046	0.408808992	0.435267864	0.09047658
PRICKLE4	122.1250379	656.4224877	185.9492662	158.3687976	464.4064427	320.5777979	1.522613784	2.02424848	0.41083635	5.375003347	2.9324365	-0.874165785
HRASLS2	14.33361527	28.86652745	21.98991987	12.51756326	19.85442161	25.49674247	1.53415028	2.036877461	0.408919379	2.013904162	1.586125126	-0.344488443
LIAS	16.80497965	7.193388864	21.03051121	20.15831413	6.361069804	33.46630066	1.251445205	1.660173586	0.407738972	0.428051031	0.315555644	-0.439888372
TRIQK	2.865257622	1.014548534	2.262075824	3.41350001	0.784878378	3.573453758	0.789484271	1.046859161	0.407084935	0.354086322	0.229933609	-0.622883756
CAPZA1	130.2664078	35.92119699	173.8240986	161.0737189	36.38120847	284.8492196	1.33437393	1.768440075	0.406314325	0.275751804	0.225866819	-0.28789798
GSKIP	14.94980572	4.266615764	22.94630208	17.79002068	3.843635255	36.18254614	1.53488965	2.033867571	0.406090807	0.285396068	0.216055693	-0.401562207
RPL7	272.217061	297.4257765	478.3068296	323.0497421	351.2691822	752.1510634	1.75707881	2.328282507	0.40608722	1.092605201	1.087353235	-0.006951508
DYNLL1	227.3528775	329.7031054	494.1297653	271.0878489	203.9206318	780.5196232	2.173404493	2.879212869	0.405717756	1.450182241	0.752230809	-0.946986911
HNRNPU-AS1	2.309449262	1.938365606	0.967017393	1.589272715	1.192491785	0.881529009	0.418722078	0.554674475	0.40564835	0.839319416	0.750338047	-0.161679241
SERPINI1	20.77637608	1.240487616	22.78770958	18.25697615	0.958968863	26.51752027	1.096808678	1.4524596	0.405186145	0.05970664	0.052526161	-0.184855256
AC010226.4	6.967538817	0.293696327	5.780336301	6.228983138	1.012120418	6.843078249	0.829609487	1.098586735	0.405144481	0.042152091	0.162485657	1.946636286
RPF2	37.81781598	9.538598436	42.8250798	44.1467903	9.081226588	66.15284518	1.132404891	1.498474628	0.404104771	0.252224995	0.205705251	-0.294132626
ZMYM5	2.739458003	0.942702803	2.104004274	2.683224543	0.888198238	2.726436462	0.768036696	1.016104474	0.403801596	0.344120188	0.331018975	-0.055998612
ASF1A	23.50600713	4.780002349	37.08673702	27.42030168	4.129587515	57.21817082	1.577755712	2.08670829	0.403355087	0.203352374	0.150603285	-0.433228591
UBA3	7.264976696	2.040233819	9.992795117	9.56095302	1.657511969	17.38805515	1.375475178	1.818652923	0.402940136	0.280831433	0.173362631	-0.695911473
GMFB	22.4288693	4.954402855	24.97878571	27.79967859	5.387087301	40.93192892	1.113689031	1.472388567	0.402812	0.220894009	0.193782359	-0.188917048
KIF9	3.311851611	10.46209187	4.218341074	3.162404128	9.046090963	5.325281667	1.273710772	1.68393458	0.402798376	3.158985698	2.860510737	-0.143188646
NIFK	79.85277908	19.1253392	103.9285344	95.13826455	18.58593912	163.5699658	1.301501784	1.719286836	0.401632967	0.239507496	0.195357138	-0.293956839
HMGB2	116.0861746	47.66935275	204.795569	140.2184763	47.12378952	326.4663886	1.76416847	2.328269405	0.400269665	0.41063764	0.336074038	-0.289086776
SRP14	214.8278585	98.91475737	558.358531	283.1090037	82.07503573	971.0079399	2.599097412	3.429802398	0.400114755	0.460437292	0.28990613	-0.667418844
TFPI	3.998842209	0.088657245	2.43854096	3.334787593	0.118361077	2.682601315	0.609811749	0.80442944	0.399601935	0.022170728	0.035492838	0.678871773
RPL17	118.1354889	237.3956441	259.4801069	168.2342272	293.1789115	487.2406516	2.196461955	2.896204059	0.398981743	2.00952014	1.742682903	-0.205540954
PAK1IP1	130.7461072	29.38965577	119.5649642	153.1811118	25.98981137	184.6845516	0.91448202	1.205661387	0.39879807	0.224784174	0.169667207	-0.40583272
RAB18	29.74806431	6.047206242	43.48232809	34.79811374	6.472719163	67.04732627	1.461685965	1.926751742	0.398537305	0.203280663	0.186007759	-0.128110183
RP11-49I11.1	41.8465493	229.3038679	28.3671501	38.56499001	198.3182498	34.44189941	0.677885049	0.893087212	0.397760414	5.479636237	5.14244266	-0.091626322
ATP5I	153.8097945	599.3984611	278.6020365	181.5551441	469.6362615	433.1184753	1.811341322	2.385602883	0.397295478	3.897011	2.586741696	-0.591232006
MPHOSPH6	32.62707126	12.81775085	51.64073988	39.11376821	15.00671973	81.50317356	1.582757443	2.083746396	0.396739525	0.392856311	0.383668473	-0.034141515
LAMTOR5	86.54064779	377.2465266	153.4955089	111.7096911	274.1801118	260.8208897	1.773681072	2.334809873	0.396558454	4.359183069	2.454398621	-0.828688215
MAGOHB	15.53545049	9.539202518	30.01092663	18.48648639	11.35103478	47.00493847	1.931770608	2.542664813	0.396417503	0.61402806	0.614017966	-2.37149E-05
LRRC34	3.320708868	0.761819551	3.193067977	3.340411446	0.569868076	4.226943435	0.961562156	1.265396046	0.396136971	0.229414737	0.170598169	-0.427355908
CBR4	6.878613179	1.424165921	9.953878705	7.596701998	1.376380877	14.46626253	1.447076387	1.904281954	0.396106025	0.207042595	0.18118137	-0.192492984
RAD51AP1	36.8199044	10.08311859	25.57357911	44.3399047	10.41421142	40.51872508	0.694558542	0.913820753	0.395814908	0.273849668	0.23487221	-0.221508105
NME7	6.148497322	2.594283598	6.712316816	7.678885119	2.354151166	11.02660779	1.091700372	1.435964678	0.395443313	0.421937827	0.306574604	-0.460792238
TPMT	35.82864871	10.68218681	44.72765193	44.92042738	11.07221873	73.71939485	1.248376747	1.641110719	0.394619184	0.298146517	0.24648516	-0.274520691
CENPL	14.91157615	11.08903392	16.09153625	13.4123077	9.053411995	19.01295059	1.079130475	1.417574888	0.393555644	0.743652704	0.675007776	-0.139724897
SC5D	42.82576776	3.893722738	42.09096918	34.57787239	3.430965247	44.64180479	0.982842139	1.291051233	0.393514634	0.090920092	0.099224302	0.126094364
SUGT1	10.03638318	2.208831875	10.31198181	12.10868357	2.192665912	16.34084366	1.027459955	1.349514468	0.393358277	0.220082458	0.181082105	-0.281400171
ZFAND1	21.71991219	18.7687794	19.19967067	24.92513468	18.1425225	28.93563138	0.883966312	1.160901707	0.39318253	0.864127775	0.727880621	-0.2475428
RFC3	59.38624017	12.50006564	75.72670273	67.76562225	10.20614717	113.4190994	1.275155701	1.673696716	0.39236471	0.210487574	0.15060951	-0.482922198
UQCR10	131.7361868	506.2762652	236.5329403	164.388231	399.108548	387.3904165	1.795504684	2.356558096	0.392291832	3.843107028	2.427841371	-0.662598993
LAMTOR3	17.77288676	10.75852902	30.88198881	21.81642208	8.170425462	49.74777174	1.737589916	2.28029012	0.392129754	0.605333797	0.374508039	-0.692734212
MRPL35	35.05756154	14.08541007	49.63744044	41.13449643	11.94046006	76.42233552	1.415883999	1.857864862	0.391942493	0.401779515	0.290278503	-0.468966272
FGFR1OP2	13.97981158	9.001820699	10.64489446	15.48547095	9.082004304	15.46602483	0.761447635	0.998744234	0.391370444	0.643915739	0.586485508	-0.134776452
ERF	6.0925681	3.099654762	8.57745241	3.770891093	3.523116429	6.962388163	1.407854991	1.8463509	0.39117802	0.50875997	0.934292808	0.876889602
NDUFS4	68.46950049	27.64759412	161.6800495	79.79513681	28.0831311	247.0697447	2.361344077	3.096300785	0.390937351	0.403794301	0.351940384	-0.198289482
CETN2	32.27490277	9.489017448	70.56869092	39.11855583	8.129499999	112.0827909	2.186488102	2.865207789	0.390024271	0.294006074	0.207816977	-0.500532448
CMC1	4.529406014	5.886864041	8.448021828	4.838729634	4.113472259	11.82605504	1.865150045	2.444041294	0.389976966	1.299698906	0.850114094	-0.612449057
SLC35A1	36.34481524	8.481431502	52.55000026	32.40715361	6.138717521	61.39717806	1.445873364	1.894556332	0.389918837	0.233360149	0.189424767	-0.30093324
AIMP1	99.17027379	9.004043081	68.05775059	100.0571093	9.835861476	89.94424424	0.686271682	0.89892907	0.38942746	0.090793771	0.098302475	0.114634423
DNAJC12	73.78296703	38.59072772	132.0361077	90.98639612	32.1451587	213.2537233	1.78952017	2.34379789	0.389275364	0.523030305	0.353296318	-0.566015827
DTWD1	2.985272401	1.677054661	3.418714506	3.388461143	1.409590665	5.082013494	1.145193485	1.499799844	0.38917861	0.561776091	0.415997294	-0.433421084
SYF2	22.83335363	5.280004139	26.4603494	27.32138547	6.882258779	41.45723819	1.158846389	1.517391504	0.388904022	0.231240852	0.251900065	0.123455204
EMC2	16.12301467	1.655644831	12.30399589	18.27031843	1.877125815	18.25506089	0.763132463	0.9991649	0.388789299	0.102688292	0.102741823	0.000751876
NAA20	78.84155588	29.55698045	177.0192123	93.03737698	28.43329584	273.4803215	2.24525265	2.939467238	0.388676903	0.374890882	0.305611538	-0.294771728
TIMM21	17.97060151	7.484678932	29.00994133	17.28307439	5.729527243	36.52356123	1.614299962	2.113256034	0.388558891	0.416495738	0.331510883	-0.329245501
ARMT1	35.04094285	5.613223159	39.2654026	43.74613634	5.651312298	64.16068639	1.120557822	1.466659498	0.388316876	0.160190415	0.129184261	-0.31035751
15-Sep	536.1132216	408.3622188	757.3904905	478.8453926	234.2950678	885.3137305	1.41274354	1.84885089	0.388129284	0.761708912	0.489291683	-0.638545017
PRRT3-AS1	22.79129073	100.1515813	29.24711455	23.92549316	93.91496682	40.1798568	1.283258368	1.679374236	0.388112092	4.39429177	3.925309552	-0.162824234
CHMP5	91.5517141	24.86395679	172.5459985	117.2821216	28.77446588	289.2039715	1.884683429	2.465882843	0.387782043	0.271583739	0.245344009	-0.146591058
PSMA2_1	28.84327603	14.80265843	24.74396503	23.10653341	16.20925034	25.93309665	0.857876373	1.122327447	0.38765199	0.513210026	0.701500742	0.450895277
NPM1	1870.553422	265.1627994	2301.721106	2390.366521	262.9102896	3847.824392	1.230502738	1.609721504	0.387563243	0.141756336	0.109987438	-0.366074461
PGGT1B	6.052821655	1.034945906	4.318667138	6.388646201	1.218390788	5.963010725	0.713496512	0.933376264	0.387552403	0.170985693	0.190711889	0.157519172
SUMO2	143.3243111	152.8693186	279.8792599	191.9691609	99.44823402	490.2878331	1.952768918	2.553992687	0.387233157	1.066597268	0.51804276	-1.041872446
NIT2	20.64036119	11.20239328	39.40639068	23.68085339	8.545925121	59.13071214	1.909190945	2.496984005	0.387225181	0.542742115	0.360879103	-0.588751257
POLE2	17.54965709	14.48083295	24.89230543	20.84861168	11.02725763	38.6756985	1.418392695	1.855073091	0.387219019	0.825134809	0.528920477	-0.641579014
EXOSC8	30.47055469	21.71136652	38.71179457	33.00508953	16.27545708	54.83632623	1.270465699	1.661450613	0.387085984	0.712535979	0.493119616	-0.53102522
MTHFD2L	3.67596918	4.896692374	1.884498211	3.215444761	3.569016437	2.155699434	0.512653431	0.670420298	0.38708198	1.332081999	1.109960426	-0.263174653
DPY30	114.5205961	114.8196786	199.0574765	140.992695	75.83642583	320.4628425	1.738180583	2.272903872	0.386958695	1.002611604	0.537874858	-0.898420378
HINT1	522.4104889	1176.250474	1227.043352	620.8790606	838.135442	1906.501987	2.348810712	3.070649517	0.3866134	2.251582804	1.349917392	-0.738068411
CUTC	69.13868256	28.29792131	131.8835686	83.86987595	21.47436413	209.0866948	1.907522153	2.492989198	0.38617682	0.409292168	0.256043828	-0.676740277
RBM34	3.238616926	3.920676277	8.331610952	4.596628126	3.409372997	15.45221032	2.572583032	3.361640292	0.385947717	1.210602046	0.741711729	-0.706794205
ZDHHC13	5.138279036	1.837016217	7.260628083	4.700288967	1.453939053	8.671731233	1.41304667	1.844935768	0.384761473	0.357515854	0.309329716	-0.208861784
ZFAND6	24.3882443	6.257046126	41.0666381	28.47598538	6.291735043	62.59358064	1.683870212	2.198118162	0.384487998	0.256559925	0.220948809	-0.215583685
EIF3M	87.44982965	31.44965006	120.5062525	100.536693	29.4739372	180.8400456	1.378004428	1.798746709	0.384411523	0.359630776	0.293165971	-0.294798832
OMA1	10.91338987	1.421225269	5.595468566	11.30747008	1.355627582	7.566756147	0.512715905	0.669182062	0.384239121	0.130227664	0.119887789	-0.119351233
SPTSSA	34.50677242	43.03922009	54.72484645	36.33209521	39.8833845	75.18347535	1.585916115	2.06934048	0.383854576	1.247268784	1.097745238	-0.184229121
GTPBP10	6.517492438	0.930230519	4.339993581	6.742974273	0.967044728	5.858660438	0.665899289	0.86885404	0.383809837	0.142728285	0.143415159	0.006926257
SNX2	43.51579728	5.123325319	31.46319955	52.65437417	5.588492292	49.66848398	0.723029371	0.943292647	0.383651167	0.117734837	0.106135385	-0.149635545
VMP1	192.0194836	197.6853328	246.4875213	164.7898491	106.7513479	275.9565794	1.283658912	1.674596954	0.383552	1.029506637	0.647802935	-0.668326221
ZSCAN32	2.332160941	2.911205054	5.003600577	3.370763635	1.826793139	9.433874324	2.145478251	2.798735048	0.383475639	1.248286515	0.54195231	-1.203711299
ZSCAN16-AS1	6.367526166	24.97766802	4.158820328	6.309306855	25.02821539	5.374638768	0.65312968	0.851858832	0.3832449	3.92266437	3.966872426	0.0161681
RPA3	37.3114418	41.64663299	102.654374	46.65709377	32.00678872	167.4248879	2.751284031	3.588412273	0.383240566	1.116189324	0.68600048	-0.702300261
LINC-PINT	5.650712887	9.37504356	2.792304647	3.37983837	5.068450073	2.177728319	0.494150863	0.644329131	0.382846263	1.65909041	1.499613153	-0.145802122
RP11-33B1.1	2.98219668	7.711527414	3.875262612	3.628747381	5.809735536	6.148364146	1.299465806	1.694348903	0.382812316	2.585854738	1.601030583	-0.691640367
ANXA3	28.5956714	7.662928893	37.75539386	34.31305492	6.161193919	59.06902452	1.320318496	1.721473785	0.382758223	0.267975135	0.179558303	-0.577646771
TMA16	34.1990595	9.118875454	48.46985314	40.4124704	9.286518642	74.64181746	1.417286143	1.84699962	0.382052508	0.266641118	0.229793392	-0.214561961
CCNH	31.95286255	9.385112215	48.57752806	32.92286635	7.303188425	65.16856156	1.520287204	1.979431586	0.38074231	0.293717416	0.221827235	-0.404992305
C4orf27	29.3807722	3.648598174	35.32054003	35.60946759	3.326353751	55.71327303	1.202165137	1.564563494	0.380125121	0.124183195	0.093412061	-0.41078922
METTL5	42.79060548	21.26627239	75.31754643	49.18536052	16.94124613	112.6441691	1.760142105	2.29019708	0.379779843	0.49698461	0.344436758	-0.528962062
CCNC	37.45399518	17.2109283	52.96262748	43.29517916	14.89006226	79.65076171	1.414071509	1.839714334	0.379626688	0.459521827	0.343919636	-0.418061903
LZIC	27.72516303	11.98261677	33.79101502	31.72319279	11.21647205	50.29802819	1.218785079	1.58552856	0.379520122	0.432192833	0.35357324	-0.289666061
C9orf85	11.9784237	8.504989092	15.43270959	13.86809532	8.939989675	23.24075022	1.288375665	1.675842983	0.379333667	0.710025735	0.644644378	-0.139367809
VDAC3	134.4185537	30.13619651	248.7941851	167.9663461	24.90105768	404.3390131	1.850891698	2.407262065	0.379172728	0.224196703	0.148250279	-0.596730239
NUPL2	15.9364092	8.571880934	17.50139831	17.10398263	7.467523022	24.41938089	1.098202116	1.427701455	0.378550735	0.537880323	0.436595569	-0.300987727
TRMT10A	10.65331603	1.280714658	6.128365411	11.53855211	1.602799238	8.627681943	0.575254258	0.747726566	0.378311033	0.120217466	0.138908177	0.208485011
CCDC25	23.15887996	6.663382163	22.86926348	29.51252535	6.096541759	37.87817987	0.987494366	1.283461155	0.378195211	0.287724716	0.206574723	-0.478025421
BRK1	139.4859295	595.1328539	160.8222654	161.2082158	480.1647887	241.5183414	1.152964073	1.498176382	0.377859925	4.266615679	2.978537951	-0.518487822
S100P	198.9169829	492.7366751	490.8716745	228.6439693	307.8796277	733.1601774	2.467721294	3.206558125	0.377846094	2.477097067	1.346546024	-0.879386862
DRAM2	56.63981053	17.38931598	90.01525787	50.74855223	11.7442269	104.7994003	1.589257751	2.065071725	0.377838767	0.307015787	0.23141994	-0.407799664
CENPQ	41.42994881	4.499881065	24.02523157	42.69436415	5.680378253	32.16239631	0.579900103	0.75331714	0.377452962	0.108614208	0.133047496	0.292728528
OBSCN	6.654532491	1.227322268	4.204296458	3.870258071	1.421100121	3.175945084	0.631794414	0.820602923	0.37722911	0.184434033	0.367184848	0.993401627
GPATCH4	84.93077335	17.34271934	62.65577183	97.75767826	14.55118881	93.66951953	0.737727556	0.958180689	0.377209614	0.204198298	0.148849574	-0.456115742
ACOT13	35.98083314	7.517650376	70.12922258	45.2776598	6.44437461	114.6108607	1.949071671	2.531289409	0.377085322	0.208934861	0.142330117	-0.553812262
PLGRKT	16.81234231	4.543831753	41.0276417	14.30322994	3.853763341	45.32831747	2.440328715	3.169096607	0.376996146	0.270267621	0.269433083	-0.004461673
SRR	8.140362675	3.108290736	7.661522688	7.749194754	2.537631288	9.466876567	0.94117707	1.221659394	0.376304032	0.381836886	0.32747032	-0.22159232
C9orf72	4.700897852	1.339481808	4.266566859	4.520503825	1.055485952	5.325329164	0.9076068	1.178038858	0.376247804	0.284941696	0.233488565	-0.287314853
FUNDC1	49.84690857	28.17903468	91.55620696	50.12892574	21.8355336	119.5034911	1.836747947	2.383922842	0.376183881	0.565311581	0.435587503	-0.376083688
MAD2L1	54.78634854	9.998435485	104.6553227	60.5866694	9.695646843	150.1582651	1.910244531	2.478404351	0.375654252	0.182498665	0.160029375	-0.189549161
ATP6V1D	26.44368598	6.702760576	42.73265748	32.03520791	5.828877932	67.10603926	1.615987178	2.094758974	0.374368504	0.253473006	0.181952243	-0.478272279
ZWILCH	28.05779269	4.037894628	14.80239288	33.88804151	3.505667336	23.17356031	0.527567975	0.683827075	0.374274554	0.143913481	0.103448508	-0.476288908
UBL7-AS1	5.846611375	16.78777222	4.956058609	6.135619402	13.68970884	6.739213857	0.847680527	1.098375472	0.373778764	2.8713679	2.231186118	-0.363927327
EIF3E	133.1871441	25.01359263	100.0510661	153.2370769	33.9212299	149.1247489	0.751206633	0.973163623	0.37347259	0.187807861	0.221364376	0.237165619
ZBTB26	5.878871941	4.058932793	1.558883092	2.953835908	2.217474157	1.014309963	0.265167044	0.343387376	0.372935523	0.690427149	0.750710001	0.120766507
CRIPT	21.06469136	16.03269372	45.2800761	26.18788243	12.43874983	72.89146257	2.149572254	2.783404224	0.372800837	0.761116954	0.474981124	-0.680247975
FOPNL	28.44239691	24.81382708	44.16993543	33.59831247	22.3396956	67.52476332	1.552961081	2.009766514	0.372006231	0.872423909	0.664905287	-0.391880458
HDDC2	119.1300989	243.0348548	158.2458966	141.5810604	199.2535622	243.3522525	1.328345213	1.718819253	0.371787716	2.040079351	1.407346163	-0.535648039
TRAPPC2B	7.604021784	3.189629815	23.41901601	8.176611785	3.665870584	32.5724354	3.079819689	3.983610359	0.371230653	0.41946616	0.448336142	0.09602638
OARD1	12.10707752	7.242598363	20.65513266	14.18834098	5.831362478	31.301682	1.706037863	2.206155183	0.37088461	0.598211943	0.410996782	-0.541529616
EEF1E1	74.07348546	39.63006554	179.7721252	92.32262321	40.23926677	289.6576918	2.426942976	3.137450841	0.370452643	0.535010136	0.43585489	-0.295718329
SCFD1	19.5158942	4.18311488	8.302090505	21.74623908	4.93907529	11.95704772	0.425401492	0.549844397	0.37019831	0.214344003	0.227123195	0.083546994
EIF4A2	88.59261061	94.9940598	97.56844108	97.25268685	74.85278865	138.4363024	1.101315792	1.423470208	0.370184092	1.072257146	0.76967322	-0.478332974
COX7A2	177.9753973	263.5356291	501.6644121	200.3597575	154.854419	729.3683073	2.818728991	3.640293422	0.369009966	1.480741906	0.772881845	-0.938000418
UQCRQ	300.5303235	882.6586103	670.0540283	361.3135796	720.4805657	1040.172045	2.229572113	2.878862305	0.368731924	2.937003495	1.994058918	-0.558636945
SDHAF3	17.1174712	20.95417188	26.25789687	19.14227371	17.85168593	37.9095641	1.533982243	1.980410722	0.368517883	1.224139456	0.932579181	-0.392469794
WNK2	3.842214148	0.426570517	2.969687796	2.774351227	0.573573907	2.768295033	0.772910536	0.997817077	0.368473928	0.111022057	0.206741634	0.896982627
ZC3H8	9.566862025	2.908629587	5.535899285	9.400146993	2.74148394	7.022125288	0.578653614	0.747022923	0.368452515	0.304031727	0.291642667	-0.060020084
HSBP1L1	28.57939588	97.43049478	22.74764838	27.04968295	73.64445643	27.79462831	0.795945739	1.027539893	0.368452417	3.409116665	2.722562648	-0.324432725
CEBPZOS	9.328510288	14.02149032	21.34619853	9.29709234	6.607268701	27.45900612	2.288275177	2.953504721	0.368167364	1.503079258	0.710681196	-1.080646653
ERGIC2	47.52403392	7.706788727	25.54578618	40.010603	6.08556401	27.75121068	0.537534045	0.693596412	0.367740304	0.162166131	0.152098783	-0.092463936
RPP40	46.92419363	15.76746317	93.65795807	57.24072462	13.22228916	147.3961583	1.99594177	2.575022578	0.36751545	0.336019907	0.230994441	-0.540688575
COL5A2	1.680109544	0.075228648	0.324522517	1.539524349	0.093883271	0.383622055	0.19315557	0.249182194	0.367437701	0.044776038	0.060981998	0.445656563
ACADM	65.90384389	6.632628619	48.48112063	76.85942734	8.541577687	72.91953869	0.735634187	0.948739032	0.367022775	0.100640998	0.111132466	0.143062209
DNAJC19	35.89246314	114.9658205	47.05544063	34.98765617	85.78216035	59.13987928	1.311011742	1.690306976	0.36660467	3.203062997	2.451783565	-0.385620545
SEC61B	238.4106339	454.3498006	600.3516113	264.7923076	255.4943532	859.5673545	2.518141081	3.246194583	0.366390367	1.905744694	0.964885859	-0.981924665
H2AFZ	775.945538	405.8854437	2134.36739	852.4003374	246.1180346	3021.733477	2.750666491	3.544969827	0.36599212	0.523084964	0.288735262	-0.857297993
RP11-493E12.3	19.28426291	19.38899773	11.33460984	18.48737292	15.39737292	14.00367382	0.587764743	0.75747235	0.365954405	1.005431103	0.832858892	-0.271670234
IMPA1	20.35637013	3.716093578	19.84251189	24.20773494	4.274479791	30.39678714	0.974756883	1.255664242	0.365336405	0.182551877	0.176574958	-0.048025746
BTF3L4	17.45065771	12.71855665	43.82933077	20.51483489	10.41215965	66.33545092	2.511614835	3.233535696	0.364497298	0.728829644	0.507542942	-0.52205175
SSBP1	115.143359	29.42484926	241.5322005	138.2878271	26.89777081	373.4587494	2.097665055	2.700590191	0.364490397	0.255549686	0.194505701	-0.393791375
PIGK	52.47056755	5.073267879	46.74522205	46.8280691	3.963043788	53.69820978	0.890884628	1.146709886	0.364189924	0.096687879	0.084629665	-0.192171588
CLDND1	18.91258532	11.46665813	24.6747963	14.96017531	6.401514275	25.11996734	1.304676007	1.679122524	0.364015923	0.606297761	0.427903694	-0.502740362
ARL3	13.27239265	5.630191147	33.64056194	16.30433461	4.93332848	53.17678507	2.534626787	3.261512128	0.363767661	0.424203178	0.302577725	-0.487449644
RPL36AL	551.2497166	233.7154065	1297.876765	632.2521991	187.076514	1915.439788	2.35442618	3.029550219	0.363728131	0.423973744	0.295889068	-0.51891853
LINC00339	7.713024406	25.39475206	10.31283729	7.729487882	15.03731006	13.29664976	1.337067893	1.720249772	0.363545328	3.292450629	1.945447136	-0.759060029
SRSF10	49.57288091	18.65282321	37.50920049	49.91891663	19.07334914	48.59387877	0.756647582	0.973456197	0.363494559	0.376270712	0.3820866	0.022128664
TCEAL1	17.149865	16.01367583	32.49002558	18.03604049	11.49593099	43.93266703	1.894477045	2.435826591	0.362611771	0.933749381	0.637386626	-0.550866634
PAIP2	88.25498745	19.91850846	147.656691	103.6801357	19.74936044	223.0021767	1.673069084	2.150866944	0.362421262	0.225692723	0.190483551	-0.244693482
ZNF248	4.664115235	3.630520267	2.114981683	3.513269135	2.250362289	2.047710983	0.453458282	0.582850589	0.362156271	0.778394204	0.64053228	-0.28122969
ZHX1	7.27777501	0.865979676	0.685566741	7.813426262	1.260788616	0.945584795	0.094200046	0.121020505	0.361451843	0.118989619	0.161361812	0.439463471
LACTB2	12.52874068	1.673770641	17.06454766	15.73334181	1.918253432	27.53018206	1.362032155	1.749798765	0.361428252	0.133594484	0.121922822	-0.131892237
TRNT1	15.79245114	4.680526698	9.942777632	15.69755506	3.872803904	12.69662322	0.629590527	0.808828074	0.36141924	0.296377469	0.246713828	-0.264597195
MRPS33	22.4818178	28.83479409	50.09844676	27.58322945	25.504766	78.91875004	2.228398398	2.861113496	0.360569545	1.282582857	0.924647567	-0.472076542
TARDBP_2	52.17928933	11.4878183	20.27842564	50.64559261	9.000750081	25.27084927	0.388629778	0.498974303	0.360569069	0.220160498	0.177720303	-0.308947127
NDUFA1	307.2828207	418.3374449	832.3811521	324.5417224	259.8623563	1128.660172	2.708843762	3.477704388	0.36045812	1.361408503	0.800705544	-0.765756325
GGPS1	29.64071284	19.3337574	26.20529774	33.26025556	17.9088886	37.75078054	0.884098094	1.13501174	0.360428863	0.652270325	0.538447114	-0.276665345
FAM133B	11.38790565	2.702486463	6.135663115	13.00271861	4.281389423	8.990936411	0.538787667	0.691465891	0.359941261	0.237311982	0.32926879	0.472480826
PCNP	102.2471075	57.89475644	87.65958417	124.5187609	72.87630177	137.0044498	0.8573307	1.100271548	0.359935916	0.566223905	0.585263628	0.047713965
FBRSL1	14.66190314	13.15199914	16.09140354	8.368790965	16.55413421	11.7868997	1.097497603	1.40843519	0.359875391	0.897018553	1.978079544	1.140890711
RNASEH1-AS1	40.90977031	133.0164993	33.58831125	50.46770778	111.5970142	53.1643035	0.821033973	1.053432102	0.359583505	3.25146043	2.211255853	-0.556221905
TMSB10	2410.930611	12322.72078	1901.818216	3025.549233	10371.60287	3061.795197	0.788831585	1.011979962	0.359391499	5.111188488	3.428006643	-0.57628889
CMSS1	53.29589752	23.22659384	98.09138332	67.82160057	20.59227832	160.1242395	1.840505328	2.360962262	0.359273056	0.435804535	0.303624187	-0.521394489
TM2D1	13.12399131	14.51125994	30.62875773	10.78801152	9.958589907	32.29084884	2.333798995	2.993216014	0.359016088	1.105704781	0.923116358	-0.260381828
BCAS2	167.4491408	32.75015292	204.2586898	195.8294051	36.18791502	306.1680651	1.219825249	1.563442757	0.358051915	0.195582687	0.18479306	-0.081868092
GPN3	34.46374261	9.31820825	58.66698199	42.06549439	9.059380533	91.77112524	1.702281225	2.181624787	0.3579336	0.270377143	0.2153637	-0.328198089
CCNB1IP1	51.14407048	191.4329753	37.91400722	60.74106059	169.6938979	57.70269576	0.741317749	0.949978403	0.357802662	3.743014068	2.79372629	-0.422009788
UBL5	114.9020809	384.1473732	250.892324	143.7502668	285.3579558	402.183732	2.183531595	2.797794682	0.357626687	3.343258626	1.985095139	-0.75204681
DCUN1D4	14.24238612	3.61699525	9.77309343	15.42658618	3.591764808	13.56331049	0.686197759	0.87921659	0.357594195	0.253959921	0.23282953	-0.125326785
ZNF268	1.404920161	0.155256801	0.3181617	1.223861204	0.214590324	0.355096324	0.226462478	0.290144277	0.357498443	0.110509341	0.175338775	0.665976757
KIAA0101	41.36746481	29.36095632	94.10381921	55.50539466	29.13206262	161.7417689	2.274826839	2.913982864	0.357235663	0.709759625	0.524851013	-0.435422559
CHORDC1	22.67478812	2.178398658	11.97600547	27.37402502	2.839620487	18.51903318	0.528163942	0.676518457	0.357143485	0.096071401	0.103734123	0.110711618
THUMPD2	21.636926	10.63833672	17.0872108	23.57504157	10.29373387	23.84453232	0.789724511	1.011431189	0.356976799	0.491675052	0.436636934	-0.171270985
MGME1	28.80568167	6.887107693	19.29502538	38.58230391	8.656525	33.09571088	0.669834014	0.857795091	0.356829421	0.239088516	0.224365165	-0.091696135
TSNAX	7.827692114	0.347505298	9.816694494	10.56543028	1.118142925	16.9666335	1.254098188	1.605862994	0.356698507	0.044394349	0.105830325	1.253305128
GBAS	35.5508503	8.175770777	52.58904226	45.86123179	8.706677021	86.85642756	1.479262572	1.893896526	0.356479354	0.229973987	0.189848303	-0.27662358
ETFA	48.19994089	8.880749872	90.56282847	59.76940275	9.133285664	143.7722252	1.87889916	2.405448584	0.356418322	0.184248149	0.152808716	-0.269923292
ATG5	32.7875563	17.58167872	37.04200358	39.60389526	15.31808399	57.27662009	1.129757986	1.446237036	0.356290271	0.536230226	0.386782257	-0.471330927
CASP3	25.43864202	4.602174764	26.97565911	29.19549087	4.756582427	39.61973547	1.060420564	1.357049815	0.355837128	0.180912753	0.162921817	-0.1511143
MED31	21.88170392	28.50559016	47.07444633	23.86204045	23.21055658	65.6579221	2.151315386	2.751563607	0.355032638	1.302713457	0.972697898	-0.42145608
QRSL1	17.21769293	6.825691441	16.09873392	19.65930748	6.129852094	23.50712455	0.935011095	1.195724955	0.354830184	0.39643473	0.31180407	-0.346443593
SNRPD1	197.6512338	109.12756	482.5878721	232.7434102	101.7322283	726.6594031	2.441613255	3.122148131	0.354704289	0.552121825	0.43710036	-0.337022067
CGRRF1	7.731748078	4.506403207	11.9634262	6.51658216	2.917980809	12.88666848	1.547311951	1.977519528	0.353927856	0.58284403	0.447777798	-0.38032687
NDUFAF2	113.6077085	114.795703	241.5256665	137.7050139	96.85109813	374.1422914	2.125961958	2.716983796	0.35389018	1.010456988	0.703322961	-0.52274869
IL18	9.859383269	2.415990347	14.73979795	10.71864784	2.523212701	20.47446034	1.495002025	1.910171941	0.353555068	0.245044774	0.235404012	-0.057906474
RPS29	123.5406668	625.7776881	163.8807655	147.3505808	560.6113436	249.713076	1.326532953	1.694686745	0.353358107	5.065357865	3.804608986	-0.412916008
PDCD5	108.1955194	152.124458	186.3054128	121.9325293	117.8089992	268.1463562	1.721932791	2.19913716	0.352908754	1.406014397	0.96618187	-0.541244681
POT1	12.36102913	2.189113461	7.744630909	14.55535858	2.138578845	11.64148867	0.626536094	0.799807755	0.352255645	0.177097994	0.146927252	-0.269445854
CASP4	15.41040949	8.972679426	18.58574677	17.22986552	7.402069598	26.52523837	1.206051454	1.539491898	0.352162817	0.582247956	0.429606928	-0.43861641
RYR2	0.819011145	0.077022092	0.305207583	0.711742495	0.063936718	0.338473138	0.37265376	0.475555612	0.351778247	0.094042789	0.08983125	-0.06609992
MRPL30	6.752033529	3.153882976	22.31274201	9.77965939	3.403280866	41.24094024	3.304595855	4.217011922	0.351747256	0.467101202	0.347995848	-0.424665063
UBXN8	62.51422518	30.69301018	81.52287855	54.68276973	21.60634015	90.97936324	1.304069247	1.663766552	0.351432539	0.490976415	0.395121539	-0.31335723
H3F3A	93.43208745	40.30203172	126.831688	114.7352508	41.27964467	198.6716722	1.357474626	1.731566112	0.351152239	0.431351079	0.359781709	-0.261740719
RPL21	47.40615828	96.69463427	109.2498106	57.53320013	100.2957573	169.0907986	2.304548915	2.939012575	0.350847142	2.039706185	1.743267489	-0.226567395
DECR1	15.5728082	7.998666958	24.87374806	18.38649725	7.412723099	37.45311119	1.597255148	2.036990008	0.350844114	0.513630352	0.403161244	-0.349373501
STX17	11.10450478	4.831658931	9.354756944	12.73542803	4.315268071	13.68087229	0.842429008	1.074237336	0.350685751	0.435108006	0.338839657	-0.360770826
NFU1	11.99438237	4.760139254	20.11863026	14.29807456	5.223239617	30.57929547	1.677337744	2.138700239	0.350561073	0.396864058	0.365310699	-0.119520901
POLR3F	13.46476065	4.861582028	13.12487703	15.18265176	4.389354184	18.86171327	0.974757545	1.242320088	0.349921615	0.361059669	0.289103264	-0.320652381
MYL12B	460.6790346	110.2154528	1202.03384	587.0441371	111.3134574	1952.052519	2.609265345	3.325222749	0.349807322	0.239245645	0.189616845	-0.335405526
ANAPC10	6.214237527	3.925404093	10.27755305	7.225100422	3.720019646	15.21716447	1.653871936	2.10615266	0.348762484	0.63167912	0.514874456	-0.29497119
BET1	9.756618919	5.969935178	20.09483044	10.15213623	4.263698957	26.62740085	2.059610056	2.622837229	0.348757058	0.611885657	0.419980471	-0.542939837
ANKRD18A	4.671741273	0.789358801	0.516526464	2.575033576	0.771994942	0.36250322	0.110564013	0.140776114	0.34852068	0.16896458	0.299799952	0.827279306
FAM173B	47.67685717	13.80709105	79.0352404	44.33696887	10.60592731	93.57506952	1.657727566	2.110542779	0.348407141	0.289597341	0.239211827	-0.275759637
TGDS	26.04534157	10.57435783	25.2255754	28.13799318	10.1814174	34.69386302	0.96852542	1.232989958	0.34829923	0.405998048	0.36183879	-0.166125714
MDM1	3.119424747	0.843538287	2.246479675	3.433879358	0.827797298	3.14809513	0.720158317	0.916775111	0.34825378	0.270414694	0.24106767	-0.165735361
ZFAS1	103.7699386	391.4209264	63.32357888	125.6433995	361.8223627	97.59480081	0.610230475	0.776760269	0.348115181	3.772006919	2.879756232	-0.389385628
MBIP	14.11560139	4.292055041	16.95362928	15.33771228	4.806582024	23.4465449	1.201056109	1.528685926	0.34798848	0.304064625	0.313383244	0.043550061
MRPL48	47.09379793	29.41901037	96.19907688	59.48448789	26.23734779	154.6005704	2.042712228	2.599006495	0.347474264	0.624689697	0.441078821	-0.502103247
NAE1	53.18963139	10.60734399	43.1000379	65.08395586	9.845831706	67.08318619	0.810309017	1.030717714	0.347105172	0.199425033	0.151278938	-0.398635378
BRMS1L	9.821004441	2.080444752	6.508377852	11.356507	2.643057261	9.572691947	0.662699818	0.842925729	0.347049998	0.21183625	0.232735053	0.135739029
MGST1	95.97748495	41.51589221	228.7737001	82.20717424	30.7635059	249.2308751	2.38361841	3.031741175	0.346993298	0.432558659	0.374219235	-0.209012073
NSL1	28.40437737	12.77500306	47.96577611	36.66366694	11.64337701	78.72764325	1.688675498	2.147293215	0.346627084	0.44975473	0.317572627	-0.502051889
DEPDC1B	16.33647405	5.649417217	27.55055889	22.13386517	5.738667027	47.4607564	1.686444627	2.144259759	0.346494737	0.34581619	0.259270895	-0.415545153
ADAL	7.354983038	4.005722188	4.733172981	8.165468949	3.254123588	6.680696431	0.643532821	0.818164452	0.346377127	0.544626978	0.39852256	-0.450607053
MOSPD1	28.63159754	18.59331303	33.40381583	33.50495942	15.24086883	49.68317475	1.166676634	1.482860317	0.345977959	0.649398379	0.454883966	-0.5136052
DCAF13	29.11543414	4.148288943	27.97671817	36.57546096	4.088729242	44.6437765	0.960889611	1.22059368	0.345140421	0.142477317	0.111788864	-0.349955772
GTF3C6	157.1118358	234.7827222	140.2322634	180.5708084	205.5852198	204.6919297	0.89256333	1.133582618	0.344863101	1.494366869	1.138529653	-0.392362508
C5orf28	26.72951582	11.1606511	39.59078932	21.02057456	7.933102343	39.53286107	1.481163729	1.880674619	0.34451914	0.417540339	0.377397027	-0.145832527
MRPL51	207.6714635	219.5229065	505.0505496	251.6022885	172.3394926	776.1336674	2.431968943	3.084763942	0.343035288	1.057068231	0.684967905	-0.625960205
RPL26L1	161.0641565	131.5495022	436.4159315	196.4552987	100.0338922	675.1866403	2.709578226	3.436846166	0.343016979	0.816752188	0.509194167	-0.681682521
C4BPB	253.284188	202.1917547	455.3231835	235.3773233	134.6837427	536.5488932	1.797677096	2.279526701	0.342600405	0.798280209	0.572203561	-0.480366768
DPH5	41.95352391	16.87722434	69.66027422	49.95432528	18.47804742	105.1417806	1.660415329	2.104758297	0.342110413	0.402283831	0.369898849	-0.121082943
ERH	258.3838544	186.0075482	698.727272	318.540379	152.4413468	1091.601107	2.704221878	3.426884561	0.341684066	0.719888434	0.478562081	-0.589067248
ACAT1	92.70632466	11.62398474	116.8187646	95.02274678	10.2097831	151.7256231	1.260094875	1.596729502	0.341587569	0.125385024	0.107445674	-0.222757641
TMBIM4_1	24.33926822	14.41499633	61.5523931	20.6852342	10.26255178	66.27757513	2.528933596	3.204100785	0.341390373	0.592252659	0.496129349	-0.255496467
COMMD10	23.43339564	7.558139175	40.54796921	30.6472555	7.539649018	67.1845398	1.730349704	2.192187806	0.341307764	0.322537087	0.24601384	-0.390725579
MED4	38.65968876	18.5849604	42.69457829	40.65291382	19.72429968	56.87533884	1.104369426	1.399047042	0.34122162	0.480732282	0.485187846	0.013309724
SEC22A	11.03227246	3.441441015	20.86876917	11.16635715	2.636946721	26.7580455	1.891611111	2.396309301	0.341198614	0.311943077	0.236151028	-0.401572974
MRPL39	110.6947323	26.01205608	175.0854208	138.8772244	26.2037966	278.1551012	1.581696051	2.002884939	0.340607156	0.234989105	0.188683182	-0.316628035
ZCCHC10	22.90710081	16.72882364	26.91354412	25.02865106	17.75390011	37.23658137	1.174899624	1.487758221	0.340602583	0.730289869	0.709343067	-0.041985674
EIF4E	11.53324108	3.958727562	24.14610077	15.81469576	3.857971921	41.92001049	2.093609298	2.650699775	0.340381039	0.34324502	0.243948539	-0.492661946
NUP35	16.04388463	5.613706348	19.36408114	18.43204275	5.694856267	28.16021223	1.206944676	1.527785748	0.340082692	0.349896953	0.30896501	-0.17948664
COA3	40.50931375	152.1557307	74.48653259	53.28287585	90.68752854	124.0101739	1.838750788	2.327392656	0.339988669	3.756067844	1.702001386	-1.14199091
METTL4	9.528806057	6.989113515	9.55275165	9.590747177	5.05104085	12.16895854	1.002512969	1.268822785	0.339869684	0.733472113	0.5266577	-0.477876525
ITGAE	9.251862016	41.65608987	6.848640555	10.34565422	38.62568425	9.692218184	0.740244563	0.936839563	0.339800014	4.502454727	3.733517806	-0.270176158
IDI1	172.724255	33.39132504	243.4712997	195.9886682	29.73864873	349.6126794	1.40959531	1.783841294	0.339706237	0.193321575	0.151736572	-0.349433801
GRAMD1C	2.528009196	0.349954285	1.256244857	2.079171963	0.322760475	1.30749711	0.496930493	0.628854724	0.339682694	0.13843078	0.155235104	0.165290075
KIAA1143	20.14980658	9.327062469	17.71753735	19.82179104	8.507448906	22.03501406	0.879290691	1.111656056	0.338298391	0.462885955	0.429196781	-0.109017534
LYRM1	6.592417342	8.821942861	7.034387548	8.051344768	7.636719546	10.86100043	1.067042207	1.348967252	0.338238083	1.338195445	0.948502364	-0.496565565
BTBD10	14.89413247	3.637873113	19.43359251	16.5075381	3.329815595	27.22696102	1.304781769	1.649365329	0.338102457	0.244248742	0.201714851	-0.276033822
RAP1A	19.75217073	5.02388862	26.62306705	26.28479337	5.285613049	44.78379138	1.347855251	1.703790886	0.338082707	0.254346152	0.20109015	-0.33895085
PSMA1	178.9382491	135.7421014	317.2067445	219.9214955	105.9679392	492.6759427	1.772716264	2.240235506	0.337688763	0.758597461	0.481844392	-0.654767229
NUP50-AS1	7.736149129	26.87533264	5.520352709	7.477906926	25.06237472	6.740756221	0.71357889	0.901422856	0.337131095	3.47399361	3.351522687	-0.051778401
BBS10	6.983144387	2.708305683	2.802600674	4.296687761	1.801172554	2.17793204	0.401337924	0.506886272	0.336844601	0.387834696	0.419200243	0.112197678
ANP32E	214.0193146	24.76696374	155.0870031	250.2766713	40.48933799	229.0521049	0.724640219	0.915195586	0.336815213	0.115723031	0.161778314	0.483342221
COPS5	19.38045544	7.091938965	28.04270703	23.78651974	6.211424534	43.44884778	1.446958103	1.826616431	0.336150567	0.365932524	0.261132129	-0.486797673
ATP5J2	123.2569607	350.9995392	267.8864828	154.6260234	235.1545189	424.2291724	2.173398413	2.743581986	0.336108024	2.847705615	1.52079523	-0.904974101
SPINK4	91.14451652	203.1256793	276.5611166	86.66212495	120.5160285	331.946706	3.034314374	3.830355027	0.336107553	2.228611078	1.390642436	-0.68039335
TRIT1	40.33687216	20.45808156	43.40696204	41.00363469	17.94497469	55.65695156	1.076111253	1.357366292	0.334982854	0.507180663	0.437643512	-0.212743559
ATP5F1	233.5597261	50.04176209	424.1627098	287.6064799	49.40961358	658.7127218	1.816078127	2.290326428	0.334726965	0.214256811	0.171795898	-0.318645475
SLMO2	316.3978467	76.05809621	384.8134554	389.213812	84.37685497	596.7411982	1.216232852	1.533196356	0.33412301	0.240387528	0.216787926	-0.14907764
TIMM17A	335.6891658	119.6790477	731.7628505	348.975378	103.2695957	958.7019152	2.179882239	2.747190706	0.333706863	0.356517457	0.295922298	-0.268754311
FAM162A	61.34159078	21.95794403	147.6100252	69.79322356	17.64788203	211.5690898	2.40636122	3.031370082	0.333116771	0.357961764	0.252859535	-0.501469313
NDUFA4	140.4491809	113.196315	432.0336071	153.6175426	72.97038867	595.2250411	3.076084918	3.874720498	0.332996915	0.805959239	0.475013384	-0.762738716
PPA2	42.97833917	17.18940432	91.21484405	52.05576974	17.03545773	139.14069	2.122344553	2.672915812	0.332755508	0.399955062	0.327253978	-0.289427183
MAGOH	54.3968958	15.83066674	145.586471	64.68525611	17.90371219	218.0303013	2.676374613	3.370633655	0.332739769	0.29102151	0.276781963	-0.072375856
LSM1	64.93231594	141.9561235	98.80274626	79.09702437	117.9131152	151.5429183	1.52162671	1.915911749	0.332416633	2.186216854	1.490740216	-0.552407643
MRPL20	122.1256008	311.8022751	253.148429	146.5179077	243.1468277	382.3376835	2.072853091	2.609494563	0.332152524	2.553127871	1.659502456	-0.621515031
FASTKD5	27.82323556	14.92241712	8.723547864	30.05812885	10.69765531	11.8625267	0.31353463	0.394652866	0.331959428	0.536329324	0.35589891	-0.59165162
TTC32	13.71511618	10.57741872	24.69214624	12.83059038	7.217947458	29.06813863	1.800359977	2.26553399	0.331565738	0.771223414	0.562557703	-0.455147766
OSTC	319.6258476	138.8839085	815.264791	287.2930208	115.7773843	921.984312	2.550684799	3.209212356	0.331334628	0.434520266	0.402994072	-0.10866485
RP11-403A21.1	15.51132401	37.77689438	20.52808861	19.26764344	30.11334097	32.06911465	1.323425943	1.664402539	0.330726928	2.435439706	1.56289694	-0.639959619
NEDD8-MDP1	82.16112401	115.5664537	129.1369647	70.31862272	82.4229557	138.9204359	1.571752654	1.97558528	0.329905925	1.406583163	1.172135524	-0.263055467
ALG5	67.05902832	18.15212859	130.3710891	56.88407348	12.39264164	138.8986238	1.944124339	2.441784058	0.328815128	0.27068881	0.217857845	-0.313248187
NDUFAF5	6.440716756	6.207538612	10.71984471	7.66837104	5.143109935	16.02593954	1.664386918	2.08987534	0.328426035	0.963796243	0.670691325	-0.523079235
NDUFC1	57.49940645	222.6733991	93.96789494	69.13465463	166.4855723	141.8593241	1.634241129	2.051927863	0.328359146	3.87262083	2.408134867	-0.685394061
CHMP4C	9.665324953	2.433784894	20.0948916	11.83156855	2.519749817	30.88194404	2.079070461	2.610131016	0.328183572	0.251805801	0.212968366	-0.241672373
NDUFS5	957.7106792	457.2718138	3012.969653	1237.093415	397.6993681	4885.145874	3.14601238	3.948890048	0.32792285	0.477463417	0.32147885	-0.570666375
MYCBP	23.10198703	27.50768309	52.30676819	35.10866136	20.29204791	99.77436156	2.264167499	2.841873136	0.327861463	1.190706369	0.5779784	-1.042730202
URGCP-MRPS24	59.11820016	128.1135079	34.0213317	39.40425858	87.28863537	28.46177761	0.575479829	0.722302072	0.327836948	2.167073888	2.215208166	0.031693933
ZNF720	1.078398759	0.452181529	0.750287106	1.057511278	0.33052751	0.923382671	0.695741812	0.87316579	0.327703584	0.419308281	0.312552232	-0.423914018
KRCC1	12.84560128	5.226905325	11.489689	13.55276124	5.037139719	15.21238492	0.894445402	1.122456497	0.327594206	0.406902348	0.371668889	-0.130664674
STARD4	41.50525256	19.39805397	37.18996279	39.39957099	17.09573808	44.26986226	0.896030273	1.123612799	0.326525583	0.467363834	0.433906706	-0.107161215
SAR1B	32.08077517	6.529877362	50.13351275	27.77837964	5.856148	54.4211194	1.562727599	1.95911785	0.326137863	0.203544875	0.21081676	0.050642673
CYB5R4	4.61345198	1.860788317	5.544259505	5.87760534	1.811271742	8.853381082	1.201759448	1.506290499	0.325851886	0.403339695	0.308164914	-0.388292786
ZNF33A	19.38812395	7.648767096	6.28109926	16.60333534	7.444404074	6.740947035	0.323966325	0.405999572	0.325634347	0.39450785	0.448367989	0.184629273
POLB	14.65395187	15.61642371	18.30044961	19.76721817	13.42992888	30.93430593	1.24884057	1.564929656	0.325508498	1.065680019	0.67940409	-0.64943251
SNRPD3	149.8883666	45.2830502	404.2517435	191.186002	39.57639814	646.1285253	2.697018806	3.379580715	0.325478689	0.30211184	0.207004685	-0.545419304
FAM24B	9.751499502	27.03919074	7.568528439	8.065183978	19.69233301	7.842229179	0.776139961	0.972355894	0.325167619	2.772823885	2.441647093	-0.183501294
PCCA	11.793488	1.805393654	7.738850475	11.06770129	1.627883727	9.098646203	0.656196918	0.822089968	0.325167471	0.153083944	0.147084176	-0.057680929
RABGGTB	119.0176924	92.44205067	160.7864054	125.1223314	77.93800182	211.7520225	1.350945411	1.69235995	0.325067071	0.776708477	0.622894418	-0.318385568
SPIN3	6.035186891	10.0586795	4.301614367	4.859555245	5.908392501	4.338487132	0.712755785	0.892774526	0.32488802	1.666672413	1.215829886	-0.455029181
TIPIN	73.56262319	34.3722792	119.5094153	90.19364219	56.82963603	183.2933111	1.624594259	2.032219863	0.322977042	0.467251951	0.630084723	0.431345143
CDK7	34.90560319	11.06296644	52.11550164	37.65571275	10.14086405	70.32393441	1.493041142	1.867550214	0.322893114	0.316939558	0.269304796	-0.234967812
ZCCHC17	60.45219173	82.52970012	87.04486862	79.68705828	69.48610618	143.4823826	1.439895993	1.800573213	0.322491656	1.365206087	0.871987342	-0.646739654
ZNF613	3.767637753	1.000616813	1.030393497	3.753473539	1.570268433	1.282829901	0.273485288	0.341771399	0.321568442	0.265582011	0.41835074	0.655555555
LDHB	980.7494704	98.11152574	1309.385786	1283.285362	116.0439773	2140.950926	1.335086916	1.668335811	0.321476044	0.100037297	0.090427259	-0.145708344
MTBP	4.581137939	0.934415578	1.903882998	4.300282347	0.67461447	2.233065551	0.41559172	0.519283473	0.321355397	0.20397019	0.156876785	-0.378726445
CNIH4	44.62741513	26.10700939	117.4765609	40.43356983	18.84439797	132.9654771	2.632385508	3.288492154	0.321055443	0.584999362	0.46605823	-0.327924835
CFDP1	31.65110026	10.24010294	47.88576846	39.09575945	12.17332314	73.89011206	1.512925872	1.889977663	0.321027881	0.32353071	0.311371957	-0.055263643
PKD1	5.036385843	1.231248301	5.558346455	2.293116045	1.725960373	3.16031633	1.103637932	1.37817549	0.320492658	0.244470606	0.752670314	1.622357055
MED6	18.27330165	7.614390576	33.4465452	22.06051897	6.78107883	50.4217431	1.830350412	2.285610015	0.320459391	0.416694844	0.307385281	-0.438943163
COMMD3	18.30168354	14.26609352	48.7343955	21.49469847	9.250102597	71.46538553	2.662836749	3.324791256	0.320299782	0.779496241	0.430343445	-0.85705357
N4BP2L2	6.657049393	1.215771268	3.290096894	5.928695834	1.294726065	3.658165098	0.494227502	0.617026948	0.320158205	0.182629149	0.218382947	0.257943149
PRDX3	218.0696355	62.39224017	486.2873162	287.9888573	63.98875929	801.6683435	2.229963448	2.783678338	0.31997245	0.286111544	0.222191789	-0.364772209
MIR4435-2HG	8.919762966	30.11892077	7.429150494	8.779232881	23.79787286	9.125924086	0.832886538	1.03948992	0.31968389	3.376650354	2.710700717	-0.316926962
ABHD10	29.83406223	6.514901348	43.18340903	36.24269051	6.398943528	65.4546983	1.447453206	1.806011016	0.319289984	0.218371246	0.176558181	-0.306639228
SLFN12	10.8326617	4.38425724	2.969685351	8.763041571	4.835551782	2.996606472	0.274141797	0.341959632	0.318903719	0.40472576	0.551812033	0.44723224
C11orf58	43.02887823	6.440544478	72.86061041	56.57277922	9.570852261	119.4766256	1.693295605	2.111910131	0.318714592	0.149679581	0.169177693	0.176661924
NDUFB6	126.0435981	28.53315877	390.2154918	144.9290799	29.18324626	559.5296701	3.095877123	3.860713602	0.318519324	0.226375311	0.201362254	-0.168923352
DNAJC24	4.879907136	4.113606083	3.360453488	4.955000855	3.947951666	4.255072767	0.688630622	0.858743095	0.318496256	0.842968108	0.796761046	-0.081330934
IQCB1	22.94934259	9.017458071	14.04567181	25.44599814	11.16041971	19.41672288	0.612029376	0.763056052	0.318188138	0.392928819	0.438592334	0.158612611
MOSPD2	9.464077865	1.23197147	2.942893711	11.19779793	1.250748798	4.340201472	0.310954089	0.387594195	0.317845375	0.130173429	0.111695961	-0.220857982
RPL22	278.0384885	277.4129365	655.5942452	345.068042	338.0272596	1013.420696	2.35792623	2.936872074	0.316761842	0.997750124	0.979595959	-0.02649173
CHCHD1	79.0087596	118.540571	216.4448076	96.95553136	79.72745202	330.7031369	2.739503933	3.410874369	0.316226943	1.500347197	0.822309474	-0.867543039
MEAF6	34.29568051	24.92016298	74.87274051	41.83827825	25.81933449	113.712136	2.183153662	2.71789712	0.316077169	0.72662687	0.6171223	-0.235658288
GNPDA2	10.78721341	2.299955942	8.164598938	11.47142315	2.250847189	10.80226905	0.756877484	0.941667734	0.315158308	0.213211314	0.196213422	-0.119860264
BZW1	204.0109231	38.17628164	174.5428709	250.0829639	35.21734396	266.137183	0.855556498	1.064195573	0.314828274	0.187128616	0.140822643	-0.410150867
CMTM6	41.67594356	4.830621237	72.43989939	39.06436199	3.725245639	84.44775621	1.73817059	2.161759514	0.314636359	0.115909103	0.095361743	-0.281511368
TAF9B	26.61550955	4.163359482	25.35173608	33.0574782	3.957910072	39.16101228	0.952517405	1.184633989	0.314624026	0.156426067	0.119728131	-0.385718785
KRR1	21.74133741	2.203002151	12.07243582	23.94907461	2.540942334	16.53294075	0.555275676	0.690337352	0.314097347	0.101327812	0.106097725	0.066363509
ORMDL1	41.68421258	41.10942434	75.88781754	34.83254033	26.16712764	78.80150868	1.820540988	2.262295771	0.313420336	0.986210889	0.751226508	-0.392648211
CRNDE	8.014981271	25.39676167	5.163171302	8.237974616	26.44071473	6.589967509	0.644190064	0.799949965	0.312423356	3.168661387	3.209613523	0.018526092
C11orf1	2.894625408	4.608757456	4.771047381	3.636422215	4.385757401	7.442792548	1.648243454	2.04673498	0.312394956	1.592177504	1.206063857	-0.400694889
SLC35B3	33.00837213	18.75232196	29.79286858	30.78588473	14.47705535	34.50329628	0.902585213	1.120750519	0.312330119	0.568108051	0.470249774	-0.272738097
PPIL4	24.20534001	3.105987075	9.73522243	25.84276642	5.064849175	12.90489579	0.40219317	0.49936201	0.312197488	0.128318258	0.195987113	0.611032326
AKAP12	6.815508586	0.552660381	1.377517154	6.567305522	0.575958201	1.647949047	0.202115093	0.250932295	0.312121096	0.081088649	0.087700839	0.113090666
BOLA3	29.10075982	125.5554622	34.39197847	36.57698607	121.4528486	53.64986493	1.181824072	1.4667656	0.311623046	4.31450804	3.32047174	-0.377807846
NUDCD1	22.15036043	2.891324327	12.26870281	27.19947956	3.118051912	18.69630428	0.553882762	0.68737728	0.311521528	0.130531706	0.114636455	-0.187334373
NUDT12	6.703701687	0.787538294	2.641874967	8.058193854	0.956884151	3.941008566	0.394091964	0.489068473	0.311504135	0.117478123	0.118746728	0.015495631
NDUFA2	67.36066172	166.9000159	219.8626472	84.4200945	114.1028749	341.9466496	3.263962105	4.050536209	0.311488597	2.477707487	1.351607998	-0.874329084
PZP	4.101382103	3.332027604	1.458461568	2.727127921	1.781237606	1.20293716	0.355602461	0.441100379	0.310841694	0.812415796	0.653155135	-0.314792593
ATP6V1C1	35.31149257	6.066400259	32.99756775	41.66322453	6.031580968	48.29353344	0.934471056	1.159140561	0.310833638	0.171796767	0.144769903	-0.246941184
ZNF674-AS1	13.68333752	32.66428351	5.438926474	7.251253957	15.14995068	3.573883915	0.39748537	0.49286426	0.310288607	2.387157626	2.089287008	-0.192283141
RPS21	824.022656	3429.787763	1346.787215	990.5977047	2936.570942	2007.534958	1.634405566	2.026589552	0.310287905	4.162249349	2.964443515	-0.489602088
NUDT15	38.72343192	25.17722549	77.98284583	44.84091875	18.83699604	111.9589634	2.013841283	2.496803512	0.310132307	0.650180633	0.420084971	-0.630159412
GAGE12J	26.24175103	21.04658095	49.92711869	24.60595646	8.106838173	58.03157543	1.902583354	2.358436077	0.309870838	0.802026546	0.329466493	-1.283518241
PNISR	21.90310178	3.116786477	4.469547312	18.9252931	2.775592144	4.786224161	0.204060017	0.252900927	0.309578794	0.142298863	0.146660457	0.043555811
ACP1	120.127166	183.9048531	252.3783405	128.0074248	143.1167686	333.2770274	2.100926451	2.603575753	0.309468726	1.530918103	1.118034902	-0.453431882
TWF1	109.3468912	10.07285192	58.9207635	133.72539	14.80375066	89.29141684	0.538842603	0.667722239	0.309384171	0.09211832	0.110702617	0.265129325
TCEAL4	45.13575913	12.94528541	57.9373478	50.92651237	11.93915913	80.97586202	1.283624091	1.590053162	0.30885223	0.286807748	0.23443897	-0.290871589
MAPKAPK5-AS1	16.29225115	30.64794545	21.58120771	13.89576342	16.29760757	22.79059393	1.324630188	1.640110963	0.308203782	1.881136324	1.172847225	-0.681589303
ZDHHC6	42.09993712	39.8278169	58.67551374	38.33202569	25.26067407	66.14647821	1.393719748	1.725619166	0.308173616	0.946030318	0.658996586	-0.521615428
GABPB2	3.392849103	1.25288736	2.767587227	3.229229096	1.248000439	3.259858049	0.815711853	1.009484912	0.307487827	0.369272939	0.386470084	0.065669197
ZNF431	2.069065279	0.658087491	0.595978769	1.592080197	0.70201446	0.567361274	0.288042516	0.356364758	0.307072896	0.318060284	0.440941644	0.471287501
RP11-583F2.7	17.72611817	1.223877461	5.798232264	12.76362007	1.367335274	5.163353898	0.327101072	0.40453679	0.306534424	0.069043738	0.107127544	0.633746988
NDUFC2	203.4338641	33.54686272	697.9817877	161.7843158	22.14330184	686.4092099	3.431000983	4.242742608	0.306367619	0.16490304	0.136869274	-0.268819389
RP11-1094M14.11	16.47660077	47.65998493	15.00099684	14.67643107	24.29588553	16.51873571	0.910442454	1.125528109	0.30596235	2.892586012	1.655435536	-0.805149027
PIGF	24.82724218	27.1906546	45.63695365	24.32594315	20.27803263	55.26869462	1.838180548	2.27200624	0.30568832	1.095194319	0.833596975	-0.39376492
HNRNPH3	71.82307807	19.30283777	69.30346365	82.35480546	17.99262878	98.16896348	0.964919153	1.192024715	0.304934174	0.268755368	0.218476975	-0.298812326
FAM114A2	5.827644796	1.188412884	4.935690387	6.633374697	1.175376212	6.940199591	0.846944273	1.046254721	0.30489518	0.203926788	0.177191289	-0.202743621
SNAPC5	33.37649807	47.35122662	43.16060808	40.29740291	36.35391256	64.36234162	1.293143696	1.597183366	0.304647353	1.418699665	0.902140335	-0.653145428
ASB3	1.971560555	0.457131962	2.934116383	2.902874577	0.448238711	5.335557577	1.488220271	1.838025528	0.304568729	0.231863008	0.154412014	-0.58648766
PPA1	91.43861691	18.76267122	150.3436546	116.2226036	22.04948074	235.9086682	1.644203069	2.029800235	0.303949258	0.205194171	0.189717663	-0.113135749
PRTFDC1	45.09201772	23.89648344	78.84207035	59.15337151	20.09949835	127.6818847	1.748470668	2.158488713	0.303927955	0.529949305	0.339786184	-0.641227167
CCDC167	72.30744314	220.8138088	143.5006577	91.12950802	172.6793072	223.2353729	1.984590402	2.44964971	0.303734183	3.053818517	1.89487808	-0.688509302
HSD17B11	63.55440265	7.290185667	90.64296822	60.43564097	6.656680569	106.3787845	1.426226421	1.760199491	0.30353591	0.114707799	0.110144949	-0.058560155
CCNE2	8.229617684	1.865070342	3.886923523	8.893626026	2.300490399	5.183873696	0.472309125	0.58287516	0.303455514	0.226629038	0.258667319	0.190765061
UGP2	61.74987059	8.919618876	38.55996395	70.32611596	7.666259571	54.19589105	0.624454166	0.770636773	0.303455345	0.144447572	0.109010137	-0.406083648
RFC4	31.66682452	11.08666105	44.30777544	38.52534951	8.460502	66.52240616	1.399185934	1.726717785	0.303444616	0.350103341	0.219608702	-0.672845605
RAPGEF4	3.253286764	2.386270451	1.47348592	2.801292725	2.270313553	1.565381414	0.452922237	0.558806797	0.303086195	0.733495269	0.810452093	0.143939247
INTS12	19.43217639	6.746539335	9.915770728	20.02093519	6.110265695	12.60435759	0.510275871	0.629558883	0.303063897	0.347183928	0.30519382	-0.185974415
C18orf21	32.25537592	35.03415443	40.51396932	32.39140927	30.93044762	50.18842543	1.256037735	1.549436303	0.30286364	1.086149314	0.954896632	-0.185805971
DANCR	74.65191315	280.6667423	54.13845461	71.06899044	203.7755806	63.57431438	0.725211884	0.894543654	0.30274932	3.759672464	2.867292462	-0.390917916
NUDCD2	13.03948631	15.16328799	20.1778354	13.57792576	11.75258012	25.90625237	1.547440974	1.907968333	0.302152846	1.162874643	0.865565207	-0.42598117
INTS1	59.16238468	8.814576007	36.81445497	36.57789941	11.66422855	28.06295349	0.622261174	0.767210636	0.302102489	0.148989532	0.318887326	1.097835791
TDP2	45.52980502	14.22858803	50.33978008	51.79282699	12.24491049	70.57468759	1.105644535	1.362634397	0.301510898	0.312511508	0.236420972	-0.402551301
CYP2R1	8.500306585	6.821740518	9.258728791	7.161967605	4.882156776	9.608784463	1.089222924	1.341640313	0.300698694	0.802528762	0.681678143	-0.235462372
TMEM161B	7.809061204	1.474843251	5.755081048	6.415160219	1.163703596	5.823166946	0.736974765	0.907719643	0.300631557	0.188863067	0.181398992	-0.058174168
CHURC1	11.70922063	14.43270776	20.82459591	14.85580179	10.09899073	32.53594913	1.778478395	2.190117342	0.30036472	1.232593374	0.679801122	-0.858512291
GGH	92.64639552	12.32473041	188.6740931	80.36713965	10.91561994	201.545017	2.036496855	2.507803785	0.300334887	0.133029789	0.135821929	0.029967092
PHF11	4.676503472	3.21316676	5.523702662	5.052923159	3.0280215	7.348838729	1.181160817	1.454373735	0.300192648	0.687087432	0.599261339	-0.197308391
PRIMPOL	5.870377157	1.682712305	6.205929998	6.675139374	1.647318811	8.68749686	1.057160355	1.301470482	0.299948363	0.286644667	0.246784182	-0.216013511
UBE2N	40.79645022	19.78703926	101.1590111	49.69857039	16.43969222	151.6702393	2.479603264	3.051802861	0.299552462	0.485018651	0.33078803	-0.552133195
COA1	15.90616503	32.31157432	24.66027024	16.64174285	26.8566998	31.751799	1.55035926	1.90796116	0.299429238	2.031386841	1.613815334	-0.331989498
ZNF680	3.162950056	0.725014219	0.761384544	2.45953313	0.859305667	0.728139365	0.240719749	0.296047797	0.29847561	0.229220887	0.349377553	0.608048409
RBM18	24.13836776	11.42302472	29.17942328	28.10181415	11.25119725	41.76798081	1.20883995	1.486309054	0.298110887	0.473231033	0.40037263	-0.241201331
RPARP-AS1	11.10733021	32.51501894	6.975471765	8.475732288	23.02193589	6.540500035	0.628006157	0.77167374	0.297212308	2.927347825	2.716217916	-0.107994947
TMEM14A	83.9815977	61.86320111	241.0391041	87.68466318	48.96943569	309.1903644	2.87014192	3.526162423	0.296976854	0.736628057	0.558472074	-0.399451207
NUDT2	33.85680076	33.82979102	74.68150019	41.96014287	27.06214948	113.7068691	2.205804994	2.709878025	0.296922662	0.999202236	0.644948936	-0.631591767
CNPY4	7.533535865	0.669766884	19.51911786	6.94866685	0.408544064	22.1170761	2.590963687	3.182923657	0.296863758	0.088904718	0.058794597	-0.596576416
ATG4C	19.61944978	4.517265255	17.41968425	23.1603856	4.704582184	25.2563943	0.887878327	1.090499732	0.296555525	0.230244238	0.203130564	-0.18075772
SELK	122.1152541	57.20271414	341.0426066	110.8174383	50.91887041	380.102212	2.792792834	3.429985549	0.296493938	0.468432175	0.459484276	-0.027824682
ATP5H	92.35131237	23.0822619	262.8724401	121.4045503	22.71652371	424.3856733	2.846439681	3.495632348	0.29639493	0.249939728	0.187114269	-0.417660655
PTPRR	1.955848178	1.321875683	2.30120736	2.17024972	1.079660185	3.135529937	1.176577705	1.444778408	0.296251634	0.675858023	0.497482006	-0.442075868
TAF1B	20.28776954	3.134678575	12.26072754	23.24047668	4.1000261	17.24600826	0.604340833	0.742067751	0.296188489	0.154510754	0.17641747	0.191286177
TSPAN6	36.35494788	7.056180095	74.79342292	33.40108518	5.257624111	84.37583487	2.05731069	2.526140525	0.296175214	0.194091327	0.157408781	-0.30221963
TIGAR	24.52211203	7.24358193	33.37063763	30.6200212	8.042049629	51.15465858	1.360838642	1.670627798	0.295894336	0.295389807	0.262640237	-0.169532084
DLEU1	1.006305627	0.935340409	3.242815645	1.301115074	0.361679309	5.147244727	3.222495789	3.956025743	0.295873341	0.929479459	0.277976419	-1.741460477
RIOK2	9.812317218	0.539121218	2.130124754	11.89756823	0.968017547	3.170652525	0.217086821	0.266495847	0.295840905	0.054943313	0.081362639	0.566422561
ANXA1	36.64783507	4.153935199	30.1408921	39.49452725	3.687167887	39.86319036	0.82244673	1.009334537	0.295410282	0.113347356	0.093358957	-0.279890381
PSMC2	78.07609254	16.22642241	91.80206469	98.8949481	14.305536	142.6885783	1.175802499	1.442829801	0.295255378	0.207828311	0.14465386	-0.52278737
HMGB3	32.19687446	6.84757454	60.46675193	39.68749695	6.959166644	91.45060589	1.878031733	2.304267412	0.295086712	0.212678238	0.175349094	-0.278442443
OTUD6B	17.26677037	2.580407319	7.865378726	18.10964171	2.418773714	10.12118215	0.455521129	0.558883622	0.295029924	0.149443542	0.133562759	-0.16208275
STAG3L3	10.87445909	13.64009603	7.723809309	6.366583534	8.744993414	5.547470778	0.710270667	0.871341866	0.294869959	1.254324092	1.37357711	0.131027744
SCP2	15.526624	2.414175426	20.46512568	20.4484292	2.324826523	33.05020422	1.318066676	1.616271054	0.294245811	0.155486178	0.113692181	-0.451653295
KANSL1L	1.8424737	1.032403106	0.573586633	1.172675199	0.791185773	0.447595847	0.311313335	0.381687826	0.294025796	0.560335328	0.674684494	0.26792255
EXTL2	32.52801775	7.083242321	30.03605686	27.72860403	4.590970197	31.38568611	0.923390324	1.131888431	0.29371924	0.217758192	0.165568025	-0.395302911
SGCE	45.78209714	6.760879258	70.79605694	41.53740972	5.603263287	78.72658817	1.546369899	1.895317707	0.293554244	0.147675176	0.134896791	-0.130571301
HSD17B12	22.31470571	2.343692778	19.22060918	19.26823092	2.165166604	20.33384577	0.861342714	1.055304239	0.292999699	0.10502907	0.112369766	0.097465235
HBS1L	18.66915032	3.219380253	16.63655339	23.56899935	3.861262902	25.72773125	0.891125365	1.091592005	0.292733421	0.172443855	0.163828037	-0.073944443
GEMIN6	17.44185314	14.52486542	41.20315087	21.33617187	12.64956282	61.73294806	2.362314975	2.893346962	0.292538001	0.8327593	0.592869372	-0.490185292
TRDMT1	4.105454168	1.125294492	3.489115589	4.738611555	1.048383324	4.93233011	0.849873229	1.040880868	0.292485395	0.274097443	0.221242723	-0.309058869
DDX50	32.45973159	6.871141824	18.27951289	39.19627078	6.808669223	27.03318048	0.563144302	0.689687563	0.292438301	0.211682028	0.173707067	-0.285242345
CTD-2545G14.7	14.85887145	4.58607644	13.33435968	24.49949101	9.072862199	26.91209198	0.897400568	1.098475555	0.291678762	0.308642312	0.3703286	0.262870114
ELMOD2	13.21144055	1.227837168	9.210944143	11.06713583	1.130403942	9.443327397	0.697194534	0.853276542	0.291452128	0.092937418	0.102140604	0.136225036
FPGT	13.31778112	3.094001132	10.22304503	15.24181081	2.56716107	14.31785188	0.767623746	0.939379976	0.291309501	0.232321068	0.168428876	-0.463980486
MRPL32	103.074669	31.99718361	236.7975597	94.39053135	27.45304238	265.3542626	2.297339997	2.811238149	0.291241289	0.310427227	0.2908453	-0.094003108
ALG14	8.967194699	11.77294087	20.73098694	8.12530514	7.965170086	22.97819434	2.311869836	2.827979251	0.290711362	1.312890069	0.98029181	-0.421462946
BRIX1	104.6528912	20.85057434	96.57883372	118.0094564	24.449149	133.2052795	0.922849169	1.128767843	0.290582015	0.199235531	0.207179575	0.056406824
SDHAF4	8.788002048	15.73749868	17.19309192	9.265334039	11.37773417	22.17110451	1.956427846	2.392909356	0.290543844	1.790793697	1.227989635	-0.544300762
TATDN3	16.98001859	9.123212647	31.63188124	21.705817	7.309809827	49.43676199	1.862888493	2.277581258	0.289961205	0.537291087	0.33676732	-0.673951758
FGFR1OP	1.537602618	0.41510019	2.046199285	2.154230374	0.362689975	3.504952549	1.330772503	1.627009159	0.28995841	0.269965845	0.168361741	-0.681212565
ANKRD36C	1.131767794	0.113573957	0.470139139	1.198356825	0.128825498	0.608483329	0.415402472	0.507764729	0.289650385	0.100350936	0.107501785	0.09930655
TBCA	72.10095679	45.94045652	198.2996573	91.70715195	42.95151708	308.13456	2.75030549	3.359983965	0.288862473	0.637168473	0.468355152	-0.444071949
MTM1	3.66354821	0.416822377	1.577988975	4.425416119	0.483712798	2.328478166	0.430726958	0.526160276	0.288728712	0.113775595	0.109303348	-0.057853539
PRIM1	26.87739577	6.286899455	27.44078157	31.56756608	5.572935485	39.36372331	1.020961324	1.246967321	0.288495442	0.233910291	0.176539917	-0.405960911
SH3BGRL	34.72634562	5.173333752	42.77408117	42.231085	6.07153012	63.52419176	1.231747263	1.504204587	0.288294535	0.148974321	0.143769219	-0.051308839
UBE2T	177.3668257	62.617058	438.9512993	227.5151991	54.11494703	687.4455769	2.474821871	3.021536933	0.287957888	0.353037034	0.237852008	-0.569755324
PSMA2_2	229.5819726	40.86454092	610.2171359	335.8094376	34.27258591	1089.6039	2.657948832	3.244708987	0.287775759	0.177995426	0.102059627	-0.802427892
COG6	5.567935255	0.819080553	3.251511108	6.826941747	0.793882598	4.865803599	0.583970711	0.712735479	0.28747073	0.147106695	0.11628671	-0.339176676
STX8	9.668439988	11.73528264	20.6787394	12.48196278	10.25644254	32.57710617	2.138787584	2.609934571	0.287220433	1.213772093	0.8217011	-0.562811954
NMI	7.443816437	1.095525706	6.658415215	8.594005569	1.198832776	9.375580568	0.894489442	1.090944204	0.286440958	0.147172585	0.139496393	-0.077281137
SEC11C	27.49766481	14.29424835	65.02605538	24.80790953	9.893714899	71.54163177	2.36478464	2.883823471	0.286274051	0.519834991	0.398812922	-0.382341591
VAMP7	44.53031634	10.8949096	59.62199597	55.71149882	10.43872852	90.94608671	1.338907982	1.632447316	0.285979619	0.244662749	0.187371166	-0.384895499
VTA1	23.15958115	4.406533675	27.73366657	30.95052345	4.476724809	45.17941774	1.197502942	1.459730328	0.285672668	0.19026828	0.144641328	-0.395555241
RAP1B	14.7893601	2.781916596	17.85949929	18.32847603	2.887779384	26.97900247	1.207591077	1.471971943	0.28561817	0.188102567	0.157556983	-0.25564584
SNX6	46.42030071	13.37971784	55.71000313	59.93254869	13.44980392	87.66429969	1.200121548	1.46271603	0.285469185	0.288229883	0.224415684	-0.361046411
MOCS2	18.9564765	15.24763828	30.12684638	24.1547734	12.83724034	46.77625933	1.589264038	1.936522382	0.285109344	0.80434981	0.531457701	-0.597868192
HENMT1	42.77915203	37.67205123	85.40413649	51.56436438	28.05673102	125.4355848	1.996396199	2.432602172	0.285102339	0.880617063	0.544110867	-0.694614156
RRP15	23.14309418	4.093174457	16.62741293	27.4137	5.25104953	23.99825245	0.718461101	0.875410924	0.285050339	0.176863751	0.191548369	0.115070348
EMB	2.37863106	0.142052683	1.392026766	1.91613436	0.13038668	1.365707504	0.585221806	0.712740992	0.284394372	0.059720352	0.068046732	0.188303205
OXSM	30.71694829	14.77761975	53.97075087	24.68600482	10.94552299	52.81835113	1.757034923	2.139607098	0.284203028	0.481090101	0.44338981	-0.1177315
DPH6	3.820721444	1.135780648	7.760696625	4.738287904	1.058294576	11.71746579	2.031212361	2.472932423	0.283881737	0.297268635	0.223349572	-0.41246376
LNP1	6.836589528	11.17977633	4.149428652	8.630074331	9.542059193	6.376347112	0.606944242	0.738851934	0.28372129	1.635285589	1.105675204	-0.564614962
FBXO4	5.684792335	3.746513789	9.443021745	6.280891576	3.463210695	12.69688619	1.661102321	2.021510169	0.283292517	0.659041451	0.55138839	-0.257300317
DNAL1	2.12970177	1.443435231	2.080882883	2.229632367	1.803772242	2.650593363	0.977077125	1.188802872	0.282965156	0.677764019	0.808999846	0.255356379
DCUN1D1	9.965590198	1.80385484	6.680966997	11.70889234	2.632448044	9.550103653	0.670403545	0.815628274	0.28288201	0.18100833	0.224824686	0.312744362
ATP5O	114.9801682	53.80727234	307.7137825	147.4318895	61.42471425	480.0237102	2.676233539	3.255901501	0.282853038	0.467970026	0.416631127	-0.167645499
STAG3L4	7.582313591	26.62642988	5.06926965	7.152219938	23.4672051	5.814741991	0.668565022	0.812998208	0.282184295	3.511649783	3.281107866	-0.097965949
HSPB11	16.36795962	9.786496149	41.82175698	19.85988525	8.103931746	61.69953281	2.555098984	3.106741656	0.282023096	0.597905688	0.408055316	-0.551153199
ARFIP1	15.45872511	2.572796383	12.1596714	18.6131764	2.652958777	17.78578591	0.786589535	0.955548131	0.28071755	0.166430049	0.142531222	-0.223637958
RPS24	614.0272253	470.6572648	1219.490207	774.5911111	597.5076726	1868.267086	1.986052338	2.411939744	0.280290223	0.766508789	0.771384623	0.009148054
CYB5A	6.213324453	12.45466599	11.08195177	7.634426959	10.87965533	16.5327902	1.783578478	2.165557453	0.279963752	2.004509194	1.425078187	-0.49220796
C11orf73	32.11626069	33.42287176	75.21943521	38.46951318	28.79639569	109.3601956	2.342098165	2.842775656	0.279498705	1.040683786	0.748551081	-0.475359094
NDUFA12	65.63664879	41.83786046	161.991864	80.52037552	38.94867692	241.0678146	2.468009367	2.993873452	0.278665372	0.637416157	0.483712063	-0.398087074
GPX8	30.74251543	13.14254937	41.35964653	29.42469984	11.99148572	48.01250142	1.345356616	1.631707432	0.278393762	0.427504034	0.407531284	-0.069027221
GPN1	65.42356116	33.19635784	113.4598604	87.0434589	27.76581606	183.0641998	1.734235471	2.10313563	0.278242094	0.50740677	0.318987968	-0.669640762
NMT2	2.580919488	0.902011213	2.781451714	3.148463577	0.53787157	4.113780102	1.077697978	1.306599235	0.277863777	0.349492193	0.170836205	-1.032646473
RPL30	387.663102	864.7286417	887.0676659	497.0804098	907.3605504	1379.013366	2.288243739	2.774225938	0.277844555	2.230618898	1.825379823	-0.28924736
ESD	40.75281581	6.442778048	58.98422145	51.85128146	6.928113644	90.96138447	1.447365544	1.75427457	0.277445236	0.158094059	0.13361509	-0.242700199
UBLCP1	26.67434421	2.268719025	14.47870563	29.27319423	2.494921641	19.25179368	0.542795186	0.65765948	0.276932858	0.085052476	0.085228883	0.002989183
CHIC1	4.280469374	1.539990553	2.228800595	4.073710452	1.315112436	2.569675072	0.5206907	0.630794727	0.276743961	0.359771422	0.322829138	-0.15630979
C16orf87	5.233481011	2.037508841	5.374366997	5.129372074	2.067948968	6.381266859	1.026920129	1.244063945	0.276736665	0.389321913	0.403158308	0.050382902
NGDN	39.89534136	19.38539951	80.92334228	45.61054278	17.50766248	112.0692434	2.028390773	2.457090764	0.276615535	0.485906345	0.38385122	-0.34013104
PLAC8	20.46059402	19.10785911	53.78132685	24.74612898	15.10224781	78.7933732	2.628532035	3.184068638	0.276614118	0.933885843	0.610287283	-0.613757681
CDC123	243.6591237	82.41574251	496.926052	320.4456795	72.72399095	791.5980487	2.039431335	2.470303391	0.276521303	0.338241972	0.226946392	-0.575704138
ATP6V1G1	239.0780488	233.4585381	543.1972582	292.4086011	204.3632212	804.6371036	2.272049905	2.751755936	0.276357994	0.976495079	0.698896067	-0.482534845
LYPLAL1	9.498849534	3.558208113	17.43891005	11.47203973	3.069490805	25.49423894	1.835897073	2.222293467	0.275564168	0.374593586	0.267562777	-0.485448775
ORC4	9.719078883	1.765984342	7.74344664	11.31873162	1.553647691	10.91396839	0.796726391	0.964239524	0.275307204	0.181702851	0.137263409	-0.404633963
DMKN	5.800204753	22.96529132	7.787918063	6.956764494	19.58709167	11.30068336	1.342697093	1.624416547	0.274787753	3.959393211	2.815546177	-0.491864538
ABHD13	17.713393	10.15479742	22.83760076	10.50916085	5.951746544	16.38985454	1.289284372	1.559577855	0.274585067	0.573283584	0.566338895	-0.017583353
RPF1	123.6770321	38.2511932	186.9832687	153.8526491	36.92465329	281.3368397	1.511867365	1.828612256	0.274417616	0.309282916	0.240000114	-0.365892057
ACTR10	26.91615484	5.644651914	51.74989928	31.66019142	4.864792644	73.61847293	1.922633436	2.325269357	0.274314117	0.209712418	0.153656451	-0.448703957
NDUFA6	122.0402464	106.1897941	346.6583187	152.2219667	79.2326298	522.8969606	2.840524572	3.435095288	0.274192736	0.870121106	0.520507201	-0.741298091
NDUFV2	94.82278213	66.43968024	215.9997877	125.9011665	67.87547316	346.6733876	2.277931346	2.753535946	0.273561176	0.700672125	0.539117111	-0.378140802
GIN1	3.9250165	0.749577235	1.802859643	4.20653395	0.70304234	2.335420891	0.459325367	0.555188884	0.273462224	0.190974289	0.167131027	-0.19239883
HDHD2	17.29681288	5.687689071	25.31917858	22.44427667	4.540762581	39.71001651	1.463806006	1.769271387	0.273430988	0.328828733	0.202312716	-0.700749365
INSIG2	11.07699225	4.528908203	12.26780317	8.689829494	2.840501118	11.63016753	1.107503092	1.338365446	0.273161377	0.408857215	0.326876508	-0.322851403
THOC7	61.7782713	40.55087218	97.77898287	74.79549919	41.20895284	143.0519225	1.582740676	1.912573939	0.273090626	0.656393766	0.550954981	-0.252627098
TSPAN8	10.86753617	2.862695945	25.28982455	10.05281583	1.716048972	28.26706742	2.327098262	2.811855692	0.272990425	0.2634172	0.170703313	-0.625858486
KRBOX4	7.023356452	2.656295788	9.723803122	7.671726679	2.473835542	12.83225115	1.384495175	1.672667925	0.272791029	0.378208881	0.322461376	-0.230056875
LDAH	18.36189751	4.745391362	21.4002288	21.39632273	3.694891327	30.12366279	1.165469352	1.407889719	0.272623264	0.258436872	0.172688147	-0.581642857
RNFT1	14.77684533	6.369309864	29.31128868	14.24836605	3.436841447	34.14154844	1.983595823	2.396172889	0.272613913	0.431033128	0.241209514	-0.837511943
CAMTA1	7.137845817	24.43977795	9.30675694	8.370875025	23.40316147	13.18232407	1.303860742	1.574784479	0.272364608	3.423971122	2.79578436	-0.292417445
AAMDC	7.980595056	5.733310048	21.99485287	9.431391716	4.174236373	31.38615419	2.756041714	3.327839107	0.27198796	0.718406335	0.442589652	-0.698830354
STXBP6	2.065778988	0.956365305	3.634336264	2.44657748	0.986363654	5.194698982	1.759305465	2.123251368	0.271269182	0.462956256	0.403160604	-0.199521212
TMEM116	4.46291275	4.748525897	7.527175953	4.367126101	3.423897354	8.88594477	1.686606119	2.034735101	0.270717891	1.063997027	0.784016141	-0.440538858
GNAI3	14.84876384	1.669162172	16.64827188	17.7697291	1.95840076	24.03525464	1.121189081	1.352595444	0.270700801	0.112410851	0.110209939	-0.028526964
VPS36	14.89289638	4.729155945	14.48092156	16.66844562	5.124148188	19.54541069	0.972337495	1.172599481	0.270181264	0.317544407	0.307416078	-0.046765735
EXOSC2	64.3399771	61.56020336	91.51021152	69.54898129	56.61942312	119.2916556	1.42229164	1.715217871	0.270174524	0.956795544	0.814094212	-0.233014908
LGSN	1.858700623	0.573286815	0.471105578	1.973398044	0.642679018	0.60304697	0.253459633	0.305588106	0.269832396	0.308434186	0.325671255	0.078453709
RPS7	604.847529	522.2688393	1557.204979	781.0430672	745.6639471	2423.725531	2.574541359	3.103190635	0.26943688	0.86347189	0.954702728	0.144902369
HMGN1	145.0228	141.4066806	231.5379537	169.4543576	94.9622614	326.0887859	1.596562428	1.924345827	0.269399125	0.975065166	0.560400232	-0.799041088
SLC16A1-AS1	6.75443788	5.982720074	1.587244889	3.81004775	4.223432974	1.078858282	0.234992892	0.283161355	0.269007265	0.885746554	1.108498699	0.323641225
BTF3	359.7425543	98.03088004	748.5651532	422.3336797	140.4981792	1058.92378	2.080835709	2.507315498	0.268980481	0.272502874	0.332671027	0.287824779
EAPP	30.61310272	13.21304506	57.47083867	40.08693116	13.73508646	90.67440098	1.877328123	2.261944189	0.268882503	0.431614044	0.342632526	-0.333079697
COPS2	39.68955901	4.250980082	15.43747843	46.00052386	4.119456812	21.55189459	0.388955655	0.468514112	0.268486821	0.107105752	0.089552389	-0.25823214
PSMA5	100.3311465	30.73290953	213.6881201	127.6972348	29.16898184	327.5640209	2.129828349	2.565161427	0.268312455	0.306314745	0.228422972	-0.423307069
NSUN3	3.55092706	1.51738025	3.240293303	4.124831557	1.692596013	4.533201609	0.912520378	1.099002843	0.268266437	0.427319464	0.410343062	-0.058484471
IER3IP1	74.49088814	73.42490648	161.54896	69.41713414	50.49988714	181.302292	2.168707664	2.611780135	0.268197859	0.985689771	0.727484471	-0.438217201
FAM204A	4.883343895	4.022002593	3.486006197	6.323327992	4.03578542	5.435973727	0.71385638	0.859669739	0.268148674	0.823616497	0.638237559	-0.367879218
CCT8	309.5144837	43.81884171	200.2433578	382.2066588	45.45028438	297.7392674	0.646959572	0.779000733	0.267949125	0.141572831	0.11891547	-0.251608019
EIF2S1	78.75680513	10.60126523	71.99860089	95.46438001	12.88948553	105.0567623	0.914188949	1.100481272	0.26757031	0.134607609	0.135018795	0.004400283
UCHL3	58.12486631	27.04508989	117.9137681	71.42499165	26.01328687	174.4138108	2.028628633	2.441915732	0.26750863	0.465292939	0.364204269	-0.353391462
ARL1	65.56276876	8.026637932	123.878491	58.76259129	6.739820664	133.6479409	1.889463995	2.274371126	0.267490661	0.122426769	0.11469577	-0.094106852
U2AF1	11.77710539	6.96567179	20.5315209	12.3551811	5.314076889	25.92028975	1.743341867	2.097928758	0.26711018	0.591458729	0.430109186	-0.45957456
C1GALT1C1	52.97584476	5.64354493	76.76436167	46.27362176	4.748391973	80.69052092	1.449044598	1.743769298	0.267107185	0.106530532	0.102615525	-0.05401796
HNRNPA3	267.9961277	53.28641166	256.4806742	314.9028494	35.00360709	362.6626184	0.957031269	1.15166509	0.267083267	0.198832767	0.111156845	-0.838958743
CCBL2	27.96449587	5.684400057	25.32800297	32.00223401	4.431221282	34.86655225	0.905719992	1.089503697	0.266534084	0.203272038	0.138465998	-0.553880017
USP45	4.810371906	1.975783336	2.33637502	4.643153462	1.704689066	2.712352801	0.485695299	0.584161782	0.266316453	0.410734009	0.367140367	-0.16187266
SPC25	23.27500249	3.336140743	42.76018566	28.75233597	3.295378975	63.50974141	1.837172119	2.208855012	0.26581193	0.143335785	0.114612565	-0.322633615
IFT22	9.221379894	16.29383988	16.65506477	11.7966606	16.50433604	25.61455669	1.806135845	2.171339632	0.265678998	1.766963303	1.399068482	-0.336805496
ZNF235	2.96412662	0.578107365	0.888615449	2.006953903	0.798457535	0.723299149	0.299789976	0.360396494	0.265632828	0.195034639	0.397845478	1.028477826
HMGN4	87.85329273	75.96954459	158.867399	102.5102574	45.24793163	222.8184392	1.808326063	2.173620911	0.265445514	0.864731898	0.441399064	-0.97016934
PCMTD1	5.337511201	1.103954129	3.725387752	5.6456917	1.483396168	4.734700482	0.697963454	0.838639574	0.264899413	0.206829379	0.262748348	0.345240564
TUBE1	7.116122344	7.419229675	11.21949872	8.177248088	6.196904453	15.49085784	1.576630948	1.894385211	0.264884724	1.042594452	0.757822728	-0.460245774
IFT20	17.29344389	27.09702576	23.60397353	18.59790591	21.25464224	30.50032301	1.364908787	1.639986951	0.264879792	1.566895867	1.142851369	-0.455271515
NDUFB2	67.07654779	134.9631993	166.4220094	82.4053859	106.8616214	245.5704997	2.481075949	2.980029728	0.264360824	2.012077301	1.296779577	-0.633752458
SNRPD2	262.3068141	362.4755059	728.7564138	329.8829456	297.3752361	1100.724682	2.77825956	3.336712906	0.264246171	1.381876057	0.901456835	-0.616297906
LZTFL1	7.114384836	2.217225329	5.905983685	7.682751505	1.863634223	7.659592789	0.830146783	0.996985622	0.264206249	0.311653837	0.242573799	-0.36152074
GPATCH11	17.5230882	4.374628278	7.42103952	19.89938642	6.553383505	10.12085478	0.423500666	0.508601349	0.264171051	0.24964939	0.329325908	0.399612632
SCRN3	10.11392956	3.715825996	7.294816401	12.29946456	3.241252118	10.65151847	0.721264308	0.866014811	0.263863666	0.367396863	0.263527904	-0.479383576
POLR2F	29.47720071	113.0540562	38.52756408	38.73569783	94.38726045	60.78785323	1.307029268	1.569298003	0.263827892	3.835305032	2.436699627	-0.654412903
CENPW	87.17661174	44.56552581	263.913212	109.238149	25.13731407	397.0593984	3.027339635	3.63480526	0.263827533	0.511209657	0.230114793	-1.151561358
GFM2	37.03991134	3.608784727	40.40042824	40.08613856	3.152793862	52.49606775	1.090726915	1.309581557	0.263815969	0.097429626	0.078650476	-0.308905046
MYL12A	146.7107843	48.75502085	358.1367047	171.231322	45.50495	501.8558189	2.441106879	2.930864593	0.263790855	0.332320634	0.265751321	-0.322499011
NBPF10	1.510535131	0.16303359	0.266940123	0.954994547	0.153994854	0.202575172	0.176718911	0.21212181	0.263436533	0.107931015	0.161252077	0.579208246
GLA	82.80968732	45.69395632	216.0227709	73.41282857	27.11773703	229.8406993	2.608665458	3.130797489	0.263218252	0.551794818	0.369386898	-0.578999211
ATP5L	80.49101975	111.0597294	228.058014	105.6128953	100.9620009	359.0633132	2.833334883	3.399805603	0.262951127	1.37977789	0.955962817	-0.529409638
SYNJ2BP-COX16	21.82693484	15.86375138	22.25776005	22.44731595	15.34713323	27.46273215	1.019738237	1.223430552	0.262733344	0.726797028	0.683695693	-0.088198184
MRPS23	35.12219025	12.53498882	83.81417058	45.1296066	13.26775148	129.1769508	2.386359449	2.862354905	0.262391196	0.356896558	0.293992181	-0.279728202
YIPF6	42.94298605	16.8140197	74.06826668	38.71224594	11.86783457	80.07715465	1.724804759	2.068522575	0.262167639	0.391542863	0.306565385	-0.352975444
PEX2	12.75704276	13.02671575	18.39225427	12.86224278	8.86599806	22.2369722	1.441733371	1.728856513	0.262013754	1.021139146	0.689304207	-0.566966744
ZMAT2	131.0789753	46.18866755	287.8249824	176.8776148	52.68962381	465.6994118	2.195813491	2.632890614	0.261892066	0.352372815	0.297887462	-0.242335224
ACTL6A	85.08083755	22.43103242	122.3874272	109.7955033	18.62568747	189.3273817	1.438484043	1.724363713	0.261514891	0.263643766	0.169639802	-0.636115177
WRB	27.06072726	31.02352367	43.86282108	27.28533427	26.0282536	53.01020465	1.620903262	1.942809428	0.261346401	1.146440869	0.953928339	-0.265209148
GPR89B	15.5505634	4.64107169	20.77052665	14.30600515	3.267903833	22.90282404	1.335676793	1.600923794	0.261333688	0.298450389	0.228428817	-0.385746469
TBC1D19	3.462862424	1.071602489	4.843075129	3.602286044	0.902323946	6.038175214	1.398575668	1.676206481	0.261241565	0.309455692	0.250486479	-0.305000133
GNL3	204.0713602	45.1830077	135.542041	230.3976492	45.70355904	183.3976226	0.664189433	0.796004747	0.261182265	0.221407882	0.198368166	-0.158526066
GNG11	56.70164699	82.17621154	128.7084279	60.24201899	46.65476712	163.8589473	2.269923975	2.720010884	0.260968445	1.449273803	0.77445557	-0.904075801
CKLF	86.77392071	159.0851516	208.1735278	86.03266356	118.2050549	247.3131542	2.399033328	2.874642537	0.260929367	1.833329072	1.373955542	-0.416130442
FAM72C	10.24602528	5.254838358	10.96612301	7.411939985	4.720506486	9.503635582	1.070280691	1.282206224	0.260639111	0.512866035	0.636878671	0.312436526
ZNF277	3.537416126	0.41996047	1.521820126	3.717830633	0.837844412	1.9161058	0.430206702	0.515382757	0.260614268	0.118719555	0.225358413	0.924663715
TOM1L1	19.57068814	9.539091933	16.60831015	24.52892648	10.11783519	24.9286614	0.848631895	1.01629647	0.260110515	0.487417298	0.412485854	-0.240812808
LRRC40	36.19983957	3.549202885	14.12580205	42.17963696	4.360326707	19.70823819	0.390217256	0.467245325	0.259902654	0.098044713	0.10337516	0.076377815
RAB28	12.00587103	12.7435029	15.11086619	14.57675461	11.5641529	21.95498938	1.258623065	1.506164436	0.259032999	1.061439263	0.793328365	-0.420031783
NGFRAP1	187.7193161	199.7405426	478.2562637	240.636179	125.6855689	733.6457939	2.547720042	3.048775945	0.259023376	1.064038304	0.522305372	-1.02658464
MZF1	4.531440288	1.911843222	6.988356833	3.121758861	1.805127042	5.760773706	1.542193296	1.845361529	0.258919884	0.421906304	0.578240384	0.454746726
AP1S2	7.4044963	2.19276475	10.28848015	9.450135521	2.402398613	15.71030801	1.38949089	1.662442615	0.258748167	0.296139624	0.25421843	-0.220208915
SLC25A14	5.009366041	5.251190969	11.50199851	5.11754922	3.322608122	14.05759194	2.296098632	2.746938297	0.258639888	1.048274557	0.649257678	-0.691153553
PHF5A	140.9059163	267.1599439	334.1051567	169.7636204	185.3671347	481.4280868	2.371122274	2.835873114	0.258222921	1.896016512	1.09191318	-0.796113378
ORC5	35.35304193	5.993070496	47.79955911	35.12144819	4.590254086	56.79136456	1.352063542	1.616999511	0.258156288	0.169520646	0.130696606	-0.375239308
ATXN3	1.442880444	0.757268725	0.708917948	1.412867589	0.644914722	0.830151807	0.491321336	0.587565186	0.258082025	0.524831234	0.456458005	-0.201371445
DIABLO	11.90476041	14.95726665	27.95415851	14.57536274	13.59242731	40.91538808	2.34814961	2.807160878	0.257587416	1.256410556	0.932561855	-0.430036645
NUPR1	4.111013167	11.03008041	5.650148531	4.161737031	7.399335929	6.835804796	1.374393197	1.642536457	0.257130591	2.683056453	1.777944131	-0.59366742
SUV39H2	23.90763778	18.15374316	12.62200895	30.60023403	18.56412851	19.30263558	0.527948811	0.63080026	0.256785198	0.759328183	0.606666227	-0.323820558
PAGE1	500.1870942	198.0355667	1330.709859	620.994809	117.8979695	1973.475283	2.660424218	3.177925571	0.256429028	0.395922984	0.18985339	-1.060334062
HECTD2	2.555109677	0.66226873	1.263237197	2.252512992	0.67056533	1.330230664	0.494396467	0.590554047	0.256400667	0.259193856	0.297696543	0.199810944
MTCP1	6.343065991	5.869813082	6.26949187	6.549336929	3.706047547	7.7315705	0.988400858	1.180511948	0.256244475	0.925390511	0.56586607	-0.709601673
RP11-554I8.2	20.98204642	64.06785879	29.19067962	23.72982448	38.54226236	39.42835819	1.391221763	1.661552879	0.256179802	3.053460921	1.62421186	-0.910705553
OLA1	52.65792979	10.02437542	53.05501205	69.36353536	10.96188575	83.45990968	1.007540788	1.203224565	0.256067683	0.190367822	0.15803528	-0.268542977
ATL2	93.10075104	15.68892744	78.74691194	81.34011246	14.13552739	82.14746124	0.845824669	1.009925592	0.255818461	0.168515584	0.173782983	0.044404804
ASNSD1	66.83991077	29.66816234	58.88742457	78.4102438	26.90988099	82.46536248	0.881021891	1.051716695	0.255496361	0.44386897	0.343193436	-0.371111896
MRPS28	64.79494557	20.60630925	179.5810527	76.00933941	22.39465255	251.4268353	2.771528722	3.307841343	0.25520808	0.318023405	0.294630275	-0.110227265
COQ3	68.51759536	21.18953558	117.9460879	76.93257094	17.46892244	158.049301	1.721398529	2.054387356	0.255127087	0.309256848	0.227067967	-0.445681349
MRRF	18.12700269	9.290613195	26.88587175	21.52908876	9.527271763	38.10548394	1.483194559	1.769953404	0.255003524	0.512528925	0.442530191	-0.211857541
ARL6IP5	70.96794861	6.67095816	106.8952122	64.82729242	6.205759807	116.5185933	1.50624633	1.797369425	0.254929239	0.093999591	0.09572758	0.026280152
VPS26A	64.68872936	7.253092382	38.83954618	75.94979752	7.4823139	54.4109351	0.600406695	0.716406585	0.254838535	0.112122969	0.098516575	-0.186643477
ARV1	54.25578818	25.02258197	86.71328664	45.61802789	14.45178723	86.97586614	1.598231074	1.90661171	0.254535052	0.461196543	0.316799912	-0.541809765
NUP37	28.29928769	7.266632221	51.23742487	36.57625132	6.983881888	78.99536146	1.810555284	2.159744605	0.254428491	0.25677792	0.190940341	-0.427399212
ZNF628	6.638855365	5.171398511	8.3160705	3.487919684	6.447140217	5.211684657	1.252636191	1.494210053	0.254415506	0.778959358	1.848419918	1.246672578
SMIM20	41.5282368	79.58387957	69.93007939	45.74831904	56.94631455	91.87477362	1.683916409	2.008265561	0.254129532	1.916379931	1.244773923	-0.622499868
VRK1	52.64861357	5.562660094	31.83581552	62.23258588	7.026908546	44.87625086	0.604684784	0.721105354	0.254026777	0.105656345	0.112913652	0.095840516
CIC	6.47239741	2.755121544	6.097811423	4.022251447	5.203609773	4.51782962	0.94212562	1.123209148	0.253635249	0.425672493	1.293705737	1.60369373
EXOSC1	17.65391935	11.28350366	43.1352535	21.86518636	11.20467326	63.68854161	2.443381135	2.912782931	0.253519269	0.639150063	0.512443529	-0.318761665
SPCS3	82.77207404	9.558567125	115.7039174	68.76442198	8.405447155	114.587898	1.397861763	1.666383498	0.25349876	0.11548058	0.122235408	0.082011988
TANK	6.853601556	4.241878188	4.591809365	8.64583493	4.090329029	6.903476625	0.669984872	0.798474257	0.253117375	0.618926874	0.47309821	-0.387629264
PFDN5	137.8647449	154.8590859	351.5430036	171.592944	179.2212056	521.378474	2.549912263	3.038461033	0.252893182	1.123268215	1.044455567	-0.104951338
NDUFB4	134.484486	115.8734515	392.6677993	156.0691664	95.30495207	542.9513198	2.919799979	3.478914716	0.252767772	0.861612034	0.61065843	-0.496672762
COPS8	35.5900341	21.36184584	79.301487	44.52190806	19.3331384	118.1994052	2.228193622	2.654859379	0.252760844	0.600219876	0.434238766	-0.467002568
RPL23AP82	9.261566535	12.22417558	9.40496373	11.63033996	8.735978295	14.06832022	1.015483039	1.209622442	0.252390668	1.319882067	0.751136968	-0.81326112
LINC00116	6.484370829	33.33382893	7.53263281	7.051532236	26.22622432	9.756177844	1.161659783	1.383554314	0.252191674	5.140641985	3.719223488	-0.466947098
DLD	85.54715422	5.997473454	48.16143294	79.0661395	4.819777569	53.01512325	0.562981123	0.670516147	0.252185527	0.070107223	0.060958807	-0.20172842
SSR1	225.3620028	36.19956383	302.8867206	200.3645968	31.33492897	320.5768426	1.344000838	1.599967498	0.251508561	0.160628515	0.156389549	-0.038583916
DERA	27.98896525	11.84190043	53.17636682	32.9210416	9.725558517	74.45789254	1.899904707	2.261711323	0.251487741	0.423091755	0.295420741	-0.518199451
ANAPC13	42.90691986	59.17111107	63.54980526	48.51181223	37.29878891	85.52310262	1.481108536	1.762933576	0.251300752	1.379057533	0.768859937	-0.842889934
TBC1D31	6.331835182	1.331190088	3.262559298	6.970929426	1.327477776	4.274853985	0.515262827	0.613240176	0.2511437	0.21023764	0.190430529	-0.142756207
CREM	59.83623966	64.25072224	87.59169972	68.55788461	48.09031956	119.4322426	1.463857024	1.74206429	0.251023215	1.07377607	0.701455709	-0.61426924
NIPSNAP3A	14.13100799	3.189914273	30.20604661	18.8177402	2.698181531	47.86363323	2.137571971	2.543537785	0.25086353	0.225738622	0.143384992	-0.654759246
DSN1	31.89978546	11.22476471	43.3234892	39.55755696	9.859775664	63.92437111	1.358112243	1.615983797	0.250810015	0.351875868	0.24925138	-0.497465085
TMX1	101.7254512	11.33652364	155.7048482	91.24649904	11.19490077	166.1803449	1.530638069	1.821224339	0.250775458	0.111442353	0.122688551	0.138703005
NACA	140.1593058	61.93351847	265.3491809	169.4581568	75.82698379	381.6625005	1.893197026	2.252252164	0.250543801	0.441879461	0.447467299	0.018129381
CLHC1	3.425715751	2.082596407	2.123959529	3.118780902	1.697596047	2.300126676	0.620004601	0.73750826	0.250380284	0.607930301	0.54431398	-0.159466837
RPL22L1	62.47284006	206.7423448	101.2724589	73.65619216	155.1125653	142.0118955	1.62106379	1.928037431	0.250192198	3.30931561	2.105899868	-0.652096048
CISD1	90.67923914	35.36613906	237.4591443	95.10165533	28.53766035	296.0473247	2.618671556	3.11295659	0.249450336	0.390013628	0.300075327	-0.378199834
NSMCE2	15.28446086	4.889000999	22.81880898	19.66427518	4.547963627	34.89366064	1.4929417	1.774469708	0.249230117	0.319867416	0.231280512	-0.46783033
FBXO8	11.71992461	6.454186728	22.58187776	14.89348721	5.774619909	34.10788758	1.926793773	2.290120984	0.24922165	0.550702069	0.387727859	-0.506227628
FASTKD1	27.96832977	5.551570587	21.44686077	27.92798851	4.265158946	25.45406082	0.766826655	0.91141762	0.249211775	0.198494892	0.152719876	-0.378214042
RWDD1	38.71446435	44.91118999	44.28960388	47.0401426	42.58573416	63.95260368	1.14400663	1.359532521	0.24901525	1.160062285	0.90530623	-0.35772448
PET100	41.65942346	62.21657068	150.483515	40.87453656	41.73042318	175.3714649	3.612232299	4.290482039	0.248249071	1.493457315	1.02093936	-0.548758826
KYNU	6.584291833	1.164032073	4.385288896	7.536171887	1.046934367	5.961283936	0.666022863	0.79102282	0.248147613	0.176789259	0.138921243	-0.347763398
ZBTB7C	1.921279352	3.055354235	1.679195415	1.526270376	1.98142402	1.583851786	0.873998575	1.037726874	0.24772395	1.590270687	1.298212985	-0.292745263
RPL11	1050.779441	884.9834539	2523.377981	1379.411795	1249.033554	3929.817533	2.40143448	2.848908171	0.246512673	0.842216187	0.905482727	0.104496518
UFC1	67.04936557	64.36310545	159.8971917	87.12477794	59.145656	246.4531323	2.384768154	2.828737566	0.246309323	0.959936084	0.678861484	-0.499821116
RPL38	265.0056732	493.6932068	649.2080912	337.7438023	475.4883843	981.3710917	2.449789408	2.90566721	0.246211743	1.86295335	1.407837482	-0.404110747
B4GALT4	8.92393091	2.197361123	11.56615883	7.99828618	1.762988248	12.29538777	1.296083413	1.537252793	0.246195859	0.246232422	0.220420751	-0.159760687
PIGB	10.87944509	4.627463636	15.62546518	10.36895647	3.11622556	17.66169413	1.436237332	1.703324166	0.246058858	0.425340043	0.300534154	-0.501087726
NDOR1	13.46631219	8.410033555	13.56395093	8.292128365	9.19687057	9.903309544	1.007250593	1.194302489	0.245745629	0.624523881	1.109108562	0.828571942
STAG3L1	11.45085142	16.74859195	10.16980639	7.297278054	9.894535656	7.684063379	0.888126657	1.053004055	0.24567365	1.46265036	1.355921425	-0.109311364
DNAJC15	4.613100449	2.313839263	11.07367752	4.259994064	1.573213348	12.12438786	2.400484803	2.846104402	0.245662782	0.501580074	0.369299423	-0.441689028
SAMD5	12.90850456	4.612417151	4.740261174	8.870401465	4.909374623	3.859895235	0.36722001	0.43514324	0.24484571	0.35731615	0.553455742	0.631266831
ARMC8	10.04812926	3.504987034	8.781715755	11.35055867	3.209883363	11.75211956	0.873965246	1.035378073	0.244509855	0.348819859	0.282795187	-0.302724612
VAMP1	2.801517641	6.633796451	4.726879466	2.890095464	2.911920743	5.773093411	1.68725672	1.997544193	0.243547921	2.367929566	1.00755175	-1.232772228
RP11-588H23.3	2.159830398	1.419801873	1.853509853	2.532932171	1.222953388	2.573382849	0.858173797	1.015969902	0.243515907	0.657367298	0.482821215	-0.44521062
RPS27A	1146.737639	1033.675322	2756.532885	1476.639578	1407.129639	4201.18906	2.403804315	2.845101217	0.243160522	0.901405244	0.952926943	0.080189769
VIM-AS1	8.248275395	3.326702541	3.191784124	5.244917038	2.772896651	2.402005669	0.386963816	0.457968287	0.243049027	0.403320983	0.528682652	0.390473524
C10orf88	8.804922377	6.219599865	8.441786772	8.953930222	5.208761274	10.15961912	0.95875766	1.134654712	0.243015233	0.706377592	0.581729045	-0.280092241
GAGE1	24.32317583	28.79064088	90.14849489	36.67615283	14.20434635	160.8408608	3.706279786	4.38543436	0.242747949	1.183671125	0.387291067	-1.611778164
TMEM68	9.481823542	5.375675805	16.16209181	8.177440243	2.740317051	16.49289831	1.704534127	2.016877876	0.242746246	0.566945354	0.335106949	-0.758588082
S100A13	40.5959743	100.9072631	89.02470191	52.777838	70.34472012	136.9255411	2.19294409	2.594375714	0.242518393	2.485647033	1.332845808	-0.899111556
RPL39L	95.25489894	227.2191625	174.7987061	125.7263739	154.9008159	272.9465332	1.835062638	2.170956854	0.242501746	2.385380332	1.232047113	-0.953161887
UTP11L	65.93214374	18.29238234	82.69793161	78.9845764	17.70476112	117.1980136	1.254288529	1.483808852	0.242435996	0.277442554	0.224154663	-0.307694571
NIF3L1	41.93555439	17.118857	67.01958155	51.53771094	13.21767063	97.42282956	1.598156565	1.890321238	0.242222674	0.408218211	0.256466001	-0.67057296
MED28	15.90335245	16.73497112	25.17495988	16.7183505	14.14805036	31.30012154	1.582997042	1.872201539	0.242077187	1.052292035	0.846258748	-0.314364394
BIRC2	28.56023056	11.08149946	14.05411518	27.47123969	11.41450777	15.98749447	0.492086895	0.581972079	0.242036843	0.388004552	0.41550756	0.098801148
RP5-1120P11.1	12.44580217	32.82841934	13.8978274	11.28096659	17.66679815	14.89673383	1.11666787	1.320519275	0.241905211	2.637710201	1.566071313	-0.752136159
VAMP8	83.44830095	185.4558647	155.399037	107.734014	135.3466313	237.2098307	1.862219305	2.201810012	0.241667006	2.222404322	1.256303615	-0.822936142
KCTD9	31.39607044	6.72556392	22.32739416	38.5370672	6.657865217	32.40126485	0.711152506	0.840781803	0.241572468	0.214216742	0.172765228	-0.310258355
THOC1	18.80587214	2.274561285	6.670428058	20.85706804	2.772797458	8.74378627	0.354699214	0.419224133	0.241125638	0.120949524	0.132942821	0.136400778
LYRM2	15.02008093	8.048322364	10.27507535	14.92358656	5.88609682	12.06603751	0.684089214	0.808521294	0.241101287	0.535837483	0.394415699	-0.44207853
RPL5	875.2944301	433.6154627	1505.257802	1114.668198	663.9173533	2265.537636	1.71971596	2.032477144	0.241068829	0.495393833	0.595618817	0.265813424
ABHD14A-ACY1	7.519374339	8.543216671	10.46997074	7.196515121	7.98432057	11.84239308	1.39239919	1.645573291	0.241017403	1.136160575	1.109470408	-0.034295558
CEP44	5.385311016	1.203565419	3.738492018	5.803406817	1.173219328	4.760996149	0.694201692	0.820379529	0.240936611	0.22349042	0.202160449	-0.144712215
ASAH1	51.1762145	9.985096544	78.22573532	46.84322369	7.505790261	84.5998282	1.5285565	1.806020627	0.240644491	0.195112058	0.160232146	-0.284139329
PTCD2	5.251654599	1.788135647	4.395586598	5.451911839	1.482024221	5.390950731	0.836990803	0.988818398	0.240493817	0.340489957	0.271835691	-0.324877356
ADH5	66.28482658	16.75671343	112.5382067	84.78631048	15.76295716	170.0486272	1.697797408	2.005614187	0.24037979	0.252798631	0.185913941	-0.443353692
TMEM242	19.44068971	15.48307674	36.43460559	16.98064024	8.241951536	37.58722167	1.874141614	2.213533833	0.240121454	0.796426308	0.485373427	-0.714445753
MORF4L2	331.4997406	105.3851766	592.8876842	403.4331775	92.82055324	852.060084	1.788501201	2.112022837	0.239874347	0.317904251	0.230076648	-0.466477743
TASP1	5.392606782	4.317240662	7.367066427	6.429245385	3.669473254	10.37158316	1.366141965	1.613188258	0.239807398	0.800585104	0.570747115	-0.488203111
ZNF232	20.37566845	39.50423436	23.08038485	20.45860264	28.52605091	27.36058773	1.132742462	1.337363466	0.23957172	1.938794522	1.394330366	-0.475587484
ZNF18	3.24605114	2.392274436	3.357775811	3.105783543	1.50488426	3.792316361	1.034418642	1.221049796	0.239301856	0.736979897	0.484542544	-0.605001923
PCBD2	3.931409054	5.540548624	5.41605818	3.80761733	4.839684069	6.190123911	1.377637917	1.62572112	0.238883039	1.409303521	1.271053168	-0.148957979
RPS26	51.27953414	190.2001073	122.0930564	63.31469689	181.5577496	177.7758699	2.380931465	2.807813646	0.237921094	3.70908415	2.867545113	-0.371246816
PTGR2	2.258023922	0.801527542	2.298437439	2.596575567	0.507340421	3.116286406	1.017897737	1.200152403	0.237624992	0.354968579	0.195388275	-0.861347429
COPS3	128.4085113	74.86791108	175.9624584	162.8496569	68.38319369	263.0989097	1.370333295	1.615593884	0.237537758	0.583044771	0.419916105	-0.473505548
FAM118B	9.947968209	4.212588358	17.81745937	12.35867486	3.396819657	26.09290207	1.791065169	2.111302577	0.237315518	0.423462185	0.274853064	-0.62357258
PARPBP	20.50989442	3.67086206	12.92447748	24.18098115	3.207100254	17.95923741	0.630158167	0.742700939	0.237067417	0.178980056	0.132629037	-0.432402169
RP11-12G12.7	17.78249819	45.66036871	24.38442558	21.51316832	28.51939742	34.76855946	1.371259837	1.616152439	0.237061312	2.567713952	1.325671654	-0.953761004
OCIAD2	32.86060086	24.93041254	71.68496518	31.91964405	16.77008109	82.06034327	2.181486744	2.570841427	0.236928918	0.758671841	0.525384339	-0.530102794
NUP54	29.24403726	7.559671312	16.52883361	34.85202336	8.741401112	23.2124694	0.565203548	0.666029319	0.236815166	0.258502998	0.250814738	-0.043558889
FKBP14	18.85957295	2.035840382	21.10147739	18.65714757	2.641978527	24.59724118	1.118873553	1.31838166	0.236721076	0.107947321	0.141606777	0.391562862
LYAR	77.63592545	8.925370508	47.3900747	92.45710031	12.32620614	66.48432206	0.610414244	0.719082924	0.236369524	0.114964438	0.133318113	0.213685146
SKP1	45.10142361	11.37548367	109.1926747	56.23406868	10.21818832	160.3810566	2.421047185	2.852026545	0.236356212	0.252220058	0.181708145	-0.473059919
NGLY1	10.9817465	2.809422826	13.5457813	13.72808021	2.906139475	19.94234939	1.233481514	1.452668478	0.2359694	0.255826596	0.211693072	-0.2731922
PCNXL3	20.67454574	1.769660795	24.94450708	11.37129586	2.320424729	16.14953562	1.206532293	1.420201867	0.235229479	0.085596115	0.204059832	1.253375004
MCTS1	36.11589088	10.18292729	83.62528666	46.07116223	9.362222297	125.5532468	2.315470687	2.725202506	0.235057945	0.281951436	0.203212201	-0.472459662
TTC1	58.52217671	13.59589686	85.99242066	75.58627441	14.31032932	130.6550458	1.469398876	1.728555176	0.23434058	0.232320423	0.189324443	-0.2952553
SELT	105.658339	81.55328448	221.6052988	102.11088	46.9692067	251.8930736	2.097376326	2.466858317	0.234089114	0.771858476	0.459982391	-0.746757714
STK38L	6.296331418	0.770847651	3.531331519	7.514325099	0.951886345	4.956446629	0.560855407	0.659599706	0.233961876	0.122428062	0.126676226	0.049211518
MRPL15	158.9526146	57.6627371	352.3260927	193.3844636	52.06638951	504.0585433	2.216547955	2.606510026	0.233804834	0.362766836	0.269237707	-0.430162099
HACD3	140.4722292	15.76353488	190.6017795	133.3855	11.89553097	212.8266672	1.356864489	1.595575735	0.233800444	0.112218158	0.08918159	-0.331488317
C14orf166	35.20562722	9.356680117	70.91238861	43.88231279	8.86418859	103.9144247	2.014234491	2.368025249	0.233452817	0.265772289	0.201999121	-0.395841675
MAPK8	5.535842087	2.296764151	6.932950507	6.122862717	2.106367489	9.01470079	1.252375049	1.472301635	0.2334066	0.414889752	0.344016776	-0.270249105
PMS2P1	11.02561027	29.42018158	11.42428832	12.63950262	24.03302874	15.39502527	1.036159273	1.218008788	0.233278759	2.668349493	1.901422031	-0.488868857
PPIL1	126.7125771	60.77606559	283.038604	158.3309866	50.19155211	415.6564067	2.233705687	2.625237268	0.23300871	0.479637199	0.317003975	-0.597442624
SNRPF	63.99607597	55.60915461	177.0314202	80.09248155	40.28802211	260.2912699	2.766285551	3.249883945	0.232438113	0.868946318	0.503018777	-0.788654799
FAM3C	44.88642783	2.980559626	44.30794474	35.89539119	2.836017428	41.62421889	0.987112294	1.159597862	0.232338459	0.066402246	0.079007843	0.250763831
PNPT1	93.02845509	7.150224391	33.42441938	85.51903585	6.29026467	36.08691593	0.359292427	0.421975243	0.231999833	0.076860616	0.073553971	-0.063441316
TMLHE	2.94292984	1.087400373	4.67215814	3.600533223	0.953417538	6.710570455	1.587587334	1.863771292	0.231388876	0.369495854	0.264798984	-0.480660589
FIRRE	5.380913857	5.634066529	2.288921048	4.655649924	5.534013353	2.324633836	0.425377753	0.499314569	0.231204418	1.047046409	1.188666125	0.183018156
PBK	94.38710839	8.615250053	114.4028541	121.21173	8.35983685	172.439475	1.212060165	1.42263026	0.231099442	0.091275707	0.068968877	-0.404285472
FAIM	16.14887638	3.712460959	25.30167899	17.61516937	3.17435139	32.39316848	1.566776436	1.838935965	0.231071908	0.229889738	0.180205556	-0.351298574
SEC11A	117.1269415	46.46174937	284.4931939	101.7976208	48.83555623	290.1006887	2.428930444	2.849778674	0.230528701	0.396678585	0.479731804	0.274257573
SFR1	9.17617404	6.661683448	11.03045485	8.879014428	4.870987068	12.52217467	1.202075593	1.410311333	0.230486057	0.725976144	0.548595467	-0.40417944
PTPN2	31.23744135	10.03626319	35.76497814	36.81134496	11.158302	49.44360102	1.144939425	1.343162035	0.230362086	0.321289541	0.30312128	-0.083978879
RWDD2B	26.30706312	20.8181265	39.36753581	34.51168251	15.75786903	60.58229497	1.49646259	1.755414125	0.230255208	0.79135122	0.456595213	-0.793402404
MRPS9	61.89137474	8.03673834	53.61665597	69.71773554	9.883915118	70.83317136	0.866302553	1.015999312	0.229956551	0.129852316	0.141770455	0.126685166
METAP2	103.8519037	12.90437227	62.66979407	127.7366346	18.33979696	90.40285467	0.603453493	0.707728483	0.229953393	0.124257446	0.143575076	0.208473019
RPL31	275.9571281	345.254987	679.0146339	370.4333847	463.3269068	1068.805861	2.460580158	2.885284927	0.229715279	1.251118206	1.250769844	-0.000401761
SRSF5	77.55391747	79.49041744	115.999423	73.50190225	37.25357574	128.8721154	1.495726158	1.753316737	0.229240577	1.024969725	0.506838253	-1.015983977
COL7A1	22.4992191	2.124187496	9.535404307	12.75754529	2.26178752	6.334528898	0.423810456	0.496531954	0.228467384	0.09441161	0.177290182	0.909076456
PPP2R5C	26.26943448	10.95786848	26.0835643	32.0363508	9.548951112	37.25639942	0.99292447	1.162941424	0.228022548	0.417133779	0.29806613	-0.484877695
CNTRL	1.74725637	0.16376781	0.228344452	1.675213514	0.144340393	0.256393487	0.130687434	0.153051229	0.227894202	0.093728552	0.086162386	-0.121430408
POLRMT	44.84458189	12.74052705	48.11629043	31.02504699	12.34885836	38.98455277	1.072956607	1.256550966	0.227877457	0.284104044	0.398028675	0.486453007
RPL24	592.3671734	464.0142201	1517.915963	753.6124864	625.5867243	2260.986591	2.562457933	3.000197889	0.227529342	0.783321968	0.830117249	0.083709704
RP11-977G19.10	11.28640553	2.397651221	17.79370227	10.12551835	4.826958836	18.69015487	1.5765606	1.845846724	0.227502133	0.212437097	0.47671227	1.166083042
CTB-96E2.3	12.39189925	5.659906222	16.15725012	10.96935224	7.863911036	16.74293985	1.303855833	1.526338063	0.227290175	0.456742434	0.716898397	0.650387837
HSPG2	22.27518438	1.828538786	7.323050702	12.72144536	2.503853771	4.892582496	0.328753764	0.384593288	0.226326173	0.082088604	0.196821485	1.261633862
RP11-347E10.1	12.27457851	32.16762836	8.950288464	16.66795669	29.20079023	14.21785131	0.729172774	0.853005055	0.226293597	2.620670708	1.751911814	-0.581005932
SBF1	17.91790064	7.756069159	30.97170208	13.93112429	11.0393103	28.16705004	1.728534091	2.021879171	0.226147726	0.432867071	0.792420631	0.872342387
CASP6	9.983366227	3.136368946	17.45267646	12.39889501	2.845707426	25.34643391	1.748175521	2.044249418	0.225721187	0.31415946	0.229512987	-0.452921236
HERC5	2.694585428	0.285735419	0.8255337	3.074521053	0.24072334	1.101241693	0.306367611	0.358183169	0.225433762	0.106040587	0.078296208	-0.437602213
RBM45	5.649437056	0.857892804	6.517457988	6.845587244	0.567403069	9.230688485	1.153647332	1.34841441	0.225061688	0.151854565	0.08288596	-0.873490628
AAGAB	27.53014152	14.71006136	49.58591653	37.06010856	13.96176802	77.99996558	1.801150077	2.104687995	0.224687984	0.534325672	0.376733058	-0.5041767
RARS2	37.28389566	30.82087193	30.48834715	44.25274963	31.44102641	42.28249467	0.817735019	0.955477231	0.224588069	0.826653744	0.710487522	-0.21847385
MRPS10	91.88333252	26.66101003	184.1144398	120.3629736	25.72613784	281.7873561	2.00378496	2.341146515	0.224487534	0.290161548	0.213737972	-0.441013115
EXOC6	7.332699495	1.105094009	2.296673974	8.927222031	1.406160746	3.266148661	0.313209886	0.365863944	0.224177494	0.150707664	0.157513809	0.063725531
SLC35A5	28.58506941	8.240090212	40.38786211	26.09198081	6.024768739	43.06195249	1.412900614	1.650390317	0.224147275	0.288265531	0.230904997	-0.320098946
CT83	67.15081643	23.21668672	185.5476883	48.2384709	12.50635057	155.6719712	2.763148659	3.227133205	0.223939947	0.345739456	0.259260925	-0.415280471
RPS23	448.9846911	651.1206618	1148.36417	567.4530855	793.1143886	1694.706347	2.557691147	2.986513582	0.22362022	1.450206821	1.397673938	-0.05323083
C21orf91	2.999385022	1.03534729	2.196778506	3.204889332	1.736498191	2.740497082	0.732409641	0.855098819	0.223440372	0.345186524	0.541827817	0.650458319
SEC22B	46.28819707	18.5426951	65.62037778	54.94624233	18.16366081	90.93046705	1.417648168	1.654898737	0.223243413	0.400592295	0.330571483	-0.277172399
CISD2	78.33398363	44.24210589	196.1613673	73.15674608	35.62442434	213.8546769	2.504166878	2.923239323	0.223237239	0.564788152	0.486960209	-0.213905936
FAM175A	1.116935587	0.469994004	0.596803668	1.083077454	0.472074039	0.67553599	0.534322368	0.623719003	0.223185803	0.420788816	0.435863601	0.050780367
RPL37	275.2899092	672.7024183	589.3817152	354.347047	757.0060434	885.5287476	2.140949215	2.499043678	0.223125542	2.443614516	2.13634077	-0.193874924
GLT8D2	35.17409079	6.97415758	55.18595941	32.68690212	5.116268692	59.85918996	1.568937765	1.831289785	0.223071976	0.198275419	0.156523511	-0.341126451
SNRNP27	26.13509795	19.83651359	53.2327832	33.86102509	14.14284322	80.50002412	2.036831211	2.377365242	0.223037135	0.758999015	0.417673215	-0.861723384
VPS41	11.49519652	1.85530433	7.084482985	12.71472103	1.723289432	9.145805335	0.616299423	0.719308376	0.222978963	0.161398226	0.135534978	-0.251959506
ZRSR2	8.103252842	3.789999887	4.865170218	8.672077815	5.527049312	6.076620477	0.600397188	0.700711018	0.222902363	0.467713394	0.637338528	0.446435134
RRM2B	8.866950282	0.953883301	5.035736985	11.12146889	1.341133369	7.371029273	0.567922095	0.662774796	0.222825698	0.107577382	0.12058959	0.164730576
STX7	4.636755204	1.160416746	6.387062824	5.680337582	0.993603016	9.130915224	1.377485449	1.60745996	0.222745723	0.250264828	0.174919712	-0.516762671
EIF2B3	29.80377624	5.899729096	42.18645548	38.97179629	5.260460992	64.37075105	1.4154735	1.651726561	0.222690132	0.197952402	0.13498123	-0.55239477
RP11-1023L17.1	4.322318318	3.368750937	1.111525312	3.197090052	3.429462408	0.959338165	0.257159522	0.300066044	0.222616499	0.779385202	1.072682456	0.460814616
GTF2B	40.56392397	12.69171129	58.043381	51.48867456	12.88525272	85.96697238	1.430911394	1.66962877	0.222593026	0.312881744	0.250254116	-0.322223689
AP4S1	2.143022568	1.524695472	2.524912868	2.387479507	1.327487773	3.282061153	1.178201716	1.374697099	0.22252721	0.711469629	0.556020593	-0.355663856
PSMG1	168.4248612	69.51006601	350.300104	189.646057	51.76598822	460.2124131	2.079859834	2.426691176	0.222504215	0.412706684	0.272961057	-0.596421665
TMCO1	94.51669056	17.30771458	195.99762	83.0350269	13.9872484	200.8837016	2.073682636	2.419264606	0.222373457	0.183118077	0.168449977	-0.12045398
BAHCC1	3.282853997	0.441870338	2.612697761	2.035155941	0.573917906	1.888806576	0.7958617	0.928089361	0.221745972	0.134599449	0.282001932	1.067032544
BCAP29	18.15507356	2.429920984	18.39638955	15.89595027	2.198852573	18.77821486	1.013291932	1.181320685	0.221350778	0.13384253	0.138327847	0.047554988
CCDC90B	21.71337872	18.50111639	22.46840847	25.17997291	15.73556418	30.37261727	1.03477256	1.206221205	0.221180801	0.852060687	0.624923793	-0.447275919
TFAM	62.70715468	7.658878283	64.50534611	70.04159253	9.680976291	83.98001946	1.028676017	1.199002142	0.221045561	0.122137232	0.138217535	0.178437607
UFSP2	21.93326975	6.774347633	23.30343265	26.88437499	5.621020989	33.29002798	1.062469614	1.238266763	0.220900569	0.30886173	0.209081334	-0.562896851
CTC-554D6.1	70.96601012	30.29956108	74.46967317	74.71113022	22.57722045	91.35530507	1.049371002	1.222780392	0.220640494	0.42695878	0.302193534	-0.498624002
POP5	72.46908686	55.6704128	195.057147	74.16760591	38.30475926	232.5862732	2.691591069	3.135954982	0.22044561	0.768195312	0.516462124	-0.572810611
RPE	33.48856302	7.460273882	40.67969586	42.90416083	6.561972627	60.72047264	1.214733992	1.415258368	0.220425033	0.222770797	0.152944901	-0.542548115
HNRNPA1L2	22.44084165	4.728653277	22.92462585	24.80315619	5.235864978	29.51870429	1.021558202	1.190118873	0.22033428	0.210716396	0.211096722	0.002601603
LINC01604	15.86009087	51.34423182	8.090597095	12.08531866	36.36695293	7.181247814	0.510122997	0.594212533	0.220133893	3.237322676	3.009184445	-0.105428633
SETDB2	2.613331705	0.655546037	0.956478194	2.344332359	0.690120277	0.999240117	0.365999537	0.426236542	0.219812458	0.250846854	0.294378173	0.230863859
GK	5.402798881	0.751536037	5.72549081	6.657229857	0.710270515	8.21548649	1.059726807	1.234069826	0.219731634	0.139101242	0.106691602	-0.382688689
NDUFB5	51.60259232	12.74438733	114.438058	51.22615436	13.23781543	132.2873565	2.217680408	2.582418262	0.219671213	0.246971843	0.258419075	0.065365995
GBP3	7.070076988	1.208416094	3.21600338	7.260195915	0.988541592	3.84547659	0.454875298	0.529665678	0.219610933	0.170919793	0.136159079	-0.328026286
ATP5J	128.0309115	123.8025008	305.719481	156.8035506	99.1618071	435.9849885	2.387856788	2.780453547	0.219603921	0.966973518	0.632395164	-0.612650044
STAG3L2	22.09726791	34.34856924	21.16679493	15.92734154	21.91217479	17.7636994	0.957891945	1.115295943	0.219491753	1.554426067	1.375758455	-0.176154804
IKBIP	78.77791457	16.56588274	51.11137021	66.00023389	15.09696924	49.85747238	0.648803291	0.755413571	0.219485566	0.210285876	0.228741148	0.121363961
CCDC138	24.48823265	3.783977033	9.752651981	26.60883752	4.641102057	12.33398145	0.398258711	0.463529511	0.218955273	0.154522259	0.174419572	0.174747263
ISCA1	53.03451727	124.9842756	66.04562875	59.34005379	93.44201112	85.99137452	1.245332892	1.449128692	0.218654278	2.356659061	1.574686997	-0.581677967
MAP2K6	6.926848308	2.143843053	11.12861149	9.126608479	2.040837784	17.06214968	1.606590904	1.869495084	0.218646064	0.309497618	0.223614039	-0.46891754
THEM4	22.76849233	18.9538443	28.21243905	27.90830269	16.80832329	40.23920792	1.239100009	1.441836445	0.218614888	0.832459349	0.602269635	-0.466970299
METTL8	10.68208778	2.445922547	7.361356406	10.08745935	2.801654955	8.086383312	0.689130866	0.801627351	0.218153755	0.228974204	0.277736431	0.278531354
ZNF714	4.928536068	2.800321575	1.86494273	3.496819281	2.740097314	1.53911668	0.378396892	0.440147619	0.218087224	0.568185266	0.783597062	0.463750568
COX10-AS1	1.814918895	2.026705891	1.185002814	1.596210494	1.438077782	1.212048907	0.652923289	0.759328993	0.217811593	1.116692264	0.900932419	-0.309740871
FRG1	41.83004906	7.638538956	52.34092164	48.20941132	8.854604969	70.15171275	1.251275645	1.4551456	0.217763876	0.182608893	0.183669635	0.008356106
TYW3	35.39725426	23.77447351	14.3293401	41.64338804	25.1695401	19.60347383	0.404815018	0.470746372	0.217687165	0.671647392	0.604406636	-0.15218453
HDAC8	9.4708387	6.631802539	15.86244455	11.32050598	4.882780756	22.04760948	1.674872211	1.947581629	0.217632772	0.700233923	0.431321777	-0.699072397
FAS	14.06072497	1.951583789	11.48878259	12.44873676	1.419620109	11.82432997	0.817083231	0.949841755	0.217204134	0.138796811	0.114037282	-0.283468859
ARFGAP3	14.84931237	2.496946329	11.66961616	16.72159408	2.376406228	15.27544418	0.785869128	0.913516026	0.217140962	0.16815232	0.14211601	-0.242699598
PRKAG1	47.70000364	27.03027271	109.3307422	63.60933627	24.84497326	169.4696412	2.292048928	2.6642259	0.217078572	0.566672341	0.390586897	-0.536871235
MRPL19	27.03713437	2.325813043	49.31183944	36.67971182	2.896051168	77.75144939	1.823855989	2.11973992	0.216895446	0.086022912	0.078955123	-0.123688094
TBCE	41.10714144	11.00824986	42.82989391	49.77278344	10.69825357	60.26473644	1.041908837	1.210796991	0.216727943	0.267794098	0.214941838	-0.317177835
EMC3	44.20764672	6.913755567	83.41811346	41.59726726	6.087084145	91.19899338	1.886961186	2.192427517	0.2164644	0.156392753	0.146333751	-0.095911105
UCHL5	62.31931735	8.89114788	44.11589571	72.96913997	9.135691052	60.00941833	0.707900818	0.822394486	0.216283349	0.142670816	0.12519938	-0.188462845
SEMA3A	1.497722738	0.095333679	0.206123978	1.304692419	0.157912524	0.208565266	0.137624924	0.159857805	0.216047416	0.063652421	0.121034293	0.927128565
RPL34	321.0458512	430.2359617	812.7494651	409.8771174	578.2900497	1205.019697	2.531568192	2.939953577	0.215762028	1.340107527	1.410886398	0.074253065
ADIRF	25.15562183	108.572604	40.71538402	31.57672238	90.07448982	59.3409309	1.618540154	1.879261888	0.215472973	4.316037373	2.85255983	-0.597450211
RPL26	752.5149002	886.2742752	1704.68263	990.9725883	1177.033744	2606.458237	2.265314121	2.630202155	0.215462572	1.177749803	1.187756108	0.012205535
ZNF528	2.006830007	1.837005412	1.118272577	2.347595125	1.428764812	1.518853383	0.557233335	0.646982679	0.215445523	0.915376691	0.608607846	-0.588852625
EPPK1	11.90828876	0.776984526	7.319069213	3.968431294	0.865898896	2.831763626	0.614619729	0.713572547	0.215366034	0.06524737	0.218196771	1.741638095
BBS7	7.065659506	2.515970437	6.573011141	8.632337457	2.336269179	9.321092866	0.930275671	1.079787823	0.215017649	0.356084303	0.270641549	-0.3958355
STARD3NL	22.2856536	38.35561093	37.56060096	23.23729148	27.21459346	45.4572393	1.685416171	1.956219353	0.214963277	1.721089793	1.171160309	-0.555383802
IQCK	2.757074815	2.366285348	3.433776231	3.560869239	1.902481792	5.146478586	1.245441804	1.445287159	0.214698555	0.85825939	0.534274545	-0.683832453
CCNG1	79.51289251	47.17319379	45.96607849	98.25830146	45.83781762	65.89661149	0.578095917	0.67064676	0.214244194	0.593277295	0.466503257	-0.346819419
LINC00470	2.655007753	8.237950942	1.144011935	3.029667313	8.927740552	1.514390139	0.430888359	0.499853609	0.214191513	3.102797321	2.946772576	-0.074433739
DPY19L4	13.66960769	3.214936015	8.034231165	12.13823921	2.844701605	8.275178906	0.587744092	0.68174459	0.214043213	0.235188609	0.234358671	-0.005100014
CTD-2033A16.3	29.16747793	33.79571368	12.95266573	16.68084591	25.07358658	8.591250893	0.444079044	0.515036884	0.213859258	1.158677955	1.503136394	0.375496288
MIR4458HG	10.58486386	33.55678885	4.072612954	7.271018131	23.75749998	3.243205196	0.38475818	0.446045538	0.213239008	3.170261734	3.267424114	0.043551777
DUXAP8_1	16.91614755	12.21538119	11.0342507	19.93285788	8.341812271	15.06996138	0.652290994	0.756036163	0.212939534	0.722113658	0.418495547	-0.787013657
POLR3G	23.86242721	2.736853184	16.71610251	28.37065117	3.888960124	23.03346426	0.70051979	0.811876475	0.212834432	0.114692992	0.137076872	0.25720793
AP3S1	40.65905965	52.0804167	62.24492446	49.16351828	47.96551814	87.19893127	1.530899263	1.773651161	0.212342937	1.280905588	0.975632335	-0.392754663
MDH1	124.9032817	16.13500215	224.6679977	157.3137835	16.39616643	327.83129	1.798735746	2.083932397	0.212325223	0.12917997	0.104225873	-0.30966893
LRRC75A-AS1	449.191498	2188.493546	306.4582926	535.8090345	2001.958209	423.4734578	0.682244197	0.790344004	0.212192518	4.872072504	3.736327833	-0.382914557
GLO1	259.4133781	56.04517205	482.9450277	330.2371949	51.01932601	712.0645322	1.861681272	2.156221477	0.211899275	0.216045805	0.154492973	-0.483795998
RPS25	689.3398432	1032.730771	1604.388208	858.756999	1152.546115	2314.780289	2.327427065	2.695500929	0.211817449	1.498144611	1.342109719	-0.15867427
IMPACT	43.52896214	17.18804549	47.55448695	50.55088906	15.5411879	63.95142505	1.092479228	1.265090016	0.211634193	0.394864583	0.30743649	-0.361069562
TIA1	5.137138126	0.945197781	4.436200273	5.248089538	1.062306321	5.247282008	0.863554797	0.999846129	0.211418361	0.183993063	0.20241772	0.137684217
MRPL3	242.6647485	55.0376125	400.3601146	310.5154454	46.97408843	593.1213823	1.649848678	1.910118775	0.211328642	0.226805141	0.151277784	-0.584253209
ATP5S	4.236557903	1.646901114	5.234974913	4.143387186	1.536120054	5.927411003	1.235667028	1.43057135	0.211301418	0.388735656	0.370740166	-0.068381015
UMAD1	5.627856512	2.785050392	6.854962091	6.499624114	2.707752322	9.16506531	1.218041376	1.410091591	0.211225733	0.494868763	0.416601372	-0.248378391
RAB13	66.29183118	15.30838852	113.090431	76.33915168	16.82886607	150.6917287	1.705948213	1.973976988	0.210531319	0.230924207	0.220448691	-0.0669765
ORC6	27.45934238	22.43940964	45.60976137	29.67697793	19.73717001	57.01265423	1.660992486	1.921107142	0.209892434	0.81718671	0.665066708	-0.297166687
SNX4	37.64115809	4.600302746	35.78113898	46.02297344	5.698564587	50.58519593	0.950585497	1.099129242	0.209472741	0.122214697	0.12382	0.018826576
C1orf131	12.65034113	5.682947786	18.36529991	15.52051374	5.23881106	26.04742288	1.451763216	1.678257777	0.209158161	0.44923277	0.337541086	-0.412400052
LTV1	109.9600991	16.89405229	59.4068722	125.4432691	22.60308775	78.34501615	0.540258445	0.624545396	0.20915672	0.153638023	0.180185736	0.229949498
SLC35A3	27.86417231	4.287092712	26.59151563	24.00827568	3.662641555	26.48451043	0.954326414	1.103140883	0.209062341	0.153856812	0.15255746	-0.01223559
PARK7	288.2676685	88.40105983	764.1738543	375.911244	88.93387642	1151.809979	2.650917664	3.064047689	0.20894689	0.30666311	0.236582113	-0.374313628
NRAS	89.0525077	29.76981392	109.1403211	117.2566191	26.96525464	166.0933396	1.225572687	1.416494359	0.208868806	0.334295066	0.229967867	-0.539689768
C4orf29	4.475560748	1.258601897	3.610093117	5.020441139	1.114556758	4.678919638	0.806623643	0.931973806	0.208393714	0.281216582	0.22200375	-0.341097623
RNF181	80.41037788	152.0653028	206.7474819	97.93724122	112.6943984	290.9149099	2.571154214	2.970421734	0.208251633	1.891115386	1.150679731	-0.716751048
KNSTRN	36.48451499	12.6599871	47.01965385	43.44118099	10.08607143	64.65513938	1.288756445	1.488337515	0.207722085	0.346996174	0.232177653	-0.579690636
NT5C3A	72.37938283	19.68262381	89.08084109	63.50150515	17.91869732	90.25444903	1.230748835	1.421296217	0.207670889	0.271936884	0.282177521	0.053331223
S100PBP	4.437139866	3.003111998	4.192638091	4.430189289	3.666577904	4.83372521	0.944896536	1.091087738	0.207538846	0.676812561	0.827634592	0.290237601
MYL6	175.9620764	172.8491046	523.7501592	225.0904384	137.7249187	773.3652292	2.976494538	3.435797782	0.207030881	0.982308848	0.611864812	-0.682963762
BPGM	18.59923752	21.92040039	25.29321499	25.20425532	20.24511581	39.56010041	1.359906016	1.569580212	0.20687181	1.178564463	0.803241974	-0.553124105
GTF2H2C	16.60516788	4.558716781	23.67151187	20.35387515	5.237437842	33.48203824	1.425550891	1.644995756	0.206564319	0.274536025	0.257318953	-0.093437749
PSMD14	48.72863158	5.361320055	52.70236515	60.44106403	5.863328728	75.4281502	1.081548228	1.247961984	0.206475988	0.110024022	0.097009026	-0.181627668
DDX59	21.50759137	6.339611145	20.98096142	22.69324551	6.05084737	25.53447712	0.975514229	1.125201642	0.205948742	0.294761558	0.266636492	-0.144674144
C1GALT1	19.22305525	3.115117777	17.7277146	15.41314644	3.048464611	16.39263208	0.922211083	1.063548715	0.205717207	0.162051127	0.197783407	0.287472337
MPC1	16.68436901	13.71518038	31.87781857	19.83746529	11.84858119	43.70452977	1.910639745	2.203130749	0.205499336	0.822037703	0.597283021	-0.460789855
C7orf73	21.81062593	44.63214879	32.07213593	26.61391026	37.46979503	45.12550027	1.470482142	1.695560698	0.205473167	2.046348827	1.407902659	-0.539504501
RP2	18.37656062	1.756924245	17.29585485	18.37654675	2.208321277	19.93935729	0.941191076	1.085043755	0.205193675	0.095606805	0.120170634	0.329899179
CBWD1	4.222151601	5.205179191	3.504503107	5.688392793	4.435790325	5.441706631	0.830027777	0.956633416	0.20480657	1.232826218	0.77979677	-0.660799365
UQCC2	114.234649	196.7232253	300.2733963	147.8716404	153.6907949	447.8326911	2.628566716	3.028523183	0.204338102	1.722097691	1.039352742	-0.728481619
SNHG19	82.09966691	154.4056039	16.50769219	38.59999975	91.22205746	8.939465902	0.20106893	0.231592382	0.203897631	1.880709262	2.363265752	0.329505031
GTF2F2	20.54866529	2.707087091	24.08080085	25.87911189	3.456195856	34.93123846	1.17189124	1.349785055	0.203891001	0.131740288	0.133551564	0.019700254
KIN	5.455362262	1.805054198	2.975792413	5.934937023	2.030329551	3.728638896	0.545480258	0.628252479	0.203817476	0.330877055	0.34209791	0.04811404
NCK1	21.11312016	5.241018734	20.21072692	25.34319841	7.498923334	27.93641192	0.957259124	1.102323845	0.203566715	0.248235159	0.295894907	0.253377399
GGCT	136.6227844	111.4769808	243.7452168	167.3187301	91.01853547	343.6712531	1.784074435	2.053991522	0.203254418	0.815947218	0.543982944	-0.58491441
RAB8B	4.132497972	0.720311047	3.770637809	4.76598946	1.079548159	5.0048255	0.912435489	1.050112583	0.202749541	0.174304029	0.226510816	0.37797402
MRPS22	42.04435841	14.10282693	64.97101991	44.66635664	14.8859126	79.43414722	1.545296976	1.778388774	0.202686624	0.335427331	0.333269013	-0.009313063
SSX2IP	13.33115663	1.185007804	4.706801369	15.32368814	1.65955693	6.226230354	0.353067742	0.406314087	0.202650368	0.088890097	0.108300098	0.284939947
NEDD8	55.00221392	147.9917877	146.5061115	81.85567412	100.1203191	250.8971047	2.663640262	3.065115613	0.20254224	2.69065147	1.223132302	-1.137375062
MED11	32.25322052	25.6776007	82.84055018	39.75892061	19.06463866	117.4991278	2.568442743	2.95528968	0.202405639	0.796125171	0.479505941	-0.731446585
TNRC18	14.60964884	2.203506347	12.44261592	9.176653992	2.664810756	8.991127427	0.851671115	0.979782766	0.202165494	0.150825415	0.29039024	0.945113416
LINC00662	4.036571686	8.924616886	3.943226694	4.467884742	7.616889129	5.019764955	0.97687518	1.123521587	0.201781704	2.210939773	1.704808778	-0.375049799
TMEM38B	52.12579697	9.914261819	105.2144862	48.26364052	8.617991189	111.9950271	2.01847247	2.320484446	0.201162117	0.190198758	0.178560736	-0.09109294
NEK2	42.57530368	4.304426876	40.17220803	50.82882676	4.399120839	55.1332664	0.943556582	1.084685009	0.201095207	0.101101496	0.086547755	-0.224236038
FAM69A	5.205034914	0.752072165	4.435427786	4.241664608	0.565243717	4.154558067	0.852141793	0.979464067	0.200899056	0.14448936	0.13325988	-0.116720762
RCHY1	10.90467082	8.148615514	14.27449721	13.41353173	8.192002779	20.17854705	1.309025962	1.504342589	0.200639443	0.747259193	0.610726761	-0.291081678
PWP1	82.62173536	17.74045085	108.2319728	100.6063443	15.1998864	151.4367385	1.309969735	1.505240446	0.200460479	0.214718933	0.151082782	-0.507110151
MRPS14	19.34467771	12.32125948	46.93435462	23.24944847	10.62211464	64.81289199	2.426215382	2.787717398	0.200376689	0.636932786	0.456875984	-0.47933853
BLOC1S1	64.72027087	189.0982396	141.0239985	82.1453461	173.1183977	205.5858173	2.17897726	2.50270803	0.199838853	2.921777629	2.107464463	-0.471338078
AMZ2P1	4.113054303	7.566477566	3.369968894	4.851709633	7.04091978	4.565564614	0.81933489	0.941021817	0.199774921	1.83962501	1.451224478	-0.342141021
SMIM7	31.61969877	39.42223033	90.51666206	30.3288613	29.31993836	99.67100517	2.862666806	3.286341818	0.199122785	1.24676173	0.9667339	-0.366995038
SNAP23	9.130818065	3.130975134	16.68863683	12.35073819	3.119903801	25.9116704	1.827726356	2.097985562	0.198954661	0.34290193	0.25260869	-0.44089175
RAB5A	28.9191694	4.752338073	27.73135548	32.37346506	6.120494205	35.63404031	0.958926417	1.100717524	0.19895226	0.164331762	0.189058978	0.202225004
ETNPPL	9.680543447	2.200651826	7.201948146	12.81640752	2.190052057	10.94336234	0.743961141	0.853855678	0.198764974	0.227327302	0.170878778	-0.411797728
WDR12	21.99326933	6.239832633	18.34966953	24.6836354	5.59566925	23.63545408	0.834331142	0.957535375	0.19870569	0.283715556	0.226695507	-0.323689454
TBC1D24	3.386010262	1.879875885	3.157941471	2.640535461	2.141470619	2.825406193	0.932643798	1.070012592	0.198229688	0.555189069	0.810998621	0.546720299
EXOSC9	39.88056564	8.327110012	24.95692772	46.23728669	8.060462044	33.19141652	0.625791719	0.717849573	0.197998989	0.208801201	0.17432818	-0.260324212
COX7A2L	46.96638517	55.19038852	116.2670457	57.24149303	47.91241655	162.4781936	2.475537458	2.838468827	0.197371119	1.175104031	0.837022482	-0.489450205
MRPL22	16.3442141	10.97217602	34.70790781	20.4529833	11.38557837	49.79913422	2.123559298	2.434810292	0.197324974	0.671318667	0.55667079	-0.270173376
SLC10A7	4.95263322	1.143392379	5.285415325	4.566546424	1.018208537	5.586670669	1.067192964	1.223390753	0.197064217	0.230865547	0.222971244	-0.05019523
RBM8A	77.53264759	40.42146591	164.7758528	91.4737971	37.69549214	222.8445353	2.125244758	2.436157046	0.196978138	0.52134768	0.412090602	-0.339284244
ECI2	80.51868691	60.96798702	116.4260421	103.9236105	54.14464097	172.2230242	1.445950581	1.65720786	0.196736323	0.757190528	0.521004233	-0.539361269
TDG	45.66094156	12.91862315	41.44707516	53.96219103	13.72192442	56.13386916	0.907713983	1.04024444	0.196612889	0.282925028	0.254287755	-0.153957811
SMARCA2	4.343670099	0.410394985	1.949121218	5.074208676	0.459519039	2.608839118	0.448726808	0.514137136	0.196315846	0.094481159	0.090559744	-0.06115678
MASTL	34.02104177	6.133741074	17.08020343	38.35682064	7.432119071	22.05617699	0.502048219	0.575026205	0.195801769	0.180292571	0.193762646	0.103950526
PARP10	8.323401321	5.456503855	11.44487295	6.361992267	4.126995315	10.01834507	1.375023564	1.574718209	0.195637344	0.655561788	0.648695431	-0.015190487
COX14	42.63963435	249.5704957	91.56560743	66.67329528	186.0972771	163.961507	2.147429471	2.459178091	0.195565468	5.853016789	2.791181631	-1.068304408
DPYD	1.581075766	0.299301076	1.076373539	2.012572976	0.207796422	1.568887909	0.680785553	0.779543365	0.195428858	0.189302172	0.103249136	-0.874561246
PSMD10	50.3514388	11.62867545	93.91199816	67.17879637	11.29329395	143.4724572	1.86513038	2.135680675	0.195419469	0.230950212	0.168108013	-0.458193378
LYRM7	11.63815695	3.284584449	7.061057313	13.59886793	3.574362508	9.4448986	0.60671611	0.694535652	0.195027132	0.282225481	0.262842652	-0.102648849
APTX	31.90515934	28.9543418	67.0475883	40.78687932	22.26891677	98.07990026	2.101465396	2.404692438	0.194456684	0.907512841	0.545982363	-0.733063708
PRKRA	18.6200818	12.33994902	30.37958182	21.33571537	11.49573845	39.82364843	1.631549321	1.866525108	0.194112315	0.6627226	0.538802578	-0.298648364
SNHG8	115.3998259	495.5488635	78.86083438	88.71528495	342.9596897	69.34455055	0.68337048	0.781652796	0.193859988	4.29419074	3.865846679	-0.151601853
TSEN15	53.38189017	53.15777398	84.55869432	59.93189256	35.55137715	108.5628958	1.58403335	1.811437802	0.19353256	0.995801644	0.593196304	-0.747348788
POGLUT1	14.7689375	3.723168207	16.57944926	13.4028334	3.171423981	17.20207341	1.122589168	1.283465436	0.1932144	0.25209452	0.236623398	-0.091372018
RPS17	533.5978854	832.3916074	1512.795287	719.9435012	1107.83673	2333.580605	2.835084862	3.241338524	0.193197783	1.559960469	1.538782874	-0.019719792
TRAM1	187.4218965	55.30914102	246.6266999	177.6105884	48.48141966	267.0475279	1.315890536	1.503556349	0.192339455	0.295105012	0.272964693	-0.11251407
PPIH	67.66727806	35.60089069	193.5547604	86.43113497	37.94733757	282.3333452	2.860389333	3.266569915	0.19156499	0.526116784	0.439047082	-0.261007417
EIF3J-AS1	5.97029089	11.06576321	4.602338941	4.586425023	7.280634595	4.037526419	0.770873484	0.880321034	0.191535635	1.853471366	1.587431291	-0.223535678
MSMO1	196.7884272	52.49518565	303.9440088	178.0556325	36.87898871	314.0443638	1.544521764	1.763742934	0.191480103	0.266759516	0.207120596	-0.365068717
C19orf68	3.766126727	2.50107994	3.798608355	2.743183748	2.749149429	3.159401649	1.008624677	1.151728043	0.191410666	0.66409872	1.002174729	0.59366444
C9orf78	41.70292806	19.43040394	67.26047143	54.70388898	16.96220698	100.7469018	1.612847696	1.84167714	0.191409959	0.465924213	0.310073146	-0.587486718
VAMP4	3.281031164	2.212124726	3.503958478	3.891020055	2.034205997	4.744106759	1.067944284	1.219245003	0.191151678	0.67421631	0.522795043	-0.366966067
PPID	70.42887896	14.90717264	88.39053502	85.73699795	11.84289946	122.8409364	1.255032542	1.432764609	0.191076834	0.211662785	0.138130559	-0.615735104
IAH1	9.988636761	13.46898628	18.76463835	11.24230673	11.70466226	24.10903816	1.878598531	2.144492117	0.190979226	1.348430882	1.041126394	-0.37313635
RPAP3	34.13560257	2.808686882	11.48428595	39.02231705	3.045960039	14.98362788	0.336431323	0.383975863	0.190703592	0.082280278	0.078056873	-0.07602101
ACAT2	71.45840858	27.02696711	122.9862192	93.61142773	23.70748862	183.8809231	1.721088136	1.964299953	0.19069427	0.37821955	0.253254215	-0.578637657
RHNO1	2.999938975	3.360509615	7.66055547	3.37859862	2.416500346	9.845563756	2.553570434	2.914096898	0.190532997	1.120192658	0.715237475	-0.647252644
ACYP2	2.233161645	2.643146893	3.000468649	2.27022819	2.310000342	3.480489178	1.343596714	1.53310103	0.1903526	1.183589597	1.01751901	-0.218113173
TTC26	8.104425415	1.60129262	6.523869304	10.81935274	1.555917273	9.935004082	0.804976167	0.918262333	0.189960297	0.197582498	0.14380872	-0.458303997
OLR1	98.54909536	25.00395665	126.4670103	82.91784803	18.33375735	121.3701015	1.283289408	1.463739164	0.189811925	0.253720814	0.221107491	-0.198493968
TMEM60	42.47517689	32.52623216	92.05731287	31.24932106	17.56705171	77.24958581	2.167320294	2.472040454	0.189789977	0.765770376	0.562157868	-0.445936516
FAM32A	69.63464895	73.65661121	143.533151	89.32344529	57.01505188	209.9809567	2.061231774	2.3507933	0.189640954	1.05775806	0.638298844	-0.728705739
ZNF10	2.073754103	0.887412048	0.856020786	1.910401955	0.90103965	0.898991728	0.412787989	0.470577266	0.18903063	0.427925397	0.47164925	0.140355069
PDHB	51.53610302	15.79984776	101.1585716	61.93462357	12.9484087	138.5739505	1.962868079	2.237422987	0.18887481	0.30657824	0.209065753	-0.552298549
PRDX1	1353.131422	262.2330566	3697.131619	1750.690863	279.5149936	5452.173199	2.732278299	3.114298083	0.188802599	0.193797182	0.159659823	-0.279546276
YAE1D1	15.09225866	12.55197915	24.60984473	14.50717918	9.10947779	26.9627716	1.630627017	1.858581276	0.188774955	0.831683277	0.62792895	-0.405432897
ANAPC4	8.976080633	1.364366614	4.354948426	9.514253589	1.347711081	5.26037805	0.485172605	0.552894455	0.188506009	0.152000263	0.141651793	-0.101724953
TMEM256-PLSCR3_2	7.497373723	6.350931296	10.59269133	6.169157169	5.527940153	9.932348344	1.412853584	1.61000086	0.188449494	0.847087464	0.89606084	0.08108575
BORA	11.84202667	3.983132397	9.970208882	14.55375503	3.298480366	13.96259366	0.841934337	0.959380836	0.1883959	0.336355635	0.226641191	-0.569577341
SOD1	357.6959173	109.5000769	970.0485212	459.7440844	111.4018095	1420.717589	2.71193624	3.090235714	0.188393627	0.306126158	0.242312655	-0.337256576
ATOX1	9.08370317	39.5434618	16.68638833	12.2382327	35.93027459	25.61201386	1.836958784	2.092786965	0.188106203	4.353231392	2.935903858	-0.568281982
PIGP	7.338138636	8.665235567	15.20783757	7.116028864	7.27202158	16.79034176	2.072438029	2.359510069	0.187158366	1.180849259	1.021921316	-0.208540691
NAA38	74.87561867	179.22493	175.3436134	89.93008068	121.0800458	239.7381722	2.341798526	2.665828502	0.186967011	2.393635381	1.346379819	-0.830117947
CNOT7	24.24601153	23.86082459	25.42647263	30.34135931	21.38154003	36.22116386	1.048686816	1.193788435	0.186963293	0.98411339	0.704699477	-0.481816409
RSL1D1	158.1510939	33.85324236	104.663879	194.6506057	34.75889136	146.6339847	0.661796744	0.753318923	0.186872576	0.214056328	0.178570682	-0.261495249
AP5M1	7.86875334	3.351145475	6.38548962	8.726505651	2.370972744	8.059882653	0.811499528	0.9236094	0.186692601	0.425880102	0.271697841	-0.648444225
ZNF267	7.534323052	1.203169601	1.66978394	6.762340038	2.417682436	1.70533904	0.221623619	0.252181794	0.186352484	0.159691799	0.357521571	1.162740067
BBS4	10.37104211	4.008126195	11.88579265	12.40348638	3.546160948	16.1720271	1.146055769	1.30382915	0.186077586	0.386472849	0.285900338	-0.434854738
ZNHIT3	15.78131412	12.5608763	36.12969062	19.94733733	12.50452017	51.95292013	2.289396836	2.604504013	0.186041104	0.795933482	0.626876658	-0.344466255
C14orf119	49.48502464	26.5840451	110.5325945	54.16108828	18.36032195	137.5911677	2.233657461	2.54040626	0.18565127	0.537213941	0.338994701	-0.66423402
CCDC43	49.82302955	21.36187596	62.02925203	62.98826292	19.64725436	89.16176459	1.244991575	1.415529822	0.185206164	0.428755059	0.311919292	-0.458980909
VAV3	15.37141382	3.712749363	17.66791734	17.8199781	4.79541394	23.28751093	1.14940093	1.306820401	0.185178761	0.241535971	0.269103245	0.15592173
RABL3	15.41348587	5.14586961	13.28084075	20.70789647	5.342029236	20.28577617	0.861637716	0.979615491	0.185134187	0.333855019	0.257970637	-0.372014866
SSB	102.8672215	4.341034791	22.50710378	117.7752998	6.531807795	29.28738439	0.218797625	0.248671703	0.184645269	0.04220037	0.055459912	0.394189691
MT2A	120.3158939	582.515227	114.7329953	112.5884885	450.1752698	122.0040702	0.953597996	1.083628281	0.184416842	4.841548429	3.998412943	-0.276041049
CTC-260F20.3	91.5495737	31.30473463	359.7651306	92.38141747	21.37676634	412.4930483	3.929730266	4.465108456	0.184264928	0.341942986	0.231396821	-0.563386753
FDX1L	17.65868005	19.94199847	32.00300285	20.69058071	15.01477259	42.60127114	1.812310023	2.058969332	0.18409257	1.129302893	0.725681546	-0.638023999
GOLT1B	53.59801453	11.28490036	95.65419026	45.13013125	9.19339156	91.47970801	1.78465921	2.027020651	0.183712176	0.210546985	0.203708505	-0.047636002
MSL3P1	16.71300023	22.55953082	19.34357171	16.53920056	16.9753426	21.74149739	1.157396724	1.314543427	0.183678339	1.349819333	1.0263702	-0.395215133
IFNGR1	107.9914592	17.7575897	116.234281	90.54898164	11.82468282	110.6844146	1.07632846	1.222370617	0.183563361	0.164435131	0.1305888	-0.332487391
DUXAP9	22.00377588	11.80926333	17.97660784	18.57893547	8.938792782	17.23782037	0.816978319	0.927815288	0.183539826	0.536692584	0.481125132	-0.157683791
CNTNAP3B	0.832692127	0.331709815	0.635983983	0.832165776	0.241007892	0.721757045	0.76376846	0.867323634	0.183435077	0.398358293	0.289615241	-0.459929087
MTHFD2	116.2087912	40.34711941	204.1571328	139.0734077	32.04217067	277.4453177	1.756813153	1.994955918	0.183396107	0.34719507	0.230397537	-0.591621166
MTF2	22.29997298	3.643715833	10.52702413	26.03603501	4.994101094	13.9545722	0.472064434	0.535971479	0.18317244	0.163395527	0.191814963	0.231346778
MICU2	19.85954473	1.912675913	17.20584307	22.78264301	2.399524301	22.40631509	0.866376511	0.983481815	0.182904247	0.096310159	0.105322473	0.129053409
KIF26A	31.22589939	6.683732549	42.89683779	23.03877759	11.76077502	35.92439199	1.373758278	1.559301133	0.182771394	0.214044517	0.510477389	1.253936181
YIPF5	80.44696961	11.37923405	111.5048588	74.91093271	9.990113177	117.8501599	1.386066614	1.573203745	0.182708931	0.141450127	0.133359882	-0.084968732
CDKL1	1.585991686	0.497352656	1.036253181	1.532779408	0.587264716	1.136516964	0.653378697	0.741474577	0.182477811	0.31359096	0.383137138	0.288976903
PMS1	8.553046083	1.729349954	3.298132523	8.959497151	1.73033844	3.920005177	0.385609114	0.437525132	0.18222674	0.202191118	0.193128968	-0.06615505
MAK16	22.17910813	3.816951456	12.93467902	26.46609709	7.537447915	17.5122914	0.583192027	0.661687718	0.182179506	0.172096706	0.284796352	0.726711183
GRIK2	2.322681298	0.577102777	2.217244685	2.415522973	0.510844669	2.615975974	0.954605648	1.082985343	0.182036941	0.248464039	0.211484087	-0.232487953
SERPINB5	29.32271929	3.113449746	20.42312031	36.27677585	2.868098492	28.66439376	0.696494759	0.790158251	0.182029125	0.106178752	0.07906156	-0.425446764
AP1M2	42.47468452	222.3285142	28.84756361	54.44934236	275.5524344	41.94091681	0.679170756	0.770274075	0.181597529	5.234377058	5.060711892	-0.048677509
PCMT1	210.9041576	27.64165424	455.1697887	202.2739193	22.33417165	495.0497141	2.158183101	2.447422366	0.181445829	0.131062633	0.110415479	-0.247313989
HCFC2	2.643274991	0.466630519	1.109898138	3.118025149	0.515209157	1.484419634	0.41989507	0.476076864	0.181165669	0.176534988	0.165235729	-0.095428474
ARL15	4.75095915	1.351095043	6.75354119	6.34537624	1.602891623	10.22318341	1.421511105	1.611123285	0.180641525	0.284383637	0.252607814	-0.170939188
LMBRD1	40.28784555	5.363152329	31.97666402	34.44631635	4.082076853	30.98634185	0.793704989	0.899554586	0.180607954	0.133120852	0.118505468	-0.16778294
FAM216A	28.70625427	16.30507883	56.39660393	32.58024969	11.22123299	72.53755871	1.964610339	2.226427342	0.180487334	0.567997436	0.344418262	-0.721722776
EIF2A	41.14767812	6.379453532	12.5228813	49.14886917	7.659114127	16.95072854	0.304339926	0.344885423	0.180433543	0.155037995	0.155835002	0.00739749
ALDH7A1	26.95688679	4.177502732	32.49921749	27.83154637	3.744095188	38.02360123	1.205599806	1.366205123	0.180423017	0.154969777	0.134527027	-0.204090836
CCT6A	521.9430295	73.66129994	464.5040373	678.6079834	70.12794337	684.2527737	0.889951606	1.00831819	0.180152183	0.141129004	0.103340876	-0.449603497
SNHG6	134.5043475	924.4810048	60.89832881	165.1552864	938.5910805	84.71011967	0.452761044	0.512911948	0.179961346	6.873242551	5.683082275	-0.27431727
PGM2	26.28222562	3.935122418	20.2392801	34.85695483	3.597622151	30.40537045	0.770074818	0.872289923	0.179809103	0.149725616	0.103211028	-0.536723934
CCDC28A	15.85771424	9.037190346	29.15289417	18.60091432	7.531520214	38.71102919	1.83840456	2.081135826	0.178916845	0.56989237	0.404900538	-0.493121916
ABCE1	33.7065413	2.026552405	10.53894294	43.14834235	3.152663436	15.27019934	0.312667587	0.353900023	0.178712184	0.060123416	0.073065691	0.281267141
SLC30A6	40.86113493	9.546688419	51.38695653	37.54084256	6.622410798	53.42908355	1.257599835	1.423225477	0.178491308	0.233637378	0.176405492	-0.405375622
ATP6V1E1	84.65999406	17.47710185	167.5350735	110.5014905	16.53670918	247.4457039	1.97891667	2.239297433	0.178335302	0.206438732	0.149651458	-0.46410734
POP4	18.04242002	15.65075186	39.8542671	22.73141388	12.34456171	56.78272739	2.208920259	2.497984846	0.177423386	0.867441942	0.543061764	-0.675650913
PCID2	59.79620563	42.95367283	105.1682924	65.2310829	33.80029029	129.7227808	1.758778693	1.988665143	0.177226412	0.718334422	0.518162336	-0.471251498
GDPD1	8.760142399	1.425273705	9.723777734	6.503972696	1.38667656	8.162701694	1.110002246	1.255033204	0.177162939	0.162699833	0.213204548	0.390025446
C12orf73	6.020707761	8.06668784	11.46832416	6.475042796	4.517429706	13.93899223	1.90481329	2.152725885	0.176515036	1.339823848	0.69766793	-0.941430913
GNG5	228.5826946	616.6987637	429.2837011	261.694214	477.5704952	555.2143631	1.878023626	2.121614974	0.17594765	2.697924113	1.824918052	-0.564018088
ARHGAP18	26.09764613	2.829258682	10.34113883	33.40457758	3.672598601	14.9530563	0.396247952	0.447634947	0.175919194	0.108410493	0.109942974	0.020251009
CENPH	24.65291149	18.99431325	40.87200178	29.2636786	17.32692654	54.80493748	1.657897559	1.872797273	0.175839873	0.770469373	0.592096666	-0.379904878
CTSV	7.167948298	0.487990634	9.585922233	6.560624614	0.440394844	9.910568897	1.337331386	1.51061362	0.175777695	0.068079542	0.067126969	-0.020328822
CDC7	49.91703394	9.151050276	20.7002693	54.96155618	8.631957399	25.73896198	0.414693496	0.468308464	0.175413695	0.183325201	0.157054458	-0.223140229
MRFAP1L1	92.56880523	55.41642642	178.9354286	97.5129501	43.40120909	212.8452756	1.932999223	2.182738553	0.175298278	0.598651201	0.44508149	-0.427646171
PSMD12	74.97378187	12.83877046	47.2822643	82.44177454	14.24794234	58.69995339	0.63065065	0.712017102	0.17507085	0.171243469	0.172824304	0.013257156
C19orf33	99.34333075	528.4192111	173.107222	150.081465	456.3347868	295.1958931	1.742514779	1.966904395	0.174755942	5.319121144	3.040580572	-0.806841075
WDR5B	6.068682231	4.756672759	2.169758519	3.7038979	2.48396163	1.494454947	0.357533718	0.40348168	0.174423866	0.78380653	0.670634477	-0.224970939
PIEZO1	77.5247997	12.56585053	85.52945772	48.357809	14.47108248	60.20300201	1.103252869	1.244948918	0.174323049	0.162088139	0.299250168	0.884573532
GSTM3	112.0325733	40.89199052	267.4789723	139.2359708	43.45282053	375.0362389	2.387510744	2.693529817	0.17399081	0.365000904	0.312080422	-0.225982183
SCRIB	59.00249446	13.07313241	66.81502563	45.03935507	20.61391466	57.53749575	1.132410185	1.277493776	0.173919632	0.221569148	0.457686719	1.046603422
SPDL1	28.80650675	4.557595141	9.986590791	32.74825328	5.20415536	12.80736079	0.3466783	0.39108531	0.173885811	0.158214086	0.158913983	0.006368021
NHLRC3	5.71555895	1.803559524	9.544721999	4.88362471	1.3202514	9.200050947	1.669954257	1.883857072	0.173880927	0.315552606	0.270342518	-0.223092113
RBBP4	33.27704162	13.22293901	35.92823619	37.30111974	9.647407309	45.42809323	1.07967038	1.217874786	0.173774883	0.397359211	0.258635863	-0.61952145
C12orf45	28.11140068	24.90016758	60.44537939	34.93862059	24.33314867	84.74106158	2.150208739	2.425426652	0.17376183	0.885767588	0.696454189	-0.346899748
RPL23	373.1024473	402.5487511	930.9749888	482.1175896	534.5650595	1356.83039	2.495226165	2.814314223	0.173612831	1.078922838	1.108785639	0.039388787
TNK2	2.362535558	1.280266107	2.494192177	1.517598436	1.532345121	1.806793802	1.055726831	1.190561191	0.173405187	0.541903423	1.009717119	0.897843499
RNF141	22.04504676	24.96799608	16.24085846	29.46383081	25.7839883	24.47751362	0.736712362	0.830764804	0.173338646	1.132589844	0.875106447	-0.372095078
LINC00493	15.44496127	38.33944559	49.58196731	17.20497184	25.49770783	62.28238509	3.210235781	3.620022494	0.1733194	2.482327078	1.481996487	-0.744151194
PPWD1	16.15941988	3.152644353	5.843355024	18.56725928	3.458395474	7.569646034	0.361606733	0.407687851	0.173043427	0.195096382	0.186263111	-0.066845044
TIPRL	44.39671877	12.70484203	65.7414868	56.85562736	10.96800437	94.90057273	1.480773549	1.669150041	0.172762616	0.286166239	0.192909741	-0.56892748
PRPF38A	26.6469299	20.07084887	43.17667078	32.86131835	14.92995614	60.01649273	1.620324403	1.826356815	0.17268597	0.753214308	0.454332233	-0.729312744
SIKE1	29.18032263	17.36945808	26.45109795	32.43865941	19.40666139	33.1291104	0.906470373	1.021284819	0.172053492	0.59524558	0.598257195	0.007280839
HSPA13	47.84687831	2.897889736	19.58450752	42.01150034	3.850080923	19.37251174	0.409316307	0.461124016	0.171938661	0.06056591	0.0916435	0.59752656
POLR2J4_1	2.355349249	4.574047208	3.057200501	1.988954316	3.569632953	2.908020991	1.297981819	1.462085362	0.171757368	1.941982579	1.794728478	-0.113764662
ATG4A	9.025558076	4.579161043	9.144748192	13.12231365	3.976072932	14.97627563	1.013205844	1.141283163	0.171729478	0.507354892	0.303000907	-0.743673148
MBD6	8.736735918	6.280723626	9.129583573	6.063291566	8.027236004	7.134731543	1.044965037	1.176709295	0.171303275	0.718886743	1.323907306	0.880965711
DCAF17	6.312263634	1.878568223	3.986003351	6.768392442	2.273026057	4.81211211	0.63146972	0.710968247	0.171071572	0.29760611	0.335829531	0.174324953
RPL9	461.5959131	889.7491318	910.8345736	629.6318731	1243.489649	1398.707106	1.973229285	2.221468076	0.170954805	1.927549848	1.974947112	0.03504585
MFN1	35.02809244	4.373210362	18.57770652	40.95173633	3.642913223	24.45079444	0.530365921	0.597063681	0.170896735	0.124848659	0.088956258	-0.489012316
CCT5	422.565385	79.41935415	470.7518525	568.3032031	74.15893563	712.7096863	1.114033163	1.254101125	0.170861504	0.187945717	0.130491849	-0.526356346
PON2	119.5801201	27.50662125	178.2752308	105.6356424	19.72551151	177.2602873	1.490843383	1.678034831	0.170643955	0.230026707	0.186731591	-0.300835356
ELP4	17.94363213	4.510759125	22.46121458	21.56299573	4.326773589	30.38064578	1.251765218	1.408925094	0.170630917	0.251384953	0.20065735	-0.325164295
NDUFAF4	35.91998843	23.07599803	81.93842153	39.6919951	19.86541414	101.8984082	2.281137192	2.567228175	0.170458313	0.642427769	0.500489182	-0.360195371
MTIF2	98.29591402	11.51679882	40.25248448	102.8485385	10.67276739	47.38729336	0.40950313	0.46074834	0.170104488	0.117164573	0.103771697	-0.175123398
FAM103A1	20.62503819	5.309710748	70.55533696	23.92381837	6.117990593	92.07695589	3.420858488	3.848756686	0.170034044	0.257440044	0.255728015	-0.009626261
STXBP3	19.31135186	1.813066719	6.264888031	21.31796853	2.452831062	7.78046416	0.324414783	0.36497212	0.169946696	0.093886059	0.115059325	0.293395052
CSRP2	3.219632633	0.998003757	7.787440544	3.809292913	0.650426321	10.36338266	2.418735748	2.720552841	0.16964669	0.30997442	0.170747258	-0.860286751
GTF2H1	35.96102869	19.88658254	22.44155554	44.78662619	18.1048668	31.43631919	0.624052102	0.70191309	0.169625925	0.553003717	0.404247168	-0.452051512
RP11-717F1.2	4.740662804	4.482362081	4.998781798	5.398465464	3.799911307	6.401979594	1.05444787	1.185888775	0.169480931	0.945513795	0.703887305	-0.425754041
SUZ12P1	5.821252804	7.512866428	3.07411584	3.237438012	4.116388014	1.922627245	0.528084923	0.593873068	0.169384655	1.290592709	1.271495546	-0.021507372
PDCL3	26.71778887	8.071552831	60.97727502	32.10935038	9.734153078	82.40048591	2.282272508	2.566245811	0.169188304	0.302104073	0.303156338	0.005016351
TPK1	1.487314562	2.072345165	2.013311432	1.825949432	1.825742856	2.777566488	1.353655429	1.521162876	0.168314085	1.39334692	0.999886867	-0.478717735
CEP57L1	6.268109124	1.160198583	2.696779973	6.81937443	1.226056511	3.29651248	0.430238198	0.483403942	0.16809362	0.185095467	0.179790173	-0.041955391
TAF1A	7.12678669	2.328267917	4.702067705	7.922149793	2.60343381	5.872624125	0.65977388	0.74129173	0.168069753	0.326692522	0.328627188	0.008518411
COA4	135.5503132	412.2778034	189.8359541	158.9139043	290.0793677	250.0137742	1.400483331	1.57326557	0.167837408	3.041511257	1.825386954	-0.736586018
ATPIF1	137.721305	113.2751246	391.3594665	164.4414519	76.82729036	524.9375092	2.841677012	3.192245649	0.167829088	0.822495289	0.467201484	-0.815962559
PIGA	16.64551504	4.609112457	11.07425157	18.2560667	6.429737285	13.64276809	0.665299424	0.747300517	0.167684736	0.276898158	0.352197294	0.347028366
RPL35A	406.1884439	435.3815718	1125.150999	515.4475434	557.9288298	1603.757939	2.770022179	3.111389237	0.16766136	1.071870897	1.082416314	0.014124339
VRK2	17.86487332	2.252720342	8.497713109	21.721524	2.869965794	11.60391667	0.475666015	0.534212824	0.167465655	0.126097751	0.132125434	0.067365674
ZFP82	2.19892483	0.653810503	1.173482437	2.007669914	0.951512054	1.203285879	0.533661916	0.599344479	0.167459386	0.297331903	0.473938493	0.672625574
SOHLH2	51.79347545	15.35813846	67.5983759	65.5393861	12.01879072	96.05595754	1.305152344	1.465621869	0.16729472	0.296526509	0.183382717	-0.693303404
RPS15A	288.8616957	488.6852779	779.6839581	378.0230577	670.8446745	1145.695744	2.699160081	3.030756248	0.167167284	1.691762131	1.774613111	0.068977799
DFNB31	10.51397125	6.826288344	11.32481681	7.275444499	7.359180645	8.793170049	1.07712077	1.208609323	0.166167958	0.649258799	1.01150942	0.63964419
RPAP2	5.739498297	0.817514404	2.108500137	5.899799877	1.188119245	2.431667437	0.367366628	0.412161003	0.165987434	0.142436562	0.201382974	0.499622199
ZNF316	11.98560651	4.640224988	14.64982965	6.258037642	4.399147195	8.581332221	1.222285216	1.371249697	0.165910329	0.387149785	0.702959529	0.860549791
C1orf50	7.915412864	13.24891679	12.2367965	8.328781884	12.78345124	14.44457027	1.54594545	1.73429566	0.165860454	1.673812475	1.534852445	-0.125037938
NKIRAS1	8.234556994	2.42849022	12.94067755	10.44704313	3.228372601	18.41737587	1.571508651	1.762927141	0.165822637	0.294914495	0.309022616	0.067415695
TMEM182	2.511444328	2.566641188	3.0990637	2.865995038	1.894094064	3.96626078	1.233976667	1.383903575	0.165428311	1.021978134	0.660885326	-0.628892462
TMEM87A	51.34939779	7.6084633	45.36216876	47.77866552	6.632106776	47.31370745	0.883402157	0.9902685	0.164749394	0.148170448	0.138808958	-0.094157066
FAM206A	37.33433907	21.28475621	33.73893914	43.34077469	19.30771405	43.90476246	0.903697239	1.013012868	0.164741079	0.57011204	0.445486131	-0.35586495
TMEM256	99.48931464	200.8188494	319.3596156	129.1478951	163.1160109	464.5174976	3.2099891	3.596787211	0.164140412	2.018496661	1.263017185	-0.676406932
CEP170B	14.32397458	3.647205684	16.26913518	9.184979808	5.920851312	11.68877152	1.135797546	1.272596322	0.164069157	0.254622463	0.644623226	1.34009647
TM4SF1	1221.321511	308.6937137	3003.057549	958.97105	226.4200058	2641.62762	2.458859131	2.754647933	0.163878857	0.25275385	0.236107238	-0.098290798
ALG6	19.96023313	3.101086048	18.25652125	18.01137558	2.39349014	18.45507286	0.91464469	1.024634281	0.163825749	0.155363218	0.132887693	-0.225437492
GDAP1	9.590475091	1.895386375	9.265780645	12.49515286	1.886933264	13.52066835	0.966144071	1.082073064	0.163487673	0.197632167	0.15101322	-0.388142934
EPT1	87.1641892	13.99569623	60.7653715	77.73963073	12.70972339	60.69677563	0.697136887	0.780770053	0.163455754	0.160567044	0.163490915	0.026034656
COQ10B	26.92698635	8.624933438	47.54013756	31.29201689	9.565710222	61.84290388	1.765520172	1.976315688	0.162720111	0.320308159	0.305691712	-0.06738311
RP5-1198O20.4	1.478012767	1.877575799	1.092528686	1.221134104	1.741688459	1.009865674	0.739187584	0.826989985	0.161929334	1.270338012	1.426287624	0.167052523
MKLN1	13.58057689	1.583380087	5.037091673	15.48864138	1.577988257	6.426622573	0.370904102	0.414924874	0.161803924	0.116591519	0.101880353	-0.194586979
ARL16	17.26158211	46.83655201	22.03744694	15.74043802	29.87733127	22.47599009	1.276675962	1.42791389	0.161516586	2.713340627	1.898125785	-0.515494572
STX12	7.869264324	3.181443126	10.90223883	9.843307842	3.291432335	15.25032103	1.385420337	1.549308553	0.161300736	0.404287236	0.334382749	-0.273880238
RPL6	650.7308729	372.9042172	1024.439094	861.0922532	531.2351906	1515.887227	1.574289982	1.760423719	0.161221408	0.573054442	0.616931796	0.106438798
MRPL45	153.304536	82.65688106	306.3700062	191.461593	81.98979068	427.8545351	1.998440582	2.234675521	0.161190686	0.539167876	0.428231006	-0.332345283
MGST3	35.27358319	18.85666606	114.3320171	34.77537741	15.83492398	126.0163247	3.241292968	3.623722706	0.160903136	0.534583231	0.455348731	-0.231442718
CHUK	16.52313131	3.071737729	14.40860649	20.38481606	3.365858626	19.87149968	0.872026386	0.97481869	0.160762122	0.185905303	0.165115967	-0.17108828
ZNF30	3.990642648	0.87299989	1.684421131	4.366168105	1.152194357	2.059964414	0.4220927	0.471801443	0.160619953	0.21876173	0.263891433	0.270584137
EXOG	4.247594466	3.37215048	5.382860422	4.492589119	2.680354164	6.362795904	1.26727268	1.416287075	0.16038674	0.793896523	0.596616805	-0.412146365
PKIB	8.420929452	11.8167324	11.37314071	10.80973153	10.25803175	16.31474246	1.350580215	1.509264352	0.160266193	1.403257499	0.948962676	-0.56435652
CWC27	27.06340373	3.231529575	11.45471806	32.643864	3.463788233	15.439307	0.423254893	0.472961994	0.160197508	0.119405881	0.106108402	-0.170335005
TXNDC12	91.46262844	20.23450155	206.5335704	86.72621446	14.81798548	218.8293012	2.258119779	2.523219796	0.16014387	0.221232452	0.17085936	-0.372753743
SPTLC1	57.88185466	9.226092737	83.26272739	55.4638552	9.177304571	89.13839319	1.438494462	1.607143839	0.159939389	0.159395251	0.165464599	0.053913944
SUPT3H	5.729704086	2.288239142	6.297665324	6.614772305	2.353190674	8.121562761	1.099125754	1.227791734	0.159709404	0.399364279	0.355747797	-0.166850476
DHX40	29.92590803	3.395524177	24.62874875	39.71517682	3.201583939	36.50485687	0.822990859	0.919166419	0.159449686	0.113464366	0.080613614	-0.493143873
TOMM22	135.735095	352.6074004	246.8953496	162.4025155	226.753829	329.9190985	1.818949989	2.031490075	0.159432439	2.597761473	1.396245793	-0.895716035
FLVCR1-AS1	3.805862581	11.8758323	3.092764989	4.081919465	9.63324549	3.703005521	0.812631808	0.907172607	0.158775242	3.120404913	2.359979312	-0.402959037
TMEM167B	21.91664358	14.41000475	31.8679575	18.42482791	11.41599891	29.9019449	1.454052825	1.622915831	0.158508497	0.657491404	0.619598672	-0.08563798
NUSAP1	109.9306948	26.94659209	82.17708156	139.6851226	21.94064088	116.5417832	0.74753536	0.834317793	0.158455189	0.245123458	0.157072138	-0.642081262
RINT1	18.1409148	4.936690918	12.338956	21.75990014	5.008109181	16.51794336	0.680172755	0.759100145	0.158389009	0.272130208	0.230153132	-0.241703034
SKA3	30.76232603	16.6183016	24.53967926	38.00521983	15.46843135	33.83144241	0.797718587	0.890178838	0.15821531	0.540216029	0.407008075	-0.408479029
UTP23	10.58662874	2.288213444	5.949596875	10.05405972	2.66202666	6.304236424	0.561991643	0.627033915	0.157994801	0.216141843	0.26477132	0.292768468
ATF2	15.82198053	8.113584411	10.66894106	20.07439441	8.335578207	15.10281739	0.674311351	0.752342366	0.157974452	0.512804601	0.415234355	-0.304483395
TMEM237	18.2847678	6.435488167	33.15992749	18.1272712	4.984680695	36.66915432	1.813527404	2.022872275	0.157606684	0.351958977	0.274982409	-0.356067954
PRPS1	100.792957	35.8026553	238.2467071	133.8226641	34.92831285	352.7737506	2.363723759	2.636128588	0.157359303	0.355209891	0.261004465	-0.44459727
CHAC2	22.29927852	7.528403709	54.56305631	29.32621413	8.089336599	80.01972502	2.446852989	2.728607404	0.157237408	0.337607502	0.275839785	-0.291516406
FRA10AC1	7.011874442	1.005995881	4.362733009	7.198316729	0.910045327	4.994360581	0.622192118	0.693823399	0.157208378	0.143470322	0.126424741	-0.182473508
CNBP	734.7689049	183.4831587	1576.443428	914.2398175	183.8112204	2187.301452	2.145495567	2.392481064	0.157196586	0.249715465	0.201053615	-0.312704893
RMDN1	8.829038942	5.36322271	18.38479164	11.13940554	5.006117778	25.8621957	2.082309497	2.321685445	0.156988006	0.607452606	0.449406188	-0.434751862
C1orf27	43.25604434	4.686986087	14.73580058	35.80100163	4.325742064	13.5953196	0.340664543	0.379746906	0.156686414	0.108354478	0.120827403	0.157188919
ZNF879	3.379948995	1.553303758	0.878887072	2.89973839	1.905194519	0.840405012	0.260029685	0.289820977	0.156485688	0.45956426	0.657022897	0.515677046
TMEM59	52.64119634	21.34605241	98.98177756	49.22208954	16.98047098	103.1508569	1.880310184	2.095621252	0.156407323	0.405500899	0.344976638	-0.233206445
POC1B	3.872198505	0.898940231	2.519827602	4.537824853	0.913560083	3.289909946	0.65074856	0.724997119	0.155875048	0.232152414	0.201321142	-0.205573594
PGBD4	2.265953241	2.102683589	0.557091938	1.394070083	1.846136445	0.381821109	0.245853236	0.273889465	0.155796427	0.927946593	1.324278074	0.513092413
PSPH	65.89700353	111.0975487	114.8091584	79.36280575	88.87906631	153.9846768	1.742251578	1.940262511	0.155298896	1.685927171	1.119908318	-0.590161586
PUS3	10.54763438	2.361197494	9.796114853	8.385651413	2.355177299	8.672962711	0.928749945	1.034262252	0.155239922	0.223860385	0.280858002	0.327241659
FANCL	29.66031431	8.563173311	35.07187039	32.85054194	7.083464827	43.24578693	1.18245107	1.316440594	0.154861933	0.288708111	0.215627031	-0.421073593
PTTG1	105.183883	56.90170405	291.4116549	135.89294	51.69490605	419.0667561	2.770497216	3.083800792	0.154564655	0.540973602	0.380409064	-0.508006577
SBDSP1	48.01957552	56.16576029	49.79810454	57.89099759	39.61873526	66.82239141	1.037037583	1.154279494	0.154524417	1.169642998	0.68436781	-0.773224445
MKKS	21.54940478	21.66808019	34.14415867	26.67482374	13.91679744	47.0310451	1.584459479	1.763124868	0.154143889	1.005507131	0.521720315	-0.946574798
RP3-461F17.3	10.72666923	18.19481132	10.43151849	12.34175887	15.79880865	13.35485322	0.9724844	1.082086707	0.154069094	1.696221906	1.280109976	-0.406057162
POLG2	13.118243	7.249162137	16.55914343	12.77238693	5.987935136	17.93963348	1.262298879	1.404563891	0.154068708	0.552601605	0.468818802	-0.237209323
ALG13	7.009777709	6.482930589	8.638586405	8.353242742	5.038995548	11.45337836	1.232362389	1.371129598	0.153938381	0.924841109	0.603238252	-0.616477612
FOXK1	21.06156074	2.151669219	15.10068355	13.28507626	2.707127328	10.5974141	0.716978373	0.797693133	0.153904256	0.102160958	0.203772058	0.996112279
PPIA	1035.518781	621.688605	3007.149896	1337.87332	615.6561979	4322.242487	2.90400324	3.230681428	0.153795433	0.600364393	0.460175256	-0.383655004
PSMD6	18.25687333	6.256376142	27.48008381	21.83559135	5.440495296	36.55785289	1.505191131	1.674232326	0.153553044	0.342686068	0.249157223	-0.459831146
CARD6	1.901555241	0.705993811	1.752840551	2.036702821	0.508136733	2.087785214	0.921793127	1.025080926	0.153222894	0.371271786	0.249489875	-0.573494417
ITGB1BP1	51.31187644	101.3138511	48.28057217	62.37487056	90.57989077	65.25397091	0.940923925	1.046158017	0.152950792	1.974471762	1.452185631	-0.443240852
PSMB1	122.1265806	30.32395045	305.4398506	145.5378986	30.9309866	404.6940553	2.50101042	2.780678155	0.152925704	0.248299349	0.212528743	-0.224422512
PEX11A	15.62165069	5.043978214	25.63057969	14.31503093	3.9423691	26.11255047	1.640708795	1.824135107	0.152893386	0.322883818	0.275400669	-0.229483072
DNAJA1	355.3601987	49.76516535	273.2055461	440.8150322	59.12164158	376.7818378	0.768813016	0.854739086	0.152851336	0.140041472	0.134118933	-0.062341226
AASDHPPT	37.1045938	4.798460973	40.87270829	48.02991731	5.717118008	58.8199728	1.101553854	1.224652802	0.152832764	0.129322558	0.119032435	-0.119619201
FAM72A	10.65640242	4.957287545	12.54747833	6.865213013	4.132140116	8.985361092	1.177459131	1.308824806	0.152595012	0.46519335	0.601895398	0.37168231
POLE4	34.36328652	157.1938723	60.70980459	45.19144202	116.5542767	88.73444467	1.766705422	1.963523196	0.152383135	4.574471427	2.57912276	-0.826724608
MAP1S	6.028749669	2.300146413	4.473509015	4.251111482	3.296872563	3.505188523	0.742029319	0.824534604	0.15210385	0.381529594	0.7755319	1.023391158
RAI1	9.823273753	2.029476118	6.832119971	6.861366694	3.383575563	5.302352125	0.695503367	0.772783669	0.152007106	0.206598754	0.493134344	1.255149178
CENPU	31.27994662	8.013436518	16.57360019	36.80648487	9.498635942	21.66432007	0.529847458	0.588600627	0.151712009	0.256184469	0.25806963	0.010577358
MED8	36.97464164	39.61331806	84.52239969	43.30614575	29.18492844	109.9711301	2.285955886	2.539388536	0.151683587	1.071364489	0.673921171	-0.668797631
SEH1L	36.22999302	11.64535461	59.3624215	42.13529655	10.04034154	76.66930927	1.63848835	1.819598188	0.151254488	0.321428564	0.238288142	-0.431790977
TIMM9	55.18802402	71.73046412	71.84276078	63.64344161	47.13646258	92.00238572	1.301781719	1.445590989	0.151171859	1.299746918	0.740633463	-0.811399094
TARBP1	23.83908597	3.932067056	12.72705021	19.24238047	3.16317919	11.40759692	0.533873246	0.592837094	0.151138467	0.164942023	0.164386064	-0.004871004
CENPP	2.814058382	1.277408646	4.166816522	3.197973093	1.511961107	5.257505227	1.480714312	1.644011714	0.150927264	0.453938218	0.472787313	0.058695368
PET117	32.13735587	28.76656339	48.50699277	27.17071331	18.06210693	45.52109693	1.509364771	1.675373643	0.150541376	0.895112949	0.664763811	-0.429227894
TP53BP1	14.8912786	1.432412575	4.87036318	18.24188045	3.837024872	6.622268138	0.327061451	0.36302552	0.150509246	0.096191376	0.210341521	1.128754204
POPDC3	17.86642343	24.04761722	18.83507556	21.04067547	17.41463291	24.62003885	1.054216342	1.170116372	0.150481056	1.345967049	0.827665107	-0.70152405
RPS6KC1	20.32553583	3.684774049	10.35818369	20.7968187	3.655666245	11.76041027	0.509614299	0.56549083	0.150097872	0.181287917	0.17578007	-0.044511265
SERPINB8	7.36398828	2.748807379	11.07499207	7.514043986	2.319577001	12.53912869	1.503939393	1.668759022	0.150029207	0.37327699	0.308698885	-0.274046306
SCAND2P	2.288525415	2.202816223	2.182183691	1.643653502	1.588991829	1.738890629	0.953532644	1.057942338	0.149906762	0.962548289	0.966743798	0.006274684
LINC00162	19.50362885	69.38616754	17.74663494	18.39085874	65.20260001	18.56533823	0.909914513	1.009487294	0.149819838	3.557602951	3.545380939	-0.004964858
SNRNP25	47.87447517	171.4451402	47.29299822	61.60292223	161.3286944	67.48252312	0.987854134	1.095443539	0.149145192	3.581138792	2.618848076	-0.451486064
THG1L	8.971812821	4.404281853	13.39906232	10.30409894	4.832867581	17.06346466	1.49346209	1.655988045	0.149031642	0.490902111	0.469023794	-0.065774256
TPD52	19.75596753	4.115825462	22.49717931	28.24856298	4.572401263	35.66496083	1.138753608	1.262540712	0.148874285	0.208333277	0.161863146	-0.364118763
SDHC	10.74503165	3.596250815	27.8320756	12.56165978	3.603499034	36.07439005	2.590227419	2.871785312	0.14886913	0.334689644	0.286864881	-0.222452553
BCL9L	11.84112932	1.848338209	9.319957097	7.882863687	2.957526461	6.87787304	0.787083465	0.872509448	0.14865412	0.156094757	0.37518427	1.26517726
RPL37A	244.7365487	688.6802877	556.9966702	299.0320808	670.9938007	754.3434654	2.275903101	2.522617183	0.148482153	2.813965839	2.243885669	-0.326605645
LIMD1	6.279958734	2.756871825	4.499511312	4.017886917	2.434915025	3.190392125	0.716487401	0.794047267	0.148283553	0.438995213	0.606018804	0.46515735
ULK4	3.112298218	1.675284042	3.789847237	3.747706649	1.395234409	5.05712005	1.217700545	1.34939058	0.148148604	0.538278765	0.372290187	-0.531925924
LINC00152	10.87726142	48.56185712	11.17796512	11.69235449	32.28580951	13.31429205	1.027645166	1.138717789	0.14806804	4.464529744	2.761275287	-0.693173496
HUS1	18.29007378	20.60168356	31.92558054	23.49666851	20.76593511	45.44077596	1.745514039	1.933924204	0.147879293	1.126386028	0.883782103	-0.349938723
PDZD11	64.67408203	86.51097253	157.3435554	87.07148521	74.02287409	234.6923002	2.432868786	2.695397921	0.147839761	1.337645156	0.8501391	-0.653924635
FAM136A	77.23962593	128.8651123	124.426862	87.04191077	93.36178232	155.3450868	1.61092005	1.784715953	0.147809586	1.668380844	1.072607224	-0.637326777
SAR1A	60.23876636	10.40583397	109.3511302	55.83233441	10.39154624	112.2810606	1.81529498	2.01104005	0.147737812	0.172743145	0.186120576	0.107609094
CACYBP	111.1647659	22.74501861	185.6144845	135.6688948	19.73612544	250.8378968	1.669724063	1.848897621	0.147055636	0.204606365	0.145472737	-0.49210222
PEX3	47.94960735	4.585646139	50.45144027	47.62921336	3.44132671	55.49074838	1.052176296	1.165056999	0.147024084	0.095634696	0.072252436	-0.404487887
ZNF410	11.36204342	11.57555596	24.23034908	14.6543844	8.424034571	34.60273769	2.132569661	2.361254949	0.146960953	1.018791738	0.574847387	-0.825608267
LRR1	37.93935989	24.20595865	58.85919933	42.25160147	20.29834699	72.56579597	1.551402014	1.717468532	0.146711087	0.638017055	0.480416038	-0.409310674
P4HA1	64.00194238	5.993362707	48.30384103	60.23155379	5.977841441	50.32044999	0.75472461	0.835449973	0.146603123	0.09364345	0.099247671	0.083855158
DAP3	123.6450765	105.4442288	150.9718651	144.0876903	87.82604734	194.7466229	1.221009921	1.351584042	0.146576299	0.852797634	0.609531926	-0.484501649
AMD1	54.72876692	31.07285558	59.37442963	63.1325726	30.35880367	75.81097468	1.084885207	1.200821883	0.146479775	0.567760929	0.480873857	-0.239625079
PFDN2	373.2705273	362.18125	1020.461072	457.9642279	313.5616482	1385.67597	2.733837787	3.025729709	0.146355474	0.970291581	0.684685897	-0.502976058
LIN7C	20.23514351	7.489518396	14.71656028	23.16951158	11.89983381	18.64338673	0.727277287	0.804651694	0.145858903	0.370124303	0.51359882	0.472632018
MRPL27	56.26154636	42.65564135	158.7227036	73.32256242	33.7954195	228.8056383	2.821157858	3.120535217	0.145506099	0.758166885	0.460914327	-0.718016832
ICAM3	8.016758565	22.68681149	13.33523883	9.090623124	20.11348872	16.72587595	1.663420286	1.839904231	0.145477943	2.829923255	2.212553358	-0.355050681
C19orf53	175.1048739	625.8944347	282.1920547	222.1305959	523.8904157	395.9533183	1.611560252	1.7825249	0.145464101	3.574397564	2.358479315	-0.59984316
STAMBP	7.835950874	4.173502016	10.97251723	10.4979145	3.631489693	16.25594133	1.400278971	1.548492448	0.145150069	0.532609518	0.345924868	-0.622619478
FUNDC2	16.44443493	18.1704725	36.53252112	19.08650814	16.24243487	46.86726242	2.221573516	2.455517902	0.144445457	1.104961805	0.850990383	-0.376781768
ING3	14.38650236	5.717399625	12.6099883	15.60010468	6.80654114	15.11252651	0.876515221	0.968745199	0.144338111	0.397414151	0.436313812	0.134722899
10-Sep	35.203914	5.913968778	19.97117154	39.6950671	6.613077179	24.88827269	0.567299748	0.626986538	0.144323244	0.167991797	0.166596952	-0.012028785
KIZ	7.786203445	1.9758088	3.243915044	8.920577925	2.331039507	4.106480616	0.416623463	0.460337957	0.143949313	0.253757664	0.261310369	0.042312975
SDCBP	70.55542106	12.70293426	79.48543483	92.95333449	13.50991037	115.6881256	1.126567365	1.244582846	0.143728681	0.180041931	0.145340782	-0.308893366
TAF7	114.2759379	86.13154929	64.21770721	100.3173525	60.99319381	62.27261464	0.561953009	0.620756161	0.143577178	0.753715532	0.608002427	-0.309943039
PMPCB	49.68150899	11.57910297	45.31183937	46.14424697	9.022324225	46.47967498	0.912046359	1.007269119	0.143270127	0.233066652	0.195524357	-0.253394253
ZC3H15	106.1268075	12.27277763	46.34571469	124.181619	13.55815662	59.88943649	0.436701299	0.482272956	0.143203089	0.115642578	0.10918006	-0.082963283
DEPDC7	31.17398173	9.191141949	19.13432403	34.5838124	9.920480355	23.44096939	0.613791469	0.677801774	0.143114819	0.29483375	0.28685329	-0.03958862
ANAPC15	65.38044855	231.94348	92.88411283	75.16163095	196.164357	117.9036882	1.420671086	1.56866857	0.142967991	3.547596953	2.609900218	-0.442847462
HSD17B6	4.47878393	1.229991219	6.948048663	3.886308526	1.105771843	6.6564818	1.551324817	1.712803231	0.142858632	0.274626157	0.284530123	0.051112355
GHITM	353.162604	60.4934045	670.7836397	411.4144872	52.00963467	862.5207936	1.899362028	2.096476474	0.142451725	0.171290516	0.126416634	-0.438258963
RP11-468E2.1	132.7892399	50.49570657	185.0104489	115.7227378	41.92157956	177.9442314	1.39326386	1.537677338	0.142284299	0.380269566	0.362258795	-0.070001763
HSF2	14.44442011	4.183224412	8.094354155	15.39016455	3.685739298	9.517373868	0.560379309	0.618406245	0.142151202	0.289608332	0.239486673	-0.274157735
GALNT1	65.15791347	4.638529268	30.41510164	60.82363881	4.74480825	31.30952436	0.466790602	0.514759146	0.141122043	0.071189039	0.07800928	0.131990617
HPRT1	110.5309635	24.95552133	209.4447205	138.2419228	25.74519413	288.8707812	1.89489636	2.089603323	0.141110153	0.225778556	0.1862329	-0.277800508
TRNAU1AP	15.36064917	11.31627018	39.0931401	19.92698189	9.651981798	55.9126611	2.545018746	2.805877047	0.140775509	0.736705204	0.48436747	-0.604985457
UBE2B	43.95759903	29.77805017	76.64363985	47.88960375	27.18355779	92.03083118	1.743581122	1.921728809	0.140351271	0.677426675	0.567629624	-0.255114913
UGGT2	10.60692174	0.88429845	6.000168353	9.559725964	0.705891571	5.960017767	0.56568423	0.623450692	0.140278512	0.083369942	0.073840147	-0.175121904
NR2C1	7.981369784	3.003394863	4.283722078	7.414396282	2.450668419	4.385100437	0.53671515	0.591430545	0.140052145	0.376300678	0.330528384	-0.187111723
PTRH2	56.03788008	22.95799185	80.23088689	47.73587385	22.45658747	75.31116337	1.431725946	1.577663868	0.140034496	0.409687016	0.470434197	0.199470767
PRR12	4.217829951	0.926378308	2.765025773	2.049483382	1.318399166	1.480286827	0.655556484	0.722273154	0.139824458	0.219633868	0.643283658	1.550354498
PHF6	13.9205911	2.421135048	5.672152244	15.83999089	2.284093161	7.110755104	0.407464899	0.448911565	0.139755481	0.17392473	0.144197883	-0.270413092
N6AMT1	4.894607566	5.10558818	9.27790143	6.13657744	3.597624296	12.81393957	1.895535302	2.088124805	0.139602618	1.043104705	0.586259088	-0.831273692
APOOL	19.61890458	6.573959405	13.02953994	23.27129378	6.910782399	17.02262332	0.664131878	0.731485902	0.139360311	0.335082898	0.296965973	-0.174220423
WDR19	4.873297372	0.739090002	1.714731281	5.06118574	0.555008482	1.961323958	0.35186264	0.38752262	0.139268182	0.151661174	0.109659773	-0.4678174
RP11-463D19.2	11.30953755	7.131267669	16.59318311	14.73166833	7.297045594	23.80045409	1.467184935	1.615598013	0.139017547	0.630553428	0.495330565	-0.348226972
SP100	5.710697607	1.425333063	5.088016701	6.771569294	1.366990507	6.642704828	0.890962375	0.980969778	0.138844183	0.249590008	0.20187204	-0.306119075
ICT1	107.8912826	48.42016909	278.8591827	143.7174291	50.0469447	408.8888978	2.584631269	2.845089148	0.138515382	0.448786667	0.348231561	-0.36598285
AGRN	66.4372193	8.011545572	29.32895785	37.91422907	11.47671373	18.42149852	0.441453724	0.485872955	0.138316918	0.120588213	0.30270202	1.327809403
ANKRD49	15.77471009	13.26974213	11.64012477	13.64452427	10.86072691	11.08081524	0.737897857	0.812107115	0.138248901	0.84120355	0.795976957	-0.079728272
HSDL2	66.52520108	7.910861345	34.62979213	92.37630596	9.41777464	52.92155035	0.520551484	0.572890957	0.138219709	0.118915256	0.101950111	-0.222070475
ADAM9	167.1489399	10.42429753	87.66551538	155.3224343	10.55224214	89.64758734	0.524475449	0.577170888	0.138123292	0.062365322	0.067937656	0.123467389
ANXA4	5.386157215	0.971420223	9.380840593	6.686731072	0.97175183	12.81515062	1.741657404	1.916504565	0.138016571	0.18035497	0.145325394	-0.311552355
ZWINT	93.12698109	55.89835562	214.631734	120.98458	39.97049604	306.7667592	2.304721269	2.535585602	0.137726698	0.600238029	0.33037678	-0.861422432
XRCC2	23.42492142	6.909285497	7.881873707	13.85257662	5.087660239	5.12701444	0.336473859	0.370112693	0.137470189	0.294954479	0.367271763	0.316355663
UNC50	50.06070879	17.86090685	116.3483928	44.03189717	13.08301821	112.5628474	2.324145935	2.556393311	0.137409158	0.356784937	0.297125926	-0.263980216
EGFLAM	13.75042618	18.38752917	28.59735905	17.32029325	10.44513075	39.61676058	2.07974347	2.287303108	0.137241974	1.337233401	0.603057385	-1.1488841
EFCAB2	1.79407927	1.995673714	2.009647552	2.291788332	2.08630093	2.82298543	1.120155383	1.231782792	0.137049009	1.11236652	0.91033753	-0.289158763
DAD1	828.9722328	420.8236449	2538.464035	805.3123505	272.2432826	2711.428248	3.062182223	3.366927436	0.136872492	0.507645043	0.338059242	-0.586543997
FRG1HP	8.684981638	12.09292364	5.686688507	9.661671831	10.72713225	6.955669107	0.654772657	0.719923966	0.136850469	1.392394843	1.110277024	-0.326648689
MTHFS_1	11.87091077	19.19773526	25.60126688	15.40148838	16.14093212	36.51858448	2.15663881	2.371107492	0.13677649	1.617208286	1.048011187	-0.625851384
AGA	17.69805227	2.490253037	26.88120473	16.60111788	2.035717007	27.7102305	1.518879271	1.669178588	0.136131118	0.140707746	0.122625297	-0.198445119
RP11-140L24.4	11.63968133	6.689280619	6.567077492	11.29422801	4.894823162	7.001582612	0.564197361	0.619925736	0.13589548	0.574696199	0.433391566	-0.40712843
HSD17B7	18.26552033	7.376685766	35.93336083	16.95949691	5.932412292	36.64862875	1.967278248	2.16095023	0.135464821	0.403858507	0.349798837	-0.207324437
SLC25A30	1.443529472	0.498843078	2.062859533	2.187001883	0.598881082	3.432893768	1.429038737	1.569680298	0.135425727	0.3455718	0.273836564	-0.335670396
DSTN	149.0085408	41.6296844	268.2540729	184.1985633	42.24603176	364.1484679	1.800259713	1.976934355	0.135059915	0.279377841	0.229350495	-0.284663573
MRPL36	118.8839348	77.94417923	288.431808	130.1617147	55.00221302	346.7210949	2.426163035	2.663771722	0.134793952	0.655632566	0.422568289	-0.633703012
XPNPEP3	5.159657767	3.446760608	4.347337853	4.886636467	3.807218127	4.519540998	0.842563218	0.92487768	0.134477637	0.668021168	0.779108115	0.221929723
VPS45	17.85883014	5.226137522	9.234466089	21.48784015	3.728832228	12.19555935	0.517081243	0.567556314	0.134372573	0.292636051	0.173532202	-0.753904101
SNX5	64.18416455	55.29976617	65.13742304	68.40144353	49.98987902	76.18832334	1.014851927	1.11384087	0.134273891	0.86157959	0.730830761	-0.237446715
ELOVL6	39.28428725	6.484367356	24.35684128	35.53465627	5.781617868	24.17858229	0.620014845	0.680422574	0.134128247	0.165062619	0.162703638	-0.020766926
GLMN	29.56497898	4.364524857	12.2182236	33.39336921	4.264902231	15.14459105	0.413266778	0.453520906	0.134095664	0.147624825	0.127717039	-0.208984344
ARL14EP	10.17477835	3.640120847	8.22095747	10.35356024	3.704528389	9.178129286	0.807974109	0.886470844	0.133764119	0.357759228	0.35780237	0.000173962
AP3M2	7.60166159	3.996509039	6.61079073	6.907847338	2.758104359	6.590662908	0.869650753	0.954083463	0.133679338	0.52574151	0.39927118	-0.396984706
AGK	21.20990953	5.480120806	31.93048866	22.75562431	4.542489991	37.58318977	1.505451431	1.651600029	0.133668184	0.258375492	0.199620539	-0.372209062
LINC00958	95.57129498	132.7163107	73.68132523	95.50035968	106.7084983	80.75247066	0.770956648	0.845572424	0.133278591	1.388662891	1.117362266	-0.313599411
SNAPIN	94.5039118	228.005674	192.6025631	112.7690865	175.0355922	252.0174116	2.038037997	2.234809374	0.132970828	2.412658583	1.552159351	-0.636347095
ATF1	65.94512237	25.74002866	82.41958468	78.51298899	26.85844168	107.5993129	1.249820786	1.370465121	0.132944372	0.390324981	0.34208915	-0.190303452
RP11-212P7.3	38.12681812	30.06321853	35.7509804	26.38984837	21.90285819	27.13008915	0.937685917	1.02805021	0.132734058	0.788505834	0.82997287	0.073942749
FAM73A	14.95917667	1.354535241	9.120903717	14.61570645	1.444103938	9.767942941	0.609719633	0.668318222	0.132389207	0.090548783	0.098804936	0.125887865
TMEM106C	151.7288783	426.2881058	269.5143442	161.2497332	314.6293603	313.9458881	1.776289044	1.946954465	0.132352782	2.809538373	1.951193059	-0.525976573
RNF170	12.07792581	3.659619445	15.55771395	11.24456014	2.635240659	15.87163729	1.288111402	1.411494721	0.131966364	0.303000656	0.234356936	-0.370613425
KDELR3	85.27364009	17.43420708	178.5082044	78.75969779	11.51122674	180.6613497	2.093357388	2.2938299	0.131939776	0.204450133	0.146156309	-0.484236895
TRMT6	29.69507885	6.86977371	22.55622242	36.5433635	7.32096901	30.41586643	0.75959463	0.832322576	0.131913063	0.231343845	0.200336485	-0.207613524
RAD54B	5.240108653	0.79687032	2.083905872	6.104465819	1.05728958	2.659828112	0.397683714	0.435718405	0.131774573	0.152071335	0.173199361	0.187685371
HSPD1	862.3991157	58.74963931	261.843949	1046.994822	62.0763287	348.1381268	0.303622701	0.332511794	0.131125852	0.068123492	0.059290005	-0.200363462
PSMB7	332.1549039	138.4580772	727.9485271	436.1533624	147.2931984	1046.797694	2.191593496	2.400067921	0.131095007	0.416847909	0.337709648	-0.303737704
ISY1-RAB43	8.642304454	3.464760996	12.27019981	5.878118633	3.716637613	9.137563471	1.419783332	1.554504773	0.130784264	0.400907075	0.632283532	0.657303769
ZNF566	5.179513071	1.864792977	2.665764241	4.375033934	2.318345645	2.465185251	0.514674682	0.563466544	0.130669139	0.360032488	0.529903466	0.557602468
VTI1A	6.505569621	4.931614797	7.689449011	6.716283457	3.503528666	8.690721972	1.181979359	1.293977842	0.130608071	0.758060414	0.521646933	-0.539239153
LGALSL	4.108902126	2.419749561	5.566666011	5.009395105	2.185681344	7.42930849	1.354781847	1.483074969	0.130530966	0.588904161	0.436316421	-0.432658097
DYNC1LI1	18.84022097	4.355754124	22.24817774	22.15737348	4.22468575	28.64215015	1.180887304	1.292669015	0.130481633	0.231194429	0.190667263	-0.278049477
RP11-345J4.5	47.06740048	114.7746948	103.3700215	56.99518683	94.16565426	136.9765489	2.196212675	2.403300287	0.129999154	2.43851782	1.652168534	-0.561643655
CNTF	5.559439991	1.197432001	2.018577348	5.416802358	1.567712035	2.152187028	0.363090051	0.397316883	0.1299627	0.215387162	0.28941651	0.426214964
TROVE2	16.71146484	2.09452631	8.410014607	18.12390497	2.700111781	9.977932432	0.503248201	0.550539878	0.12957696	0.125334693	0.148980685	0.249339494
CACNB2	4.735505124	2.460486502	4.292687501	5.081012287	2.91041936	5.038398308	0.906489886	0.991613093	0.129486396	0.519582692	0.572803055	0.140685812
CCPG1	42.76136665	0.521121909	3.937783407	30.61363898	0.432942586	3.083450921	0.092087408	0.100721477	0.12929554	0.012186746	0.014142147	0.214688224
RSRC1	17.97069019	2.811253376	11.28939878	22.22811699	3.267855022	15.27295522	0.628211753	0.687100721	0.129270664	0.156435471	0.147014478	-0.089609429
CRYBB2P1	13.20619365	40.80638819	13.19971532	14.27521739	34.99256201	15.60373606	0.999509447	1.09306469	0.129086677	3.089943193	2.4512805	-0.334044734
UXT	147.2553044	167.295772	422.2671397	193.4970461	189.6391142	606.756453	2.867585256	3.135740133	0.128969625	1.13609335	0.980062063	-0.213136365
COX6A1	653.1750318	874.2775795	1895.141353	650.6015441	555.9081331	2063.414367	2.901429572	3.171548524	0.128423505	1.338504286	0.854452527	-0.647549515
RP11-580I16.2	8.946660285	4.123397157	4.980733131	7.976062909	3.524232734	4.853139126	0.556714234	0.608462995	0.128232554	0.460886747	0.441851171	-0.060851777
NCOA7	93.990541	21.79148528	78.90260283	105.6926085	30.36807718	96.96333924	0.839473866	0.917408896	0.128079484	0.231847642	0.287324512	0.309504025
METTL6	8.657598168	5.952918195	15.88386047	9.741003092	5.013435381	19.53036086	1.834672869	2.004964035	0.128053511	0.687594651	0.514673421	-0.417901044
PPHLN1	22.82391185	6.555430532	23.84922587	28.13252194	6.405449215	32.12213143	1.0449228	1.141814854	0.127932378	0.287217659	0.227688411	-0.335083592
CEPT1	26.50828718	4.911873505	31.82454589	24.26023871	4.210953026	31.82378602	1.200550819	1.311767225	0.127815261	0.185295771	0.173574262	-0.094276917
ERMARD	4.053314918	1.721058878	4.849772543	3.78928047	1.600974864	4.953564246	1.196495373	1.307257218	0.127728219	0.424605271	0.42250102	-0.007167455
MPHOSPH10	39.31704723	4.14590963	6.114754131	40.25532673	7.851601733	6.840076734	0.155524246	0.169917308	0.127693298	0.105448143	0.195045038	0.887273604
RPS6KB1	22.74323381	8.832664282	14.30080653	27.04226226	8.099019561	18.5724786	0.628793893	0.68679456	0.127291405	0.388364485	0.299494897	-0.374879852
STMN1	70.79763447	23.28439043	162.4460679	90.20404596	19.47656952	226.0548017	2.294512651	2.506038386	0.127220752	0.32888656	0.215916806	-0.607114509
DNM1L	16.21000618	1.10356471	4.192414139	21.48456429	1.977666213	6.06865358	0.258631249	0.282465751	0.127179353	0.068079228	0.092050562	0.435211845
HNRNPA2B1	533.9655254	55.96122692	479.7415143	640.4062448	50.10376389	628.2265151	0.898450352	0.980981245	0.12678677	0.104803071	0.078237469	-0.421749384
HNRNPDL	144.9990368	50.10689674	156.8642901	157.9142062	45.42413479	186.5100834	1.081829877	1.181084893	0.126639019	0.345567101	0.287650718	-0.264647803
MTRNR2L8	16.68468196	3.651838856	1.248560389	5.365477301	4.819882932	0.438272161	0.074832735	0.081683723	0.12637911	0.218873747	0.898313917	2.037120766
SMIM19	10.47350289	24.11485269	13.48086704	9.749996124	16.74873066	13.69141095	1.287140241	1.404247835	0.125628327	2.302462981	1.717819212	-0.422599749
ACBD5	38.68320271	5.05235329	30.01853712	49.88389794	6.544678226	42.22857427	0.776009612	0.84653718	0.12549891	0.130608454	0.131198212	0.006499781
EEF1B2	649.2565583	450.1159883	1355.495521	792.314487	604.6072363	1804.382898	2.08776562	2.277356943	0.125400672	0.693279078	0.763089968	0.138416936
RRN3	15.18704348	3.250318785	17.54070697	20.07782899	4.127876869	25.2952149	1.154978386	1.259858071	0.125395364	0.214019193	0.205593786	-0.057943521
GPBP1L1	29.19554433	35.97414238	33.36857549	33.43317873	29.00315024	41.68095361	1.142933836	1.246694308	0.125365867	1.232179197	0.867496043	-0.506283003
CENPI	10.77657055	2.477768728	5.556402047	11.60344145	2.069655785	6.525439878	0.515600211	0.562371078	0.125269548	0.229921821	0.178365685	-0.366305305
RPS6	1514.29693	1258.78512	2943.018067	2000.999277	1940.932578	4241.154305	1.943488102	2.119518159	0.125088051	0.831267036	0.969981649	0.222645451
EMC4	80.38265154	24.4585398	183.6151554	82.2241254	16.08599718	204.7937066	2.28426348	2.490676618	0.124808649	0.30427635	0.195635978	-0.637210494
CCDC91	8.277055602	0.751156332	2.888548241	8.969230593	0.878248937	3.412562117	0.348982583	0.380474343	0.124644135	0.090751635	0.097917979	0.109650147
METAP1	54.800364	11.61489446	67.10296173	69.71926308	10.65696177	93.07429885	1.224498467	1.334986842	0.124634554	0.211949221	0.152855342	-0.471551695
COX6B1	201.3913929	555.3825559	458.3633659	255.3162001	363.2060472	633.38946	2.275982897	2.480804037	0.124318062	2.757727368	1.422573448	-0.954976696
LINC00476	2.973425489	8.644846467	1.354003375	2.803713909	8.020934283	1.391574949	0.455368187	0.496332719	0.124274058	2.907369463	2.8608248	-0.02328327
SAP18	54.36957761	30.19832988	150.710076	74.95807819	31.91944692	226.4577107	2.771955983	3.021124823	0.124181444	0.555426972	0.425830647	-0.383317454
UBE3D	2.779028176	1.972883781	4.157335462	3.325094656	1.758243548	5.421304121	1.495967367	1.63042099	0.124165826	0.709918596	0.528779999	-0.424985997
MRPS7	100.3898639	109.320082	214.9491778	123.7455181	99.59460907	288.7506905	2.141144231	2.333423423	0.124066141	1.088955377	0.804834071	-0.436181552
SPICE1	4.406529506	0.727634823	1.466644992	4.473114069	0.75407688	1.621701985	0.332834488	0.362544295	0.123352338	0.165126507	0.168579846	0.029860344
ERI1	12.82125625	2.917042926	12.38510082	15.09630931	2.968799788	15.8771123	0.965981849	1.051721449	0.122684668	0.227516155	0.196657324	-0.210285075
HAX1	158.0147669	307.7257621	360.7235478	199.1820467	238.5561443	494.9110985	2.282847071	2.484717406	0.122247563	1.947449394	1.197678949	-0.70134461
ABCB7	48.92845455	6.17230735	29.50060997	49.13959434	5.768037414	32.24783263	0.602933615	0.656249468	0.122245183	0.126149649	0.117380648	-0.103941614
ZNF107	1.99034525	0.417824168	0.37511777	1.080356204	0.37590428	0.221616284	0.188468694	0.205132606	0.122231928	0.209925473	0.34794476	0.728981043
NDFIP2	42.7338367	6.639091152	84.0210091	39.74782668	5.700018282	85.05794724	1.9661471	2.139939572	0.122198795	0.155359117	0.143404527	-0.115516343
ZNF383	1.980731571	1.643959771	1.049312355	1.689787478	1.617848915	0.974239672	0.529759999	0.576545681	0.122096007	0.829976053	0.957427449	0.206093457
ZNRD1-AS1	0.579824916	0.572912728	0.337920574	0.530192897	0.483862644	0.336281157	0.582797608	0.634261906	0.122083741	0.988078837	0.912616232	-0.114617841
RAB27A	3.984328698	1.813452115	4.528263989	4.714092921	1.386495997	5.830285878	1.136518679	1.236777886	0.121965034	0.455146212	0.29411724	-0.629938725
SRSF7	147.0905521	179.1488834	212.4634612	176.3102077	142.1580348	277.1060308	1.444439892	1.571695902	0.121811936	1.217949629	0.806294977	-0.595074829
FGD4	0.861138211	0.117859934	0.251308016	0.98886164	0.232983635	0.314004209	0.291832382	0.317541096	0.121803341	0.136865293	0.235607921	0.783631392
FAM126A	6.94069551	1.277120218	5.296124244	7.097804034	1.199523699	5.893108326	0.763053823	0.830272053	0.121799314	0.184004646	0.16899927	-0.122725178
FYTTD1	18.73459361	2.27662359	18.37821275	23.8251159	2.63650998	25.43071194	0.980977391	1.067390902	0.121796828	0.121519774	0.110660951	-0.135044872
ZUFSP	17.07377732	4.000826244	8.331828627	17.86924173	5.57182115	9.487610834	0.487989768	0.530946471	0.121715521	0.234325783	0.311810721	0.412154829
SMARCE1	21.87146906	3.206433055	23.78588116	28.85813311	4.521466878	34.14402716	1.08753011	1.183168261	0.121599911	0.146603461	0.156679119	0.095893763
METTL15	8.121501214	0.654527027	4.143102422	11.00177998	0.979514141	6.105678595	0.510139974	0.554971887	0.121521536	0.080591877	0.089032333	0.14369493
NUDT5	83.81530731	22.60516856	163.9808508	108.5106314	22.3292951	230.9213158	1.956454687	2.128098536	0.121323256	0.26970215	0.205779791	-0.390265711
PSMD5	49.50676792	15.10678646	66.74314577	66.11880611	13.8910382	96.94634303	1.348162051	1.466244609	0.121131883	0.305145884	0.210092091	-0.538477281
MMS22L	3.870967425	0.892300928	2.460115071	4.164157048	0.831502571	2.877830036	0.635529779	0.691095461	0.120925277	0.230511092	0.199680886	-0.207139929
ZKSCAN3	1.660571237	1.509841202	1.600856569	1.403892128	1.383890016	1.471690882	0.964039683	1.048293421	0.120878149	0.90923001	0.985752387	0.116579997
TRMT13	8.120743813	2.115455798	3.254985648	8.256699768	2.235745769	3.598696268	0.400823585	0.435851656	0.120869791	0.260500251	0.270779589	0.055834234
RAD1	32.19166334	21.28605221	57.52468404	38.11678723	16.82594233	74.04436168	1.786943515	1.942565653	0.120469327	0.661228716	0.441431284	-0.582960502
FZD3	4.089843307	1.73732456	4.681093665	3.75683212	1.343185642	4.673585427	1.144565528	1.244022963	0.120213054	0.424790005	0.357531452	-0.248679661
PTGES3L-AARSD1	27.54194934	32.34635792	30.37060018	25.7874133	23.99224284	30.90608232	1.102703364	1.198494861	0.120178976	1.174439671	0.930385788	-0.336071642
PECR	6.480414645	1.587037894	13.43936346	8.795582475	1.58544157	19.8185133	2.07384314	2.253234889	0.119690939	0.244897585	0.180254301	-0.442144863
ABCA5	0.97551327	0.100957125	0.272927388	0.788491528	0.074633153	0.239661029	0.279778243	0.303948768	0.119544398	0.103491289	0.094653082	-0.128787948
DBT	9.065526181	1.440742499	3.853037534	11.22715968	1.848953717	5.183756097	0.425020838	0.461715718	0.119471272	0.158925414	0.164685795	0.051366276
NAPB	5.135811413	2.984380939	6.409441514	5.690547501	2.73436495	7.713831477	1.247990044	1.355551724	0.119273738	0.581092392	0.480509995	-0.274201126
SH3GLB1	19.53330806	4.807612995	16.84868379	23.68475795	5.212539403	22.18809573	0.86256172	0.936809056	0.119127331	0.246123851	0.22007991	-0.161357013
SDHB	122.2432732	94.23536014	278.1172943	157.1107544	95.30412139	388.169493	2.27511328	2.470674236	0.11896642	0.770883809	0.606604696	-0.345756762
IFT88	2.360622775	0.361916642	0.810605625	2.668350324	0.363864302	0.994970272	0.343386344	0.372878427	0.118872665	0.153314052	0.136363018	-0.169037498
CXADR	29.75577399	3.427019846	24.49332283	25.77282456	4.152530025	23.02965454	0.82314521	0.89356347	0.118423251	0.115171591	0.161120486	0.484355041
SMIM15	48.7158606	14.61058594	52.780504	52.65709355	14.39218267	61.92225205	1.08343573	1.175952714	0.118216474	0.299914356	0.273318972	-0.133964975
FAM83H	79.14525593	29.25395395	70.87797854	50.45770687	38.73409486	49.03968319	0.895542982	0.971896787	0.118040434	0.369623594	0.767654681	1.054400629
POLR2H	29.28031174	19.71980118	107.692272	40.25024937	22.18538452	160.6453742	3.677975597	3.991164694	0.117897905	0.673483307	0.551186263	-0.289102256
NAPEPLD	2.156441514	0.872700074	1.289663517	1.692818879	0.65039147	1.098301941	0.598051702	0.648800622	0.11750499	0.404694525	0.384206177	-0.074952618
CCZ1	36.15939308	17.27138711	57.88144251	44.25694388	13.07659865	76.84834085	1.600730476	1.736413184	0.117379868	0.477645935	0.295469987	-0.692929991
GCSH	42.21276658	63.2303656	145.7818073	48.59718865	64.32035377	182.0468864	3.453500424	3.746037404	0.117305904	1.497896744	1.323540632	-0.178535691
CCDC126	3.327114382	1.068062214	6.174958475	3.393889041	0.974708389	6.832357809	1.855950162	2.013135293	0.117286162	0.321017582	0.287195126	-0.160621053
FBXO16	2.923364619	1.124010003	3.091639686	3.507684618	1.2405203	4.023233891	1.05756212	1.146977089	0.117094165	0.384491895	0.353657878	-0.120598788
ORC2	19.42656265	4.904832626	16.48477571	21.29805	4.288212223	19.59791122	0.848568839	0.92017397	0.116874945	0.252480725	0.20134295	-0.326518295
DNAJC7	89.52408498	12.49608903	73.54163115	109.7416282	12.82938354	97.75558168	0.82147314	0.8907794	0.116854792	0.139583544	0.116905351	-0.2557879
TFB2M	75.19290332	20.6507508	123.599416	78.27575751	16.55501378	139.4924616	1.643764379	1.782064665	0.116546174	0.274636966	0.211496053	-0.376895081
C9orf116	9.389711351	21.45333748	21.30292627	12.22714698	16.54516452	30.07431921	2.268751985	2.459635045	0.116545362	2.284770711	1.353150047	-0.755727565
SNX10	10.34056345	1.804894056	9.679004864	13.10659429	2.138768565	13.29946966	0.936022966	1.014715903	0.11646003	0.17454504	0.163182633	-0.097111834
RASA1	11.13825263	1.145759153	3.787812132	11.22538066	1.245242722	4.137038702	0.340072385	0.368543288	0.115992227	0.102867047	0.110931002	0.108881719
EPB41L5	0.903071394	0.127602846	0.566520614	1.18796379	0.127701758	0.807534836	0.627326497	0.679763846	0.115817134	0.141298736	0.107496339	-0.394461031
RWDD2A	2.818146232	1.392310593	3.724707102	2.752193923	1.032507408	3.941064316	1.321686952	1.431971884	0.115622659	0.494051933	0.375157942	-0.3971646
POLR1D	28.88457984	71.78956896	46.13564123	33.23108136	53.13234994	57.49771213	1.597241209	1.730238975	0.115389112	2.485394261	1.598875143	-0.636417444
TIMM10	115.3509	171.1426633	318.7106191	147.633467	108.2904703	441.8095368	2.762966038	2.992610997	0.11518693	1.483669944	0.733508956	-1.0162837
FAM135A	3.250540765	0.731953089	0.987643726	3.759126232	0.965643906	1.236965045	0.303839822	0.329056533	0.115024502	0.225178868	0.256879883	0.19002247
RAN	500.7640397	223.9937667	1204.960732	636.238992	209.0634723	1657.954295	2.406244531	2.60586716	0.114980279	0.447304017	0.328592675	-0.444955396
GIGYF2	8.051460785	3.935985609	2.518507589	9.297729341	2.853394545	3.149367482	0.312801323	0.338724367	0.114865156	0.488853602	0.306891547	-0.671673573
GAS5	146.9413464	581.0622289	131.9414218	151.6556395	410.2263205	147.4511729	0.897918966	0.972276227	0.114780994	3.954382093	2.704985597	-0.547831366
DRG1	147.8268147	40.06455366	273.5873509	186.4241698	39.30829258	373.5368083	1.850728851	2.003693023	0.114567954	0.271023588	0.210854057	-0.362173634
CDC42	126.4092531	30.99403537	272.9527607	167.3950035	35.54582398	391.2691885	2.159278328	2.337400641	0.114355823	0.245188027	0.212346983	-0.207464919
ZNF789	4.672718425	3.412221869	3.317014538	3.21978754	2.126972742	2.474124604	0.709868269	0.768412379	0.114329435	0.730243417	0.660594128	-0.144613302
PFDN6	63.86651571	20.35406177	173.9858251	83.32027246	17.58685426	245.6988067	2.724210382	2.948847855	0.114313266	0.318696919	0.211075333	-0.59442708
MEGF8	2.936608345	0.255564365	2.931553577	1.748398345	0.317201317	1.888836657	0.998278706	1.080323979	0.113949471	0.087027051	0.18142394	1.059829022
EIF3J	147.7112301	29.73142872	109.2776608	168.2989122	34.41191112	134.7235962	0.739806044	0.800501884	0.113757711	0.20128076	0.204469005	0.022672887
GABPB1	19.80490042	11.12883782	23.14743447	23.25218606	9.869333049	29.40513578	1.168773081	1.264618118	0.113706939	0.561923442	0.424447535	-0.404787353
MTMR6	9.699107117	0.77351409	5.24474291	11.07652407	0.875352565	6.480607639	0.540744921	0.585075932	0.113675662	0.079751062	0.079027731	-0.013144736
NUDT6	2.649916282	1.396567574	3.444697101	2.631948161	1.196191796	3.701612553	1.299926765	1.406415448	0.113592475	0.527023281	0.454489117	-0.213620946
ACTR2	178.8543791	12.95957652	117.3041678	229.7499457	18.21691496	163.0063128	0.655864108	0.709494457	0.113394486	0.072458816	0.079290182	0.129981005
FAM49B	25.48340159	7.181703351	30.98447499	30.01429127	6.470019532	39.47685517	1.215868882	1.31526861	0.113369805	0.281818867	0.215564628	-0.386647731
SS18	37.71903602	12.56080337	38.15039937	43.04539801	11.46841852	47.09023788	1.011436224	1.093966836	0.113163649	0.33300966	0.266426123	-0.321828483
MTERF4	7.294774975	5.743540169	9.900956787	8.3641284	4.906031042	12.27742429	1.357266923	1.467866549	0.113016339	0.787349876	0.586556161	-0.424735622
TRMT12	5.24602905	5.235821916	6.898930141	3.813987539	2.505957047	5.423605071	1.315076618	1.422030097	0.112805145	0.998054312	0.657043848	-0.603128675
UBXN2A	12.41037928	5.517639577	9.662372079	14.53522649	5.469013245	12.23671751	0.77857186	0.841866311	0.112760949	0.444598787	0.376259238	-0.240777009
PIGN	12.74055736	2.636054358	18.91986408	13.04869806	1.882698106	20.95220125	1.485010706	1.605692856	0.112722622	0.206902593	0.144282448	-0.520055916
TMEM14C	877.6636615	799.5376187	2290.922266	854.9693743	415.4196437	2412.632808	2.610250791	2.821893837	0.112475286	0.910984075	0.485888333	-0.906801044
COL18A1	17.36251815	1.231188174	7.354871049	10.72993313	1.410013792	4.913650705	0.423606241	0.457938614	0.112430374	0.070910692	0.131409374	0.889993112
SECISBP2	11.34646873	3.597770718	8.220011763	12.28282253	3.097884184	9.619382602	0.724455507	0.783157338	0.112405089	0.317082857	0.252212728	-0.330218793
LYRM4	13.30810217	16.98331464	33.64903701	16.14363679	15.20538517	44.12389433	2.528462479	2.733206582	0.112334136	1.276163529	0.941881025	-0.438196469
GNG12	73.60526483	38.43465605	82.79948432	92.78454485	34.0278676	112.8062198	1.124912525	1.215786745	0.112077375	0.522172648	0.366740686	-0.509766564
MRPS35	111.6013707	29.95656336	178.0838948	142.9374759	31.44879456	246.5012625	1.595714225	1.724539075	0.112008514	0.26842469	0.220017839	-0.286896877
RP11-43F13.1	8.607784845	18.41103571	7.047347502	9.427493802	14.48028444	8.341222901	0.818717896	0.884776281	0.111946278	2.138881959	1.535963294	-0.477713125
SRP72	149.7319123	18.84746385	62.09265931	185.8194524	17.52996968	83.27008703	0.414692221	0.448123627	0.111855809	0.125874729	0.094338722	-0.416066705
CD59	351.4145722	101.3750201	894.5313666	314.1681666	68.8439288	864.0001909	2.545515859	2.750120104	0.111536572	0.288476996	0.219130823	-0.396663852
ATXN7L1	1.40333176	1.23005785	1.224171716	1.558128989	1.407102355	1.468122856	0.872332367	0.942234479	0.111208205	0.876526766	0.903071803	0.043042553
C2orf49	13.1990946	8.824554889	14.95555362	13.70432363	9.249548237	16.7704563	1.133074205	1.223734695	0.111048471	0.668572744	0.674936501	0.013667237
MGC39584	25.92762359	21.93655337	18.21379955	21.63744369	18.03238302	16.41570358	0.702486269	0.758671117	0.11100459	0.8460688	0.833387866	-0.021786889
ARMC1	32.87648171	4.895407987	36.82527074	42.14715295	4.804386131	50.98093394	1.120109842	1.209593777	0.110882407	0.148903037	0.113990763	-0.385456258
ANGPT1	4.603936227	0.686507788	1.573590666	5.5293214	0.971036834	2.040827958	0.341792455	0.369091939	0.11085968	0.149113227	0.175615914	0.236015352
ACADSB	5.711572105	0.480882928	3.960387037	7.290166788	0.649399045	5.458005806	0.693397013	0.748680512	0.110668581	0.084194495	0.089078764	0.081355632
CNOT2	9.198813465	2.515879769	6.157555758	10.66787233	2.521569343	7.710127518	0.66938587	0.722742762	0.110644157	0.273500466	0.236370409	-0.210493856
CALU	295.0032171	41.31032303	329.0550718	277.5038516	34.59241831	334.172007	1.115428757	1.204206734	0.11048472	0.140033466	0.124655633	-0.167823575
SNX24	8.446149517	7.527158869	11.41528092	10.44855396	6.858056035	15.24539596	1.351536685	1.459091471	0.110469658	0.89119413	0.65636413	-0.44124333
ATAD1	83.3619839	13.73846991	82.29389571	73.11798521	13.85377733	77.92343831	0.987187347	1.065721903	0.110435212	0.164804978	0.189471541	0.20122135
C17orf80	10.06622276	2.696919152	5.45581557	10.56861069	2.762861086	6.183669515	0.541992334	0.585097672	0.110405032	0.26791769	0.261421408	-0.035412556
RP11-299J3.8	7.897203056	7.908980511	1.995385726	4.841978766	5.937638509	1.320720886	0.252669928	0.2727647	0.110402982	1.001491345	1.226283467	0.292142557
NEDD1	11.19019268	1.153624176	3.780469613	13.49111201	1.749538048	4.920082416	0.337837758	0.364690651	0.110342635	0.103092432	0.129680789	0.331026347
ZFP90	1.639518127	0.510584567	0.830947211	1.648308408	0.507774883	0.901630174	0.506824046	0.547003322	0.110064619	0.311423557	0.308058177	-0.015675251
SREK1IP1	8.554471728	2.489928756	5.85753736	9.89745081	2.698896191	7.312871408	0.684733967	0.738864133	0.109765516	0.291067507	0.272685992	-0.094113203
CAPN15	9.003740941	7.775712869	12.8693603	6.30820952	9.318346553	9.726350249	1.429334805	1.541855929	0.109324076	0.863609129	1.47717772	0.774393009
PRMT3	36.40151005	8.480596999	38.38058487	47.19242325	9.084191788	53.67485795	1.054367932	1.137361768	0.109312817	0.232973769	0.19249259	-0.275364617
CTSL	129.6419165	13.12634221	235.5922755	121.4250876	9.782241283	238.0283282	1.817253878	1.960289533	0.109306771	0.101250757	0.080561945	-0.329762269
PSMA6	78.68558848	57.2448735	332.3035091	117.4083267	50.90804005	534.8458156	4.223181341	4.555433423	0.109258127	0.72751408	0.433598208	-0.746616376
SEPSECS	5.227005433	1.125340752	2.98026964	5.532600536	1.231557087	3.402455205	0.570167695	0.614982987	0.1091602	0.215293588	0.222600038	0.048148486
SFXN4	114.316682	107.3153837	284.8958361	113.4985835	74.65161322	305.0167747	2.492163271	2.687406003	0.108815707	0.938755235	0.657731673	-0.513249904
GDAP2	4.643024791	1.428615497	5.189187757	5.807448681	1.286827325	6.998350417	1.117630853	1.20506453	0.108666651	0.307690689	0.221582212	-0.473638716
NCOR2	15.68567878	3.219027917	12.46595776	13.49651767	5.534970039	11.56512548	0.794734989	0.856896998	0.108647935	0.205220824	0.410103567	0.998811165
RNASEH2B	6.207817441	2.806836272	8.899427668	6.872635617	2.313711411	10.62257029	1.433583986	1.545632692	0.108571088	0.452145428	0.336655621	-0.425513322
CHMP3	16.54272206	13.92096645	29.17454132	21.7213786	13.95645462	41.30142623	1.76358771	1.901418275	0.108562603	0.84151607	0.642521586	-0.389245899
CHCHD4	37.84217885	29.5181993	82.18611905	48.36619275	23.81140238	113.2411155	2.171812553	2.341327879	0.108427393	0.780034348	0.492315004	-0.663955944
STAU2	7.609003161	1.551436962	4.302341045	10.03545625	1.835473898	6.115195351	0.565427685	0.609358977	0.107949854	0.203894903	0.182898899	-0.156779322
THAP1	20.1351682	9.143519498	22.84620007	22.59720528	10.83971382	27.63181577	1.13464163	1.222797926	0.107949308	0.454106934	0.479692674	0.079078339
ROMO1	112.38707	402.1762558	252.5185376	156.4156318	331.4659391	378.6887216	2.246864676	2.421041408	0.107714518	3.578492221	2.119135634	-0.755875914
PEX13	24.00118263	12.74970954	33.07051033	19.88935498	11.59670442	29.52873677	1.377870034	1.484650297	0.107683336	0.531211722	0.58306086	0.1343595
FNTA	19.24150116	11.26402509	25.90361264	22.56375666	10.20652737	32.72960495	1.346236576	1.45053882	0.107656946	0.585402615	0.45234167	-0.372016286
MTFR1	34.91628535	16.76218303	44.37996547	43.10431472	15.9114914	59.0289897	1.271039145	1.369445033	0.107582898	0.480067764	0.36913918	-0.379073191
SESTD1	2.384731572	0.354999842	1.080236968	2.420712122	0.478542711	1.181397668	0.452980528	0.488037242	0.107542207	0.148863648	0.19768675	0.409224675
WWC3	2.664293889	0.766023507	2.314168192	2.075421115	0.666549677	1.942121644	0.868585932	0.935772326	0.107488977	0.287514643	0.321163581	0.15967287
TRIM59	4.45542748	2.569056797	2.281833295	2.817018739	2.086541061	1.554314759	0.512146883	0.551758757	0.107479991	0.576612863	0.740691225	0.361269224
DSCC1	17.32264615	5.126327077	26.26562653	21.39368632	6.089745224	34.9455648	1.516259485	1.633452238	0.107407601	0.295932101	0.284651515	-0.056069423
MLLT3	9.274296376	2.220142243	5.221033727	11.51031667	2.625325179	6.978427173	0.562957395	0.606275863	0.106948646	0.239386596	0.228084531	-0.069773771
LIPA	74.23629318	7.70978771	108.4131004	74.04487775	5.042530889	116.4419612	1.460378688	1.572586312	0.106796682	0.103854697	0.068101009	-0.608818382
EMC7	285.7962397	62.05713583	645.7741365	258.1012808	42.11598023	627.7565621	2.259561347	2.432210178	0.106225177	0.217137692	0.163176177	-0.412179734
DERL2	39.99121141	24.99566405	92.35765801	34.01579732	18.54905157	84.55780788	2.30944887	2.485839361	0.106184464	0.625028929	0.545306976	-0.196854355
DARS	65.00188825	9.049942939	51.53062179	81.33150038	10.40484502	69.39731611	0.792755767	0.853264919	0.106117267	0.139225847	0.127931305	-0.122057726
ANAPC7	35.29400266	13.01934591	32.99627976	39.94309588	10.72284867	40.17755647	0.934897639	1.005869865	0.105563349	0.368882669	0.268453119	-0.458491844
TRIM38	2.60540023	0.989220927	1.801179041	2.925741624	1.086596516	2.176161181	0.691325279	0.743798141	0.105546462	0.379680986	0.371391823	-0.031845698
POLR2G	102.6071405	66.404842	311.2598848	136.2260614	57.18431476	444.4472121	3.033510957	3.262571109	0.105020824	0.647175642	0.419775146	-0.62454056
ODF2L	4.090815762	0.5695701	1.307112226	4.114764432	0.571608312	1.414034589	0.319523611	0.343648977	0.105013122	0.139231423	0.138916412	-0.003267793
NDUFA9	27.3192592	5.828407648	73.37181741	25.50047585	5.033468256	73.61659179	2.685717679	2.886871297	0.104199133	0.213344279	0.197387229	-0.112154775
SPCS2	291.1582686	58.99817826	577.6212429	265.9241265	49.71496026	566.9276827	1.983873739	2.131915183	0.103829832	0.202632673	0.186951673	-0.116201438
TWSG1	30.29596572	3.335425576	33.00307073	27.15320076	3.398087666	31.78411707	1.089355297	1.170547714	0.103709172	0.110094711	0.125145013	0.184855646
C3orf38	3.092457964	1.048615317	3.362326976	3.729983839	1.313013213	4.355932956	1.087266833	1.167815504	0.103106325	0.339087978	0.352015791	0.053980515
LSM7	63.43775942	226.3138522	128.531551	75.43546498	186.0793701	164.1252217	2.026104834	2.175703719	0.102773285	3.567494411	2.466735907	-0.532307903
BLVRA	34.13615849	5.626825657	75.25512589	46.22590083	6.524835122	109.4011235	2.204557549	2.366662879	0.102365077	0.164834765	0.141151065	-0.223780537
SLC25A17	40.16450296	15.12867788	76.92327409	39.68196065	12.32900719	81.57793018	1.915205428	2.055793838	0.102196447	0.376667873	0.310695515	-0.277791571
ARMCX6	7.423577013	9.782135397	18.38718128	8.283152618	5.8691227	22.02013467	2.476862737	2.658424357	0.102057497	1.31771185	0.708561458	-0.895070025
RAD51B	1.641166443	0.40336793	2.726626786	1.855078444	0.34666526	3.307487926	1.661395648	1.782936963	0.101860016	0.245781244	0.186873639	-0.395311751
OCIAD1	107.5866536	16.08846801	164.8967077	92.30078824	12.98061248	151.7996745	1.532687393	1.644619481	0.101690349	0.149539627	0.14063382	-0.088584252
JPX	5.845254805	26.43459802	2.265034771	6.807052553	28.23710121	2.830312374	0.387499749	0.415791174	0.101663759	4.522403027	4.148212607	-0.12459973
EML6	1.548484291	0.222714662	0.563052909	1.44039434	0.181838925	0.561936759	0.363615513	0.390127025	0.101530191	0.143827525	0.12624246	-0.188142566
THYN1	10.1826305	3.959512635	27.09894039	13.43681239	3.165456585	38.36621745	2.661290754	2.855306478	0.10151947	0.388849682	0.235580917	-0.72298988
AMZ2	32.00435588	37.5020567	33.66785972	40.14355852	32.42297595	45.30829591	1.05197742	1.128656691	0.101502983	1.171779768	0.807675681	-0.53685344
RAB11A	29.71348134	7.198631518	57.87498989	37.46488726	7.574090657	78.27903642	1.947768733	2.089397357	0.101264497	0.242268196	0.202165046	-0.261071446
SOGA1	5.588086045	0.332846917	2.820269112	4.129377444	0.536327182	2.235566725	0.504693215	0.541381057	0.101237717	0.059563671	0.129880881	1.124684511
RP11-513I15.6	2.77222584	1.203192661	3.816233613	1.878259687	0.994242811	2.773253363	1.376595499	1.476501562	0.101078185	0.434016826	0.52934257	0.286450706
TUBD1	16.27507152	6.346173824	15.54153143	20.21061836	6.641977716	20.70019575	0.954928611	1.024223771	0.10106616	0.389932162	0.328638026	-0.246723735
POLD3	26.56203972	7.321545513	17.90330969	31.88924693	8.419158212	23.05059505	0.674018632	0.722832844	0.100873587	0.275639431	0.26401245	-0.06217632
C3orf33	13.00966358	6.095485355	21.2864128	12.22755279	5.947808815	21.4533641	1.636200096	1.754510036	0.10071901	0.468535202	0.486426754	0.054065136
ZNF302	18.97370135	3.686444726	6.332237378	16.06492808	3.084098301	5.749018115	0.333737591	0.357861429	0.10068686	0.194292334	0.1919771	-0.017294754
PHTF2	17.57276999	2.257059031	11.92554154	15.42678901	1.948658912	11.22453227	0.678637548	0.727600038	0.100504365	0.128440709	0.12631656	-0.024058747
GLRX2	64.33512939	49.63995001	154.1557661	72.94851659	39.12462181	187.3975115	2.396136722	2.568900922	0.100441019	0.771583899	0.536331973	-0.524696779
TADA2A	8.946240453	5.629535294	9.458406168	8.882458295	6.030942075	10.06492087	1.057249268	1.133123347	0.099989354	0.629262686	0.67897218	0.109690068
PPIE	15.36617288	18.53267358	32.64673085	19.04232031	14.56320196	43.35824081	2.124584379	2.276941051	0.099916299	1.206069575	0.764780853	-0.657194825
WDR61	27.71928319	7.444639362	60.47628893	35.49847116	7.386223308	83.00083455	2.181740722	2.338152372	0.099889288	0.268572579	0.208071589	-0.368232024
FAM45A	8.938481131	9.380076031	7.164913886	11.6496418	9.832407794	10.00665336	0.801580692	0.858966613	0.0997543	1.049403796	0.844009452	-0.314238853
HACL1	16.14897154	6.020933223	18.26337324	20.26168746	4.203161027	24.54502033	1.130931044	1.211400599	0.099165063	0.372836946	0.20744378	-0.845824431
ZNF621	7.049725063	2.432777753	1.972925816	4.745128956	2.135972634	1.42229202	0.279858548	0.299737274	0.099000692	0.345088316	0.45014006	0.383408334
FTX	1.877158696	1.961295953	0.956480675	1.503874882	1.443011261	0.820631535	0.509536395	0.545678065	0.098864853	1.0448216	0.9595288	-0.122858614
G2E3	8.045849344	1.850107916	2.681095323	8.28466607	2.080292515	2.956217324	0.333227135	0.356829992	0.098730995	0.229945633	0.251101553	0.126978155
YAF2	4.394711042	2.158666144	5.967383178	5.300665855	2.924279423	7.705850378	1.357855641	1.453751394	0.098450466	0.491196377	0.551681525	0.167535747
NDUFB9	236.6843092	186.501966	691.1807111	244.6689261	139.320586	764.6214712	2.920264184	3.125127017	0.097815938	0.787977736	0.569424929	-0.468649211
RPL14	237.6265286	198.0312013	513.4467714	318.9259681	307.7498801	737.2310281	2.160730009	2.31160552	0.097376406	0.833371604	0.964957109	0.211504875
SBDS	184.3463227	62.65892088	255.7066878	226.3887398	52.33624764	335.9486626	1.387099477	1.48394599	0.097367328	0.339897862	0.231178669	-0.556092998
FBXL5	11.22773123	7.908341057	11.91104757	13.93467688	8.337526545	15.8122198	1.060859699	1.134738892	0.097126497	0.704357888	0.598329378	-0.235368756
RP11-111H13.1	39.94415566	12.86887624	63.15092621	49.76361417	15.14731851	84.14999754	1.580980376	1.690994494	0.097052502	0.322171693	0.304385418	-0.081930491
ZNF44	1.4532138	0.604584496	0.798038801	1.389490771	0.751218037	0.816045084	0.549154433	0.587297952	0.096880686	0.416032724	0.540642697	0.377978439
PSMG2	59.44712624	25.13678204	141.7036595	74.524603	25.30291342	189.9674327	2.38369234	2.549056621	0.096765378	0.422842678	0.339524297	-0.316606177
IFT43	4.259779764	5.313928853	10.73858957	5.427510042	3.919848042	14.62889962	2.520926003	2.695324284	0.096505088	1.247465631	0.722218478	-0.788492832
MRPL18	154.5011777	209.4181151	286.2373923	200.2479503	167.3270287	396.6201736	1.852655083	1.98064536	0.096376271	1.355446723	0.835599208	-0.697885378
RWDD4	27.39300213	19.41175526	41.37244319	32.832969	14.08400814	53.00982431	1.510328915	1.614530331	0.096251774	0.708639205	0.428959322	-0.724210439
CEP70	14.28990487	4.838677331	5.206896012	16.21079236	5.805690659	6.313697523	0.364375834	0.389474949	0.096103254	0.338608086	0.358137377	0.080896671
CNIH1	112.7127241	29.62761173	222.6621701	97.02397559	27.05082712	204.842936	1.975483886	2.111261003	0.095898863	0.262859513	0.278805594	0.08496756
SCAMP1	36.47230273	2.34593445	22.27736796	33.72674725	3.281729414	22.01602139	0.610802343	0.652776303	0.095883091	0.064320985	0.097303466	0.597201692
AC007246.3	1.50234554	4.025084167	1.726057464	2.352328226	3.920937011	2.888191873	1.148908436	1.227801393	0.095813387	2.679199998	1.666832446	-0.684693192
PLXNA1	21.982488	2.240927111	25.13921999	13.19380733	2.730968607	16.1212787	1.143602125	1.221882228	0.095520031	0.101941469	0.206988668	1.021810745
RPP14_1	16.40478464	10.74172382	21.26060958	14.95376332	12.44209784	20.70476507	1.296000529	1.38458558	0.095387921	0.654792126	0.8320379	0.345612273
SMAD5	20.32058737	5.110538728	13.31328275	22.36822584	5.444807004	15.65584048	0.655162299	0.699914271	0.095325883	0.25149562	0.243417026	-0.047103197
DUS4L	4.690912889	2.015792856	4.818281214	5.751314644	1.704242349	6.31078873	1.02715214	1.0972776	0.095278672	0.429722935	0.296322224	-0.536239946
ZNF322	10.00594342	4.059139035	5.66184658	6.883170124	2.485108892	4.160008997	0.56584835	0.604373991	0.095026119	0.405672795	0.361041329	-0.168152561
ITGB1	738.007175	64.3569757	485.3996487	680.5603528	47.47014567	478.0640841	0.657716707	0.70245656	0.094942694	0.087203726	0.069751559	-0.322164319
FH	104.5591656	10.55763862	104.7642689	110.3485941	9.115591192	118.0768176	1.001961601	1.070034635	0.094830275	0.100972866	0.082607225	-0.289627775
DNAJC8	122.1167216	62.14625043	226.5313598	161.7229332	60.0562474	320.3050965	1.855039645	1.980579316	0.094472458	0.508908605	0.371352697	-0.45461653
MTERF1	8.150781276	2.244008424	3.347445563	7.661614347	2.131412596	3.358112612	0.410690147	0.43830353	0.093879961	0.275312065	0.278193668	0.015021747
FBXO38	8.373564795	1.85025039	2.531875158	8.892472936	1.873887023	2.868836742	0.302365267	0.322614054	0.09351686	0.220963286	0.210727324	-0.068429285
ZNF544	21.56684882	31.06271252	15.84721497	25.24737008	28.78205698	19.79337281	0.734795106	0.783977608	0.093470431	1.44029908	1.140002182	-0.337331835
PAICS	206.141395	33.30747846	220.7324164	252.713507	28.37840442	288.7087495	1.070781618	1.142434977	0.093447778	0.161575886	0.112294767	-0.524921199
TTLL7	2.41348039	0.213372515	0.708945041	2.647562404	0.305243056	0.829474213	0.293743858	0.313297323	0.092973756	0.088408638	0.11529211	0.383034538
CTNNAL1	112.3349322	15.07006809	61.68543473	143.494144	16.85521171	84.02279286	0.549120683	0.585548584	0.092665627	0.134152999	0.117462715	-0.191676423
SACM1L	19.33249648	2.513557465	9.642227832	22.22126492	2.631666504	11.81800678	0.498757511	0.531833216	0.092635315	0.130017221	0.118430094	-0.134666988
COX5B	169.1318588	160.3767969	576.4737688	202.1523782	132.5991176	734.3965927	3.408428034	3.632886237	0.092009667	0.948235288	0.655936471	-0.531688991
POLK	3.726359475	0.426121192	0.670209158	4.180533584	0.591269109	0.801322016	0.179856281	0.191679363	0.091850475	0.114353217	0.141433886	0.306630864
RCBTB1	6.929718564	2.115525331	6.481133495	7.162294287	2.142019993	7.138996187	0.935266481	0.996747118	0.091850045	0.305283008	0.299068973	-0.029669051
7-Sep	37.65479419	3.347381178	10.52046659	44.05962235	3.972906581	13.11864535	0.279392487	0.297747567	0.091796494	0.088896547	0.090171145	0.020538456
COPB2	65.430843	7.194371453	23.67127814	82.78321771	6.152480156	31.91589223	0.361775534	0.385535778	0.091769905	0.109953825	0.074320379	-0.565068017
EMG1	42.20885686	46.92617404	102.2033789	53.87022868	40.8775505	138.9856565	2.421372823	2.580008659	0.091550677	1.111761311	0.75881524	-0.551026524
ABCA7	19.71422224	8.101175884	18.16218771	12.99808401	7.233970479	12.75840488	0.921273357	0.981560427	0.091447794	0.410930534	0.556541293	0.437594198
EIF1AX	124.4269099	24.82464611	184.7887435	156.9569791	23.63169425	248.2689812	1.485118803	1.581764523	0.090956497	0.199511875	0.150561602	-0.406120734
ORMDL2	109.5462691	52.76607124	313.4117835	99.46404738	33.45024236	303.0740851	2.860999158	3.047071712	0.090904381	0.481678397	0.336304858	-0.5183006
MYNN	11.63377756	3.934424142	5.615595	12.0819012	4.067019222	6.211064338	0.482697471	0.514080047	0.090873752	0.338189734	0.336620798	-0.006708552
ETF1	163.8280377	42.81321031	154.2414245	212.6085885	43.49150151	213.1774102	0.941483684	1.002675441	0.090846693	0.261330178	0.204561358	-0.353340096
EFHC1	3.352221455	2.719474513	2.320559268	3.206772671	2.062486568	2.364029835	0.692245217	0.737199071	0.090771074	0.811245483	0.643165818	-0.334947806
ANKMY2	15.24648015	2.760216493	7.511867838	19.40495547	2.688173591	10.18046573	0.492695217	0.524632265	0.09061107	0.181039589	0.138530263	-0.386104029
CNTNAP4	2.336191265	0.757613193	1.633066099	2.365712264	0.760155887	1.760889768	0.69902928	0.744338098	0.090605193	0.324294164	0.321322208	-0.013282368
TTC9C	16.80159965	12.41611476	31.84792065	18.56529727	11.50158375	37.46644582	1.895529076	2.018090273	0.090390123	0.738984086	0.619520581	-0.254391085
KIF7	6.101680497	0.765426011	3.396819959	4.481774487	0.889062553	2.656118047	0.556702364	0.59264875	0.090271093	0.125445115	0.198372889	0.661158581
EID1	17.61579392	17.84012338	20.642634	13.49461898	10.78843912	16.83382763	1.171825357	1.24744742	0.090221433	1.012734564	0.799462299	-0.34115419
CGA	4364.128088	1025.67473	15959.4803	3776.488675	710.3780211	14697.028	3.65696881	3.891717749	0.089758759	0.235023975	0.188105429	-0.321266448
CLUAP1	3.769989105	0.619346793	2.730054023	5.175703294	0.802059533	3.988252406	0.724154353	0.770572071	0.089632657	0.164283444	0.154966289	-0.084232685
TRA2A	30.30891671	13.82130898	37.63060333	34.81169693	15.20449899	45.98533296	1.241568734	1.32097361	0.089437513	0.456014615	0.436764086	-0.06222583
ALG9	32.60548611	73.7845828	34.57302152	33.06850208	55.46454639	37.30476425	1.060343692	1.128105656	0.089370229	2.262949939	1.677262135	-0.432096489
TBPL1	8.779618276	8.242029547	16.02130403	9.896097808	5.704777433	19.21141812	1.824829227	1.941312474	0.089270895	0.938768553	0.576467366	-0.703530578
WRN	15.68027424	1.598737165	5.349252319	16.87165516	1.596102352	6.122116217	0.341145329	0.362863996	0.089042454	0.101958495	0.094602595	-0.10803033
TC2N	5.896941007	1.318139884	4.098911878	6.906123764	1.377981712	5.105337692	0.695091213	0.739247929	0.08885599	0.223529434	0.199530411	-0.163856167
CCDC59	30.78060096	11.05742654	23.31412149	33.3324607	12.33382638	26.85022327	0.757429055	0.805527786	0.088823591	0.359233614	0.370024478	0.04269836
WDR53	11.22404397	8.043692227	14.65241481	11.05121723	7.089890533	15.34148661	1.305448807	1.388216907	0.088687122	0.716648318	0.641548382	-0.159707247
SNRNP48	34.00189346	6.865542756	29.09309846	40.43834782	9.082703237	36.7927266	0.855631716	0.909847424	0.088634674	0.201916483	0.22460619	0.153638999
BIVM	8.537615953	2.578731032	4.993513081	9.773289205	2.511771398	6.077416334	0.584883779	0.621839404	0.08839206	0.302043456	0.257003691	-0.232967053
EPGN	33.45096618	5.599659145	26.85149438	23.68870488	4.383728726	20.21637402	0.802712072	0.85341829	0.088370436	0.167399026	0.185055652	0.144668069
LAMA5	49.88966515	7.500361107	21.28065252	29.56736035	10.1708028	13.40826693	0.426554327	0.453482041	0.088315922	0.150338975	0.343987515	1.194137132
DCLRE1A	14.32311118	2.825303857	6.122161654	15.6038977	2.499328892	7.089116923	0.427432391	0.45431706	0.088003241	0.1972549	0.160173371	-0.300426819
APITD1	13.35641752	21.82770142	19.66327413	19.26761646	18.68933799	30.14942737	1.472196725	1.564772033	0.087982023	1.63424821	0.969987026	-0.75258976
MRPS25	48.38708583	25.50891392	85.96891139	48.86069213	21.46607088	92.26347134	1.776691237	1.888296447	0.08789229	0.52718434	0.439332108	-0.262995575
SMG1P2	3.919380789	4.735090167	3.742903296	2.632187703	5.214198782	2.671432529	0.954973119	1.014909585	0.087819179	1.208122002	1.980937292	0.713417059
GSTO1	114.663153	44.89147097	303.0711237	151.1171323	46.95525052	424.4864067	2.643143117	2.808989293	0.087796581	0.391507383	0.310720894	-0.333420255
NDUFV3	24.60252064	32.63840807	41.46679105	26.71550709	28.2241732	47.85345957	1.685469211	1.791224079	0.087795554	1.326628622	1.056471551	-0.32851064
CLYBL	2.148338634	1.046077847	4.709096145	2.632531913	1.087966143	6.131970311	2.191971075	2.329305214	0.087670931	0.486924096	0.413277475	-0.23658616
MTRR	43.97882192	19.04304414	46.01766972	56.63223295	17.38699566	62.9640924	1.046359764	1.111806636	0.087526927	0.433004872	0.307015895	-0.496069909
ERVK3-1	22.95753456	17.75049483	47.76554786	26.18239793	13.69634472	57.84515002	2.080604419	2.209314448	0.086596075	0.773188201	0.523112694	-0.563697841
ACER3	10.6395979	2.652317571	9.347332126	9.013534698	2.594504076	8.408138584	0.878541859	0.932834772	0.086510539	0.249287388	0.287845353	0.207484025
RIT1	9.132263058	4.356424375	13.70736356	10.77116391	4.948145978	17.15728957	1.50098212	1.592890955	0.085740716	0.477036672	0.459388235	-0.054386267
ATP8B4	1.7469981	0.46423834	0.905161681	1.398154894	0.421725504	0.768599477	0.518124021	0.549724126	0.085410325	0.265734886	0.301630031	0.182792438
OXR1	7.34784608	0.980707411	2.814504965	8.998070483	1.380347375	3.655620107	0.383038095	0.406267112	0.084940697	0.133468693	0.153404819	0.20084243
GLOD4	25.57950164	10.76038798	48.50618648	32.40809061	8.971588278	65.17511584	1.896291302	2.011075464	0.084786615	0.420664489	0.276831745	-0.603660644
GULP1	0.723187195	0.185988666	0.453099232	0.826764126	0.199498024	0.548972478	0.626531049	0.664001328	0.083800121	0.257179147	0.241299807	-0.091946902
TUSC3	2.51729905	1.933557091	4.302988728	2.732624318	1.402564074	4.950382566	1.709367319	1.811585491	0.083790445	0.768107822	0.513266337	-0.581601199
TRAF5	4.664985168	0.893333324	1.997092865	4.282603094	0.98186305	1.942828177	0.428102726	0.453655904	0.083641414	0.19149757	0.229267814	0.25970775
TTC14	12.24470488	0.921039696	1.973261396	9.037888167	1.414753915	1.543365091	0.161152222	0.170766119	0.08359769	0.075219428	0.156535895	1.05731628
ZFAND2A	32.79350809	83.44049569	59.02558934	41.4976469	62.20038064	79.13645913	1.799916897	1.90701076	0.083382685	2.544421154	1.498889342	-0.763443608
CELSR1	13.8159571	1.15935778	8.945178703	9.043115872	1.167554396	6.201623343	0.647452698	0.685783908	0.082979256	0.083914402	0.129109746	0.621607567
UIMC1	23.21149189	11.10768261	22.01788573	26.98971509	13.95780726	27.10189077	0.948576931	1.004156238	0.08214707	0.478542381	0.51715282	0.111943962
SWI5	71.27952872	147.309637	136.3959399	89.034445	116.2551186	180.3250721	1.913535939	2.025340553	0.081923515	2.066647179	1.30573194	-0.662433362
LAMP2	51.01216822	4.298074901	52.22751744	48.01421904	3.412499401	52.02934348	1.023824692	1.083623654	0.081895084	0.084255876	0.071072684	-0.245482121
TXNDC16	7.155948284	0.688317352	3.342280362	6.472506363	0.68339284	3.19824072	0.467063236	0.494127088	0.081264255	0.09618814	0.105583958	0.134459735
GINM1	55.3823972	12.32998059	81.13624399	47.46253691	9.69218476	73.56115466	1.465018636	1.549878271	0.081235893	0.222633566	0.204207052	-0.124638431
MINOS1	21.15902811	64.06624379	47.1512449	27.29069199	43.74690767	64.32612107	2.228422054	2.357071821	0.080973219	3.027844353	1.602997376	-0.917518981
RNF14	19.47633252	11.9575447	28.45783938	24.02899805	8.844467363	37.13125863	1.461149801	1.545268702	0.080753631	0.613952585	0.368074746	-0.738128472
MSL3	11.42228534	9.04956657	15.43433879	14.19248321	7.842118184	20.27857067	1.351247874	1.428824708	0.080536585	0.792272851	0.552554339	-0.519881016
VPS50	6.056830577	0.680557412	1.636718073	6.101917765	0.657466325	1.743346661	0.270226821	0.285704713	0.080353958	0.112361969	0.10774749	-0.06049955
CSTB	149.3832214	453.8815847	255.846122	175.5025106	327.3731545	317.7919886	1.712683122	1.810754659	0.080332836	3.038370578	1.865347415	-0.703853487
FAM60A	41.86591723	19.96564163	61.96192093	49.82432933	21.20023886	77.96134762	1.480008681	1.564724476	0.080303006	0.476894881	0.425499734	-0.164513068
PLEC	39.55142155	4.614071191	34.33369418	20.10724817	6.275969672	18.45335519	0.868077375	0.917746428	0.080271954	0.11666006	0.312124743	1.419812014
WDR41	9.155176543	3.98944537	9.146174444	11.49392879	3.579507488	12.13944849	0.99901672	1.056161797	0.080250133	0.435758431	0.311425932	-0.484639498
FAM105A	45.72026324	11.71188863	77.0189843	42.85178516	9.914455725	76.30824864	1.68457001	1.780748418	0.080103321	0.256164068	0.231366224	-0.146889857
ATP6V0E1	386.5632614	348.7971291	944.493048	361.6745976	203.6685725	933.435268	2.443307842	2.580870413	0.079022058	0.902302841	0.563126561	-0.680152527
HNRNPC	333.1027731	121.0286216	564.0149277	447.4295905	136.2094329	800.2216491	1.693215948	1.788486202	0.078973007	0.363337178	0.304426519	-0.255214953
ADSL	60.4511568	26.81639265	151.6192234	80.1962998	22.99789083	212.4317941	2.508127741	2.6488977	0.0787813	0.443604293	0.286769974	-0.629379348
ATG3	33.70602947	8.49379884	48.36961628	40.59372098	8.56801184	61.51617322	1.435043434	1.515411047	0.078614767	0.251996422	0.211067417	-0.255699368
MCOLN2	12.56616739	2.649929392	17.19013382	12.01175862	2.169045352	17.35127853	1.367969508	1.444524409	0.07855851	0.210878091	0.180576835	-0.223796387
SNRPA1	54.20547156	24.69856487	94.5948472	67.755103	21.39670779	124.8495389	1.745116212	1.842658831	0.078465867	0.455647081	0.315794779	-0.528929504
GMNN	88.90127263	21.39837157	152.6568365	111.3494463	28.19600654	201.8844767	1.717150182	1.813071222	0.078419376	0.240698147	0.253220896	0.073171427
CSDE1	320.6558249	66.05805633	135.9479186	431.4425293	76.47698068	193.1314131	0.423968343	0.447641111	0.078385994	0.20600922	0.17725879	-0.216851736
C5orf15	93.90693596	18.85492661	159.3487277	82.63265321	17.26420285	148.0390764	1.696879214	1.791532411	0.078310268	0.20078311	0.208927127	0.057361915
PIGL	7.111999484	3.590828042	11.3447905	5.425146289	2.346675344	9.136611083	1.595161884	1.684122528	0.078294262	0.504897118	0.43255522	-0.223105125
NOP16	99.9006645	118.6732141	260.8980975	120.9842153	87.52601928	333.5716075	2.611575197	2.75714982	0.078257419	1.187912159	0.723449907	-0.71546313
GK5	6.78964875	1.737912568	4.30435441	7.02268496	1.713392646	4.699972346	0.633958334	0.669255758	0.078169622	0.255965019	0.243979711	-0.069185478
BLOC1S6	12.18129305	4.079647461	7.949526399	15.75735617	4.644234314	10.85565162	0.652601195	0.688925953	0.0781473	0.334910871	0.294734362	-0.184361936
TMEM106B	7.51880428	0.772298203	8.273842182	6.931020712	0.773316478	8.051350444	1.100419944	1.161639934	0.078108763	0.102715561	0.111573246	0.119336358
GRAMD3	33.1806578	10.4816051	28.86401138	29.6045778	8.868155998	27.1805533	0.869904737	0.918119944	0.07782522	0.315895036	0.299553537	-0.076631399
LEPROTL1	50.16603008	16.66814969	117.2822669	46.03171864	12.68900275	113.5806008	2.337882162	2.467442107	0.077814021	0.332259692	0.27565781	-0.269432806
DCLRE1C	5.543894375	1.096198055	1.584901248	5.606362001	1.085998084	1.690830278	0.285882295	0.301591349	0.077173769	0.197730689	0.193708163	-0.029652053
MMAA	1.272272043	0.279549972	0.869533775	1.42880674	0.272030943	1.029983602	0.683449565	0.720869782	0.076903794	0.219724998	0.190390299	-0.206739042
ARHGEF17	13.85271068	3.692131835	11.09085253	7.995526265	3.574381209	6.751762344	0.80062688	0.84444252	0.07686917	0.266527752	0.447047648	0.746142846
GLRX3	27.8427965	9.223061144	53.51923761	36.36165749	9.349029587	73.71234507	1.922193326	2.027199808	0.07673485	0.331254842	0.257112305	-0.365542881
NDUFS1	29.08174393	4.578057102	16.60525312	34.78583543	4.430271267	20.94639469	0.570985466	0.602152986	0.076676049	0.157420309	0.127358484	-0.305726604
SF3B5	175.1067918	283.8348149	486.8387819	229.1753765	200.1553969	671.9170672	2.780239287	2.931890316	0.076622076	1.620924077	0.873372174	-0.892148045
APOPT1	11.04137696	36.37842117	29.46606584	14.8932284	32.76069878	41.90677705	2.66869485	2.813814167	0.0763927	3.29473591	2.199704316	-0.582853221
TCAIM	13.72832944	15.05730957	11.60598833	15.88757069	11.74496353	14.15948617	0.84540427	0.891230412	0.076157064	1.09680567	0.73925484	-0.569164246
CNOT8	23.67372216	8.781477875	37.56379035	26.77189745	8.484646033	44.77679383	1.586729374	1.672529708	0.075975748	0.370937777	0.316923597	-0.227042122
EIF5A2	3.566514051	1.557179049	4.388351501	4.421849783	1.601162602	5.733051904	1.230431575	1.296527966	0.075488894	0.436610939	0.362102441	-0.269950372
CAPRIN2	2.107373945	0.884318043	0.756523986	1.899843869	0.739906153	0.718570415	0.358988962	0.378226036	0.07530919	0.419630339	0.389456294	-0.107657554
RAB1A	168.3444457	25.60450214	235.0341177	192.3479251	24.57852001	282.9126222	1.396150118	1.47083792	0.075184205	0.152095913	0.127781571	-0.251301605
EIF4A1	188.2543347	113.3742755	541.4327677	263.3681635	116.2694484	797.9758683	2.876070655	3.029887355	0.07516504	0.60223992	0.441471159	-0.448019152
SPATA24	8.667194974	7.071349812	23.91521584	10.9598345	7.15133875	31.85278077	2.75927978	2.906319505	0.074901566	0.815875244	0.652504265	-0.322361234
INTS7	27.6874052	9.199838933	20.6421906	34.1473233	7.918681116	26.81341861	0.745544425	0.785227538	0.074816448	0.33227523	0.231897565	-0.518891079
DDX60L	1.579846935	0.46705747	0.725595657	1.95727322	0.354562434	0.946710213	0.459282251	0.483688329	0.074696694	0.295634634	0.181151221	-0.70662076
ZMPSTE24	165.2534953	15.04398303	126.4301932	154.1513537	12.86331228	124.1978927	0.765068194	0.80568798	0.074632884	0.091035793	0.08344599	-0.125591174
CFL2	20.82552568	9.424593845	31.25693776	26.06494906	7.787774523	41.18296065	1.500895499	1.580013088	0.074112977	0.452550106	0.298783416	-0.598977459
SLTM	14.78782843	0.596133689	1.956887259	16.97809352	0.775622737	2.365033639	0.132330942	0.139299129	0.074035806	0.040312456	0.045683736	0.180454934
GCFC2	9.164448374	5.984917094	6.737457791	10.61930303	5.77449149	8.217572427	0.735173304	0.7738335	0.073938806	0.653058084	0.543773115	-0.264206488
HMGN2	169.9693147	345.7536625	409.3826874	221.1818679	186.2888768	560.7114252	2.408568206	2.535069581	0.073849567	2.034212252	0.842242986	-1.272161806
POLR2M	14.21197667	13.30045962	16.60100735	19.62252286	14.45827869	24.12216678	1.168099818	1.229310163	0.073685401	0.935862754	0.736820581	-0.344983612
ZNF586	9.734375818	9.580255388	10.713668	8.393246891	7.312427872	9.719051808	1.100601435	1.15796091	0.073294437	0.984167405	0.871227544	-0.175854171
FZD6	10.02869465	1.532009638	7.588567498	9.841815683	1.552984159	7.83291441	0.756685467	0.795881031	0.072859054	0.152762617	0.157794477	0.046755172
CREB1	3.817815282	1.048760853	3.019449555	4.989741421	1.404008445	4.150689135	0.79088414	0.831844536	0.072847563	0.274701832	0.281378999	0.03464812
POLR1C	80.9101225	84.74653633	156.3699519	88.83772539	52.72863649	180.5753414	1.932637685	2.032642558	0.07278534	1.047415746	0.593538795	-0.819419962
TRIM56	5.916315295	0.651158454	1.748342561	3.700566015	0.723306578	1.150119383	0.295512067	0.310795532	0.072748722	0.110061486	0.195458364	0.828551604
ZNF326	12.54379696	2.187700533	3.580466594	12.44112752	2.731425034	3.734253556	0.285437225	0.300153949	0.072529155	0.17440497	0.21954803	0.332095434
CHEK1	20.99916726	7.802452941	20.36492791	25.36618332	7.157938206	25.86479076	0.969796929	1.019656384	0.072328468	0.371560112	0.282184281	-0.396958007
RP11-613M10.8	6.814173676	7.675566551	2.490592187	3.892289027	4.615547087	1.495749199	0.365501718	0.384285234	0.072299354	1.126411934	1.185818179	0.074148295
C1orf52	23.96450592	31.96097093	37.3929904	27.41529285	28.09904414	44.96424246	1.560348898	1.640115344	0.071928623	1.333679528	1.024940506	-0.379871871
NDUFAF6	7.150094986	9.969674207	10.13879234	7.745506216	8.47900916	11.54288447	1.417994077	1.49026857	0.071720844	1.394341505	1.094700453	-0.349047799
ORC3	31.66738567	18.28806541	11.45566113	38.4980309	15.14902179	14.63419256	0.361749506	0.38012834	0.071495539	0.577504743	0.393501211	-0.553464717
BMS1P20	14.83713488	30.31926997	11.36069182	15.29382661	26.03818855	12.30505195	0.765693102	0.8045764	0.071463161	2.043472019	1.702529343	-0.263342826
MRPS31	23.2139331	2.759053127	19.78862262	27.67980397	3.42254433	24.79354246	0.852445923	0.895726808	0.071450469	0.118853325	0.123647708	0.057053243
CPNE8	11.72488641	2.603577406	7.219706923	13.41920625	3.007804821	8.680246072	0.615759221	0.646852423	0.071070276	0.222055661	0.224141784	0.013490262
TEN1	18.11323097	58.38524397	19.87724787	22.64867162	42.84644721	26.10782739	1.097388307	1.152731066	0.070981861	3.223347843	1.891786323	-0.768810737
CRLF3	10.26832138	3.610143537	11.19852908	12.70475022	3.650530012	14.55372136	1.090590046	1.145533844	0.07091119	0.351580692	0.287335835	-0.291117915
TSN	81.93591245	20.88468305	131.6461947	92.87701425	20.50463561	156.7207582	1.606697122	1.687400908	0.07070479	0.254890468	0.220771908	-0.207320815
IMMP2L	7.015247455	2.479221527	14.83776009	7.54182245	2.154554875	16.75139143	2.115072945	2.221133094	0.070588424	0.353404715	0.285680933	-0.306916537
HIST1H2BD	29.59503604	16.52759425	68.84895222	36.42621258	23.56113415	88.98408095	2.326368251	2.442858443	0.07049078	0.558458325	0.646818115	0.21191046
GDA	24.05316214	6.452348365	13.37295081	23.62989009	3.741910234	13.7906003	0.55597475	0.583608313	0.069981071	0.268253643	0.158354957	-0.760435732
DYNC1LI2	37.91140575	6.604457818	21.87019426	38.74965731	6.793307332	23.46479423	0.576876374	0.605548432	0.069980175	0.174207674	0.175312707	0.009122394
C5orf22	22.03261744	10.67660307	24.2864892	30.39373594	12.55208733	35.16722297	1.10229705	1.157054962	0.069944338	0.484581694	0.412982707	-0.230658533
MRPL21	72.88272797	93.44483093	184.1708516	92.99033522	83.50937403	246.5972439	2.526947834	2.651858856	0.069608109	1.282125869	0.898043585	-0.51368053
NAMPT	37.32379705	4.558703802	20.55126985	40.42472676	4.306480315	23.35794075	0.550621091	0.577813201	0.069543292	0.122139336	0.106530845	-0.197256697
CLCC1	48.37293864	5.351165819	41.63036889	40.98321923	4.410611267	37.00458797	0.860612774	0.90292048	0.069234682	0.110623129	0.107619932	-0.039707751
WDSUB1	6.454959321	2.383552853	7.035555039	7.355993026	2.196340397	8.411701318	1.089945682	1.143516761	0.069221273	0.369259159	0.298578369	-0.306524058
OSBPL9	23.59427094	4.089066984	9.510671962	27.0422455	4.047820046	11.4300154	0.403092428	0.42267257	0.068429806	0.173307622	0.149685057	-0.211404903
PRPSAP2	20.43267527	8.74498027	32.19693883	25.44590134	6.992817297	42.04196263	1.575757379	1.652209606	0.068351305	0.42798998	0.274811146	-0.639136503
C9orf156	16.98714839	21.58367863	25.19591561	19.05479508	18.66146261	29.62707071	1.483233974	1.554835441	0.068015703	1.270588691	0.979357822	-0.375589114
KITLG	7.042168473	0.539643515	4.055849314	7.280166393	0.8376838	4.394824522	0.575937558	0.603670889	0.067849826	0.076630305	0.115063826	0.586447404
TIMMDC1	76.92954978	68.22057536	177.0067583	88.35773824	46.47056453	213.0881086	2.300894244	2.411651915	0.067827017	0.886792859	0.525936556	-0.753708376
GFM1	41.18487193	3.918172296	14.37388589	38.62588294	2.996466557	14.128604	0.349008877	0.365780739	0.067715377	0.095136202	0.077576649	-0.294371976
TYSND1	22.60002751	26.35486908	29.49488055	15.5946313	21.07853027	21.32887917	1.305081621	1.367706537	0.067618672	1.16614323	1.351653006	0.212979836
NCBP2	34.99774088	17.63839901	42.60386656	40.56788694	14.03018968	51.74146376	1.217331905	1.275429106	0.067260138	0.503986788	0.345844725	-0.543261464
LIN9	17.36779266	3.755717719	7.892447513	20.21592179	4.575863236	9.621798288	0.454430086	0.475951499	0.066756213	0.216246117	0.226349473	0.06587772
TFB1M	17.02603288	4.382525399	26.17928181	21.74455063	4.321509873	35.01029935	1.537603151	1.610072332	0.066442305	0.257401441	0.198739903	-0.373138567
COQ5	31.63030439	15.64067182	64.41248535	41.58272519	14.45089568	88.65235889	2.036416867	2.131951633	0.066141789	0.494483759	0.347521612	-0.508820439
PTER	20.82804654	3.636297552	12.11514838	24.10631602	4.681001223	14.6798272	0.581674732	0.608961867	0.066139255	0.174586587	0.194181526	0.153463228
WDYHV1	8.977330875	18.07850098	14.39697224	11.34757028	16.06371503	19.05163782	1.603702976	1.678917808	0.066124641	2.013794661	1.415608331	-0.508494427
FAM98B	19.81182232	1.714272969	14.12564116	22.24088275	1.803566753	16.6008254	0.712990503	0.746410364	0.066086159	0.086527778	0.081092409	-0.093596494
GABRB3	1.219053712	0.272765814	1.052298726	1.160164926	0.267633679	1.048352436	0.863209485	0.903623626	0.066011274	0.223752089	0.23068589	0.044028615
ZNF485	6.942048366	2.683994382	3.702149646	6.429508006	3.159743757	3.589199094	0.533293554	0.558238529	0.065951812	0.386628591	0.491444097	0.346078986
CFLAR	2.000646757	1.103621406	3.019900415	2.083197902	0.893631803	3.291328285	1.50946208	1.579940285	0.065835517	0.551632317	0.428971152	-0.362826349
SERF2	107.2238637	427.2860264	178.0775103	129.1983121	354.2888842	224.5882104	1.660801095	1.738321551	0.065815674	3.984990015	2.74220985	-0.53923713
NAP1L1	43.7447863	11.00998746	37.74736976	50.56376607	14.98049272	45.66197259	0.862899855	0.903057192	0.065624223	0.25168685	0.296269322	0.235279408
KMT2D	13.57341705	0.921614047	8.102057704	8.390322663	0.969327148	5.24112949	0.596906267	0.624663639	0.065575154	0.067898455	0.115529186	0.766806713
BNIP3L	15.22404584	2.345819709	18.70439156	17.18968012	2.095088504	22.10013475	1.228608463	1.285662944	0.065487242	0.154086485	0.121880599	-0.338271835
BUB3	51.36446047	29.53488298	83.98675714	64.19836576	23.6969884	109.8298161	1.63511417	1.710788348	0.065269912	0.575006195	0.369121365	-0.639482255
RPL10A	1099.909073	1405.054667	2670.382589	1411.325826	1907.941644	3584.954748	2.427821223	2.540132605	0.065241623	1.277428019	1.351878927	0.081723951
CTD-2270P14.1	2.348571835	2.509335432	2.268893498	2.181942011	1.715117062	2.204968162	0.966073707	1.010553054	0.064939896	1.068451641	0.786050708	-0.442827324
CAV1	12.54642702	3.222362526	23.43403084	12.46511979	2.719074307	24.34987625	1.867785211	1.953441015	0.064689134	0.256835075	0.218134631	-0.235623409
TRMT61B	26.79636717	13.00324859	42.2110149	32.31327997	11.25564142	53.23572404	1.5752514	1.647487475	0.064685406	0.485261622	0.348328657	-0.478313597
TRAPPC4	22.08760626	14.13018635	54.24198117	26.16238565	11.43310867	67.17844408	2.455765488	2.567749171	0.064331483	0.639733712	0.437005586	-0.54981979
MFF	40.30769368	33.79790398	66.62424734	49.16623119	26.90395587	84.94086807	1.652891576	1.727626178	0.06379899	0.838497589	0.547203949	-0.615727994
YPEL5	8.83104962	3.254801572	18.96842808	9.966419346	2.685144961	22.36660888	2.147924528	2.244197049	0.063256054	0.368563389	0.269419223	-0.452059974
CLNS1A	81.62181325	19.62687179	146.4121371	98.24841603	18.45055442	184.0881563	1.793786872	1.87370101	0.06288227	0.24046111	0.18779493	-0.356645468
C11orf57	19.90137299	10.30405543	9.621647614	22.44715566	9.059350496	11.33583523	0.483466523	0.505000963	0.062870142	0.517756008	0.403585676	-0.359397416
SBNO2	32.59427857	18.08760656	44.06528268	23.3882572	20.52899559	33.02736333	1.351933057	1.412134434	0.062853722	0.55493195	0.877747983	0.661495909
IFT52	9.369536527	10.76155993	17.41684465	12.70764151	11.14576112	24.67377484	1.858880062	1.941648639	0.062848466	1.148569078	0.877091245	-0.389038785
SEPT7P2	7.64184192	12.74680575	6.352911437	8.970981614	10.69920106	7.788359631	0.831332486	0.868172511	0.062556155	1.668027928	1.192645523	-0.483978135
VEZT	25.24721705	4.552729563	11.99724487	23.79747694	4.302062234	11.80890949	0.475190784	0.496225273	0.062488358	0.180325996	0.180778082	0.003612378
SDF2	35.28318893	18.82849032	80.65957428	31.73895882	11.49136765	75.7629705	2.286062477	2.387065402	0.062373262	0.533639132	0.362058747	-0.55964066
TTC8	9.500618066	1.714931814	13.64061353	12.45993659	1.688253188	18.67885313	1.435760646	1.499113017	0.062293892	0.180507395	0.135494525	-0.413823383
DHFRL1	5.108264271	0.674599341	3.814657628	3.878479934	0.601435251	3.023950118	0.746761997	0.77967404	0.062222589	0.132060384	0.155069837	0.231720346
RGS10	30.68333485	25.94830961	71.84784076	37.7300888	26.33587338	92.23140533	2.341591652	2.444505387	0.062053077	0.84568088	0.698007193	-0.276871457
ANP32A	48.391593	5.183963686	71.48563315	65.74270647	6.480125378	101.3738538	1.477232484	1.541978711	0.061885954	0.107125295	0.098567974	-0.120108303
RPL23A	625.9965898	912.9117953	1399.343559	818.1064968	1145.836946	1908.746695	2.235385275	2.333127413	0.06174159	1.458333496	1.400596316	-0.058279479
RPS12	3891.385222	16168.68908	3437.099809	5005.447027	18704.05288	4613.567962	0.883258689	0.921709477	0.061476049	4.154995754	3.736739752	-0.153066913
UMPS	32.92925476	19.03036122	44.13767231	37.33584009	16.37827832	52.21178006	1.340378719	1.398435925	0.061173466	0.577916547	0.438674429	-0.397710568
KANSL2	53.55784907	69.95096173	93.01102764	61.73976058	63.85665592	111.8632591	1.736646061	1.811851197	0.061160721	1.306082357	1.034287391	-0.336608756
SLC38A9	5.046587989	0.944477395	4.922804457	4.732000334	0.64706287	4.815460101	0.975471837	1.017637312	0.061051347	0.187151675	0.136741932	-0.452752242
KMT2B	5.627744866	1.264364018	3.49417569	3.464621792	1.579538631	2.243642715	0.620883813	0.64758662	0.060749858	0.224666194	0.455905067	1.020950391
RAB9A	26.63899761	14.13584909	50.25561688	26.61782413	11.12258414	52.37204525	1.88654309	1.967555462	0.06065925	0.530644933	0.41786226	-0.344719378
SERINC1	140.7617415	8.346582479	84.02316424	130.7867947	7.901335072	81.40202838	0.596917624	0.622402503	0.060316013	0.059295817	0.06041386	0.026949224
XRCC6BP1	9.613822243	10.30421235	16.4737888	13.20225604	9.987297612	23.58351475	1.713552465	1.786324602	0.060003899	1.07181224	0.756484163	-0.50267041
KLHL23	12.73056427	2.5564636	7.683090207	12.93838803	2.328879873	8.138741969	0.603515291	0.629038328	0.059757599	0.200813063	0.179997683	-0.157874778
PPL	2.259111444	0.358600218	0.995566709	1.892888088	0.438448414	0.869384868	0.440689507	0.459290157	0.05964332	0.158735072	0.231629338	0.545197072
RARS	117.3512531	11.59849635	50.87525905	142.488036	11.38388248	64.38008491	0.433529747	0.451828004	0.059642703	0.098835726	0.079893602	-0.306952651
SUPT4H1	104.6758766	128.7172458	226.1262964	131.7815953	123.4961216	296.6767494	2.160252235	2.251276051	0.059543197	1.2296744	0.937127232	-0.391959524
DNAJC10	29.84815837	3.054150735	16.7878792	27.40315626	2.223907212	16.06090548	0.562442714	0.58609692	0.059433093	0.10232292	0.081155148	-0.334374822
TMEM50A	74.97831818	14.41159222	155.406705	67.30010557	10.83857326	145.355119	2.072688596	2.159805216	0.059397828	0.192210129	0.161048384	-0.255190179
NUDT21	44.9998684	8.59174727	63.96233242	58.06647382	11.1026326	86.00102969	1.421389322	1.481078909	0.059346741	0.190928275	0.191205559	0.002093695
SLC39A6	500.3472441	33.57221292	428.0609351	480.2649962	27.29799921	428.1112869	0.855527716	0.891406391	0.05926871	0.067097827	0.056839452	-0.239373403
SV2B	8.133117585	7.16537242	13.46072244	8.230827758	5.900221714	14.19358868	1.65505076	1.724442438	0.059254508	0.881011782	0.71684427	-0.297501578
UQCR11	74.63648696	444.101607	125.364344	100.0429776	386.058651	175.0510448	1.679665658	1.749758444	0.058981681	5.950194403	3.858928036	-0.624736665
ZNF77	4.400547841	3.910609509	3.834385778	4.030207099	4.160706373	3.658226215	0.871342823	0.907701794	0.058977962	0.888664241	1.03238029	0.216264161
DENR	53.8381215	17.76998174	62.69305971	68.0294868	17.17616333	82.49262766	1.164473387	1.212601058	0.058427317	0.330063183	0.252481154	-0.386566517
MPC2	50.70697209	49.40520301	132.3699475	55.12277901	28.45150897	149.8085108	2.610488105	2.717724206	0.058079475	0.974327612	0.516147943	-0.916622309
RNF7	53.10213169	225.8580307	54.25565321	59.45100981	181.7058607	63.2311045	1.021722697	1.063583355	0.057929414	4.253276158	3.05639654	-0.476742798
RALA	34.96027302	7.292662061	54.72633797	41.15780895	6.345554568	67.06626913	1.565386459	1.629490754	0.057902296	0.208598544	0.1541762	-0.436149019
TAF13	74.21804474	90.81395313	50.02869606	72.14297841	90.65582923	50.61440818	0.674077258	0.701584677	0.057703287	1.223610154	1.256613342	0.03839682
FBXL2	1.265095513	0.749547188	1.728464514	0.974418079	0.450871138	1.385607465	1.36627195	1.421984562	0.057661128	0.592482687	0.4627081	-0.356670643
RANBP17	1.027493291	0.323775688	0.684895968	1.164070222	0.321043655	0.807390199	0.666569771	0.693592348	0.05733209	0.315112216	0.275794062	-0.192274289
KATNA1	16.66694283	3.773468663	16.42950797	20.16162557	3.988828157	20.6779036	0.985754145	1.025606965	0.057178188	0.226404368	0.197842587	-0.194548786
DOT1L	7.943408549	1.927431481	5.809774343	6.169967524	2.840281715	4.694804864	0.731395635	0.760912411	0.057078376	0.242645392	0.460339816	0.923849768
UBE2D3	63.62725008	30.49542099	115.240587	76.19833247	24.64804045	143.553119	1.811182895	1.883940426	0.056821106	0.479282398	0.323472177	-0.567234333
RNF146	7.17902782	2.955199177	9.092606948	8.377267553	2.988536014	11.03612799	1.26655129	1.317389939	0.056776935	0.411643366	0.356743532	-0.206507704
GNPAT	34.66520455	27.30263417	43.85866607	46.76230851	23.55819134	61.52833875	1.265207191	1.315767778	0.056531227	0.787609204	0.503785893	-0.644669247
ANO2	1.334257774	0.688572939	1.929662638	1.172058904	0.446873403	1.762551289	1.446244253	1.503807772	0.056308936	0.516071896	0.381272137	-0.436750963
RP11-574F21.3	8.891460522	7.409408667	7.496663621	8.103149556	5.406727708	7.102624791	0.843130732	0.876526435	0.056041255	0.833317389	0.667237803	-0.320665057
TIMM23	255.0971154	71.45247109	606.1315817	263.7436808	60.10334381	651.487794	2.376081677	2.470155084	0.056017192	0.280099095	0.227885436	-0.297628592
SPRYD7	8.891972446	2.284745922	15.99828866	10.48535571	2.440172423	19.61183653	1.799183337	1.870402595	0.056006631	0.256944782	0.23272195	-0.142851067
MAP2K4	9.95569056	3.637470702	9.322274599	12.89801052	3.969683312	12.55367375	0.936376492	0.97330311	0.05580045	0.365365986	0.307774855	-0.247466966
TMEM128	21.05834311	24.57402897	51.22732086	22.45502572	19.09634167	56.77268278	2.432637772	2.528284024	0.055637029	1.166949785	0.850426177	-0.456484572
ARPC2	65.07537702	26.96732872	128.4780462	83.66806076	23.51271603	171.6696249	1.974295841	2.051793998	0.055547701	0.414401421	0.281023796	-0.560336654
WDR83OS	59.47468389	133.5051913	200.1739368	63.91956653	90.66724367	223.5615652	3.365699887	3.497545076	0.055436111	2.244739822	1.418458362	-0.662224436
ATP5G3	102.719816	32.56960051	311.6194078	135.8824304	29.46579225	428.3677202	3.033683471	3.152487918	0.055420276	0.317072224	0.216847698	-0.548129372
C15orf57	2.173284022	1.181443847	5.559497949	3.356254556	0.842171398	8.920832033	2.558109246	2.657972417	0.055248256	0.543621467	0.25092596	-1.115340689
TXNRD1	221.8297915	54.06077941	274.1876225	279.5607426	50.28634522	359.0301001	1.236027049	1.284265082	0.055232702	0.243703873	0.179876276	-0.438124262
FAM177A1	16.59356023	13.10294578	24.72004439	15.63601958	11.78296717	24.2019022	1.489737226	1.547830128	0.05518927	0.789640415	0.753578435	-0.06743815
SMIM14	2.530391205	1.247327195	4.70349724	3.822775503	1.010442253	7.381702257	1.858802398	1.930979795	0.054959657	0.49293848	0.26432163	-0.899113116
IFRD1	25.35764584	12.98633668	39.68618129	28.04331923	10.93607726	45.58670409	1.565057795	1.625581613	0.054740054	0.512127063	0.389970858	-0.393135481
SLC25A16	3.112717478	1.943137881	3.733788307	2.980293767	1.724436136	3.712926129	1.199526887	1.245825552	0.054636573	0.624257709	0.578612805	-0.109543481
NARS	71.34878237	9.473602999	33.23864961	88.50088994	8.829902226	42.81811483	0.465861484	0.483815641	0.054556355	0.132778762	0.099771903	-0.412318906
ATP6V1B2	16.0241996	5.001607992	21.36577265	19.66807853	4.376975724	27.23469241	1.333344141	1.38471546	0.05454036	0.312128413	0.222542111	-0.48806133
DDIAS	1.688808329	0.339906687	0.375781044	1.774091517	0.341093489	0.409893778	0.222512548	0.231044325	0.05428296	0.201270139	0.19226375	-0.066046362
EIF3H	56.72290449	25.44253437	64.0764125	71.34490131	33.12319748	83.68405222	1.129639131	1.172950704	0.054280413	0.448540754	0.4642686	0.049720637
RGS2	94.16085851	38.98292125	103.845056	106.7837149	44.53695853	122.2697982	1.102847379	1.145022893	0.054143291	0.41400346	0.417076317	0.010668567
GTPBP8	17.71530937	6.581218022	29.73874446	22.00512401	6.193887358	38.3491664	1.678703083	1.742738027	0.054008636	0.371498904	0.281474776	-0.400352312
TERF1	12.98233228	1.249103667	9.798329926	13.45756176	1.319426264	10.54394876	0.754743425	0.783496219	0.053940029	0.09621566	0.098043486	0.027150053
ANKRD36	1.76988676	0.212531109	0.602347738	1.635584969	0.320432309	0.577736622	0.34033123	0.353229354	0.053665695	0.120081755	0.19591297	0.706195942
NAIP	2.605762803	0.63708336	0.630528728	1.904376655	0.590438356	0.478217518	0.241974721	0.251114987	0.053491793	0.244490158	0.310042845	0.342691205
TRA2B	64.66270008	21.71712371	86.5078838	80.04566	25.12270912	111.1283559	1.337832842	1.38831207	0.053434032	0.335852411	0.313854731	-0.097730427
RP11-12J10.3	5.223394746	2.284423214	5.45456422	4.522344032	2.823352709	4.900395734	1.044256558	1.083596405	0.053351308	0.437344548	0.624311792	0.513496408
ASCC1	13.00501739	4.620862072	17.92311977	15.51982076	4.006133577	22.1943727	1.378169612	1.430066304	0.053328586	0.355313794	0.258130145	-0.460995068
PPT1	304.6731142	56.47721751	572.4585239	295.5559698	46.0563212	576.132185	1.878926945	1.949316691	0.053059519	0.185369876	0.15582944	-0.250438999
STXBP5	10.80481402	1.164237649	5.398025586	10.37535675	1.102032978	5.377606174	0.499594494	0.518305664	0.053045585	0.107751753	0.106216394	-0.020704885
EBLN3	30.45956361	15.6685036	16.21790834	26.13992188	12.02083716	14.43524536	0.5324406	0.552229859	0.05264831	0.514403417	0.459865076	-0.161689588
RABIF	27.11949569	54.21046494	47.17657433	27.95318081	33.37490575	50.4222235	1.73958155	1.803809872	0.052306969	1.998948121	1.193957352	-0.743489725
BRINP3	2.774192692	1.765575052	3.8846522	3.011288131	1.489125433	4.37199114	1.400282039	1.451867424	0.052192282	0.636428413	0.49451443	-0.363985626
AP3M1	31.58654109	9.389181393	24.14921627	36.04674638	7.443742963	28.57140514	0.764541334	0.792620916	0.052036537	0.297252598	0.206502492	-0.525530225
PSMG3	105.9104399	297.2150679	138.9054708	95.15386157	214.1279178	129.3516308	1.311537096	1.359394444	0.051705518	2.806286785	2.250333453	-0.318523656
HTATIP2	196.1766966	130.5502804	437.8554851	203.009254	88.18776063	469.5298085	2.231944429	2.312849288	0.051370151	0.665472927	0.434402663	-0.615347025
FNIP1	13.65319358	1.499545466	4.538252231	12.99887736	1.90908108	4.476544633	0.332394923	0.344379327	0.051100192	0.109831114	0.146865074	0.419204527
ALKBH2	35.11337852	44.32329053	72.33670871	38.68732736	35.72168598	82.56823858	2.06008968	2.134245093	0.05101872	1.262290682	0.923343338	-0.451105067
RRAGB	6.57349544	4.371660125	9.176943211	6.452502489	3.500165815	9.331633092	1.396052267	1.446203718	0.050917835	0.665043456	0.542450905	-0.293956042
HSPA14	51.94746666	30.56120554	73.39464878	59.83069626	25.55803343	87.56492086	1.412862907	1.463545075	0.050845694	0.588309835	0.427172589	-0.46175708
CDC73	51.55559463	7.180851131	39.43787714	64.01644809	10.36197179	50.717611	0.764958244	0.79225906	0.050591254	0.139283645	0.16186421	0.216758163
PPP4R2	8.005109891	1.158487145	4.692409862	9.299734867	1.925276851	5.644583913	0.58617682	0.606961811	0.050269827	0.144718456	0.207024918	0.516555503
PHAX	38.1006878	5.920244545	24.50136502	43.6636449	13.29092072	29.06827727	0.643068838	0.665731808	0.049967921	0.155384191	0.304393294	0.970096849
ZNF519	0.943340282	0.753787951	0.48265908	0.85393079	0.419061662	0.452264508	0.511648967	0.529626655	0.049821389	0.799062613	0.490744293	-0.703337065
AP5Z1	12.74213475	10.81445078	12.23996212	9.486036787	9.709607106	9.429661143	0.9605896	0.994056986	0.04940837	0.848715776	1.023568359	0.270254056
UBE2E1	37.64100786	16.69553322	78.73365192	51.20284115	14.05252156	110.8317508	2.091698825	2.164562518	0.049400331	0.443546392	0.274448082	-0.692551749
MLH1	25.25334924	12.86884599	18.16583001	30.89116216	10.57156082	22.99292721	0.719343396	0.744320563	0.049243452	0.509589673	0.342219589	-0.574413699
GTF2IP4	16.34477481	8.796785827	19.57965461	14.9516412	6.488017716	18.53246409	1.197915226	1.239493635	0.049225047	0.538201715	0.433933481	-0.310673081
CCDC34	21.5090374	4.497265495	19.44588099	25.06704097	3.852289742	23.44152824	0.904079556	0.935153386	0.048753287	0.209087251	0.153679477	-0.444180582
NDC1	121.677335	29.42121045	171.7513488	118.5270266	22.66374974	173.0546693	1.411531152	1.460043961	0.048750839	0.241796966	0.191211662	-0.338625628
FCF1	25.26215959	10.96330854	28.88292213	29.9085906	12.10387232	35.36800816	1.143327514	1.182536771	0.048646312	0.433981446	0.40469551	-0.100796522
ZNF761	14.0564166	3.950697709	4.281484998	12.09860856	4.342450865	3.81152465	0.304592922	0.315038265	0.048644656	0.28106009	0.358921511	0.352789783
CCT2	236.0260124	32.30496636	141.9203259	301.166068	29.14522862	187.2816175	0.601291038	0.621854975	0.048514708	0.136870365	0.096774609	-0.500109619
ZNF589	6.725060039	6.1780173	5.784243144	5.009969222	3.767554588	4.456429156	0.860102826	0.889512282	0.048505381	0.918656081	0.752011524	-0.288770089
RFESD	2.051387184	1.207741899	3.301800182	2.044300372	0.774242673	3.402580409	1.609545096	1.664422927	0.048369068	0.588744001	0.378732345	-0.636461819
CD164	113.9160119	18.83903828	170.5620939	97.53820836	14.79112351	151.0098496	1.497261807	1.548212256	0.048276765	0.165376561	0.151644404	-0.125062509
LRRC14	21.06098314	23.72163949	31.17011465	13.00323345	17.37998874	19.89803015	1.479993334	1.530237093	0.048164522	1.126331061	1.336589765	0.246925792
EIF2AK2	22.22901975	2.497952854	7.77742272	23.89293404	3.017699131	8.643269521	0.349876999	0.361750026	0.048145298	0.112373505	0.126300902	0.16856303
MEA1	147.9652881	274.1219711	332.3597764	189.3751389	211.7047752	439.8038999	2.246200989	2.322395128	0.048126425	1.852609992	1.117912185	-0.728752335
NOL11	86.82154272	21.7080163	51.95382724	99.63319692	16.62030591	61.63409188	0.598397882	0.618609999	0.047925086	0.250030299	0.166814941	-0.583854419
RPA2	95.09306862	42.75216672	196.4623868	121.9183355	36.67587039	260.3717964	2.066001126	2.1356246	0.047817032	0.449582365	0.300823254	-0.579669354
ARID4B	21.55775936	2.599603371	6.842330464	25.10068342	3.213193573	8.23395512	0.317395252	0.328037089	0.047578394	0.120587828	0.128012195	0.086196964
ABCA2	44.37209889	9.092781828	51.79880934	29.13592062	13.75700362	35.15062638	1.167373431	1.206436098	0.047485362	0.204921157	0.47216643	1.204226532
NEK3	3.933617154	1.242855198	3.022932958	4.931182379	1.106308907	3.916308729	0.768486825	0.794192635	0.047468456	0.315957336	0.224349623	-0.493981005
ARL6	3.454420326	0.991133341	3.457007335	4.20646265	1.076196238	4.350153274	1.000748898	1.034159491	0.047378672	0.286917412	0.255843526	-0.165373794
WNT3A	32.18231787	6.667074576	64.09146677	20.32006451	7.304572608	41.8149817	1.99151183	2.057817369	0.047250899	0.207165767	0.359475857	0.795109253
RP11-286N22.8	47.78044297	33.89730231	116.8848322	51.84488658	28.6511074	131.0500619	2.44629026	2.527733602	0.047248832	0.709438846	0.552631306	-0.360361036
RP11-295G20.2	31.67839069	138.9504114	13.66979395	39.52362813	154.36858	17.62200807	0.431517942	0.445860082	0.047170494	4.386283784	3.905728986	-0.167407309
BECN1	20.44657637	24.3171223	30.83131038	27.19725097	20.76053139	42.37243583	1.507895984	1.5579676	0.047128318	1.189300442	0.763331978	-0.639730679
WDFY1	13.5418087	2.707320993	10.15268812	17.69532147	3.431604747	13.7023036	0.749729106	0.774346125	0.046609169	0.199923146	0.193927234	-0.043930086
TAF12	25.07890347	17.99778202	56.45012583	33.36532752	16.93848742	77.55923754	2.250900877	2.324545968	0.046446429	0.717646289	0.50766735	-0.49938947
NOL10	67.60163454	11.04551814	40.78295919	92.70087584	11.83187311	57.75223835	0.603283626	0.622995606	0.046385563	0.163391288	0.127634966	-0.356307451
TRIM69	2.132806736	2.297282505	2.218013095	2.430366399	1.354144129	2.609905148	1.039950342	1.07387312	0.046308905	1.077117053	0.557176946	-0.950967568
REEP3	28.51855899	11.52401236	54.39081229	23.94592041	10.13191369	47.15936379	1.907207595	1.969411197	0.04630248	0.404088172	0.423116486	0.066384775
NME1	311.2759377	111.6452321	946.0001068	421.584265	100.9458769	1322.901269	3.039104512	3.137928474	0.046166179	0.358669651	0.239444128	-0.582966619
DEPTOR	6.719509038	1.926705342	8.521935355	8.594043944	2.144726855	11.25254344	1.268237799	1.309342087	0.046016793	0.286733053	0.24955968	-0.200323358
KIAA0391	4.328186738	2.063332777	6.196463401	4.832473944	1.86148351	7.141493396	1.431653433	1.47781312	0.045781547	0.476719907	0.38520301	-0.307522892
REEP5	158.4854438	30.52371596	352.6360645	149.2570719	26.95254117	342.7925228	2.225037556	2.296658499	0.045706664	0.192596337	0.180577984	-0.092958254
STAM2	7.687704991	1.134105539	5.065412919	8.457512955	1.338528406	5.751827271	0.658897932	0.680084949	0.045659966	0.14752199	0.158265014	0.101412347
FBXO25	1.987571465	1.603506314	3.359471843	2.549415223	1.326118731	4.447413573	1.690239522	1.744483807	0.045572502	0.80676662	0.520165848	-0.633179714
GATA6	7.814345164	3.199049346	6.880298572	5.263714293	4.78024798	4.783063618	0.880470267	0.908686025	0.045507606	0.409381628	0.90815111	1.149486013
PRELID2	3.269852452	4.08356268	5.175226326	4.131363694	3.733069425	6.746720069	1.582709435	1.633049174	0.045171814	1.248852277	0.903592543	-0.466858566
POC5	6.987710445	2.268073301	4.098587738	8.316769773	2.39820146	5.031499033	0.586542297	0.604982363	0.044657936	0.324580321	0.288357322	-0.170717878
DBF4	24.0443084	4.856501716	9.609911409	27.07996256	5.492432885	11.1613388	0.399675102	0.412162269	0.044384738	0.201981344	0.202822765	0.00599755
PDCD4	40.12493634	4.656749347	18.77983316	46.24019033	5.647381606	22.31577429	0.468033968	0.482605589	0.044231385	0.116056243	0.122131452	0.073610657
PSTK	4.154738819	3.832709941	7.035868295	4.356688524	3.405095696	7.607221847	1.69345622	1.74610184	0.044167015	0.922491186	0.781578871	-0.239143662
LIN52	7.920080455	8.774217587	13.87640564	11.67690111	9.480276367	21.08937338	1.752053621	1.806076218	0.043811848	1.107844502	0.811882903	-0.448411829
MFAP3L	1.584199585	0.690617128	1.199257402	1.394043557	0.638583364	1.087826567	0.757011562	0.780339008	0.043785685	0.435940733	0.458079922	0.071467319
SMU1	32.12969884	8.317343832	33.22631188	38.13679996	8.721081183	40.64991312	1.034130822	1.065897326	0.043649771	0.258867781	0.228678893	-0.178892206
ARHGAP23	17.00936257	7.788277024	18.26533585	10.24840094	10.84495033	11.34234429	1.073840114	1.106742833	0.043540827	0.457881769	1.058209022	1.208577594
MFSD8	8.749662976	3.095111337	9.94453573	7.752855828	2.188605407	9.081585829	1.136562146	1.171385878	0.043539835	0.353740635	0.282296673	-0.325479828
UBA2	66.1206057	13.85595337	62.51121531	81.34965226	16.38341497	79.26133832	0.945412019	0.97432916	0.043466038	0.209555754	0.201395022	-0.057306114
FLYWCH1	12.14432812	5.074337464	19.37142918	10.0209413	5.764265859	16.47278266	1.595100939	1.64383586	0.043418529	0.417835998	0.575221996	0.461182052
TTC28-AS1	2.162574797	5.13471902	0.954522189	2.030861895	4.531470091	0.923687734	0.441382278	0.454825479	0.043284372	2.374354416	2.231303912	-0.089648272
GNB4	59.92510917	5.112217979	47.61360584	69.68802026	7.387190108	57.05601013	0.794551841	0.81873484	0.043254936	0.085310115	0.10600373	0.313326315
ENOX2	6.298893524	2.361616776	4.062985241	8.382396879	2.256259082	5.570398962	0.64503158	0.66453534	0.04297613	0.374925654	0.269166339	-0.478106541
ATP6V1G2-DDX39B	113.4149335	50.78028882	65.56826094	127.0236021	54.0964494	75.65349824	0.578127227	0.595586151	0.04292319	0.447738999	0.425877148	-0.072220668
ANXA2	211.0110204	64.12330446	379.8637561	255.5303941	52.75676091	473.8876228	1.800208138	1.854525465	0.042886359	0.303886045	0.206459827	-0.557669338
CDCA7L	21.11798043	8.246357838	30.60144057	26.95719695	8.946717083	40.23970473	1.44907041	1.49272585	0.042821531	0.390489889	0.33188603	-0.234597289
PTGR1	48.15137182	19.88865609	86.71562543	62.55407127	17.23425542	116.0456895	1.80089626	1.855126087	0.042802168	0.413044433	0.275509732	-0.584193707
S100A4	895.2511437	1074.768394	2280.012646	1101.765633	797.5235	2890.42391	2.546785516	2.623447151	0.042786263	1.200521666	0.723859482	-0.729879872
SNHG1	113.7199691	444.3762009	79.95861197	83.49629563	213.6117685	60.47488206	0.703118481	0.724282216	0.042784137	3.90763561	2.55833827	-0.611088908
DGUOK	54.7237521	76.34978727	139.0689861	65.56038325	58.28018803	171.5719566	2.541291136	2.617006614	0.042355907	1.395185533	0.888954352	-0.650275742
ANKRD16	7.350863948	4.32502613	11.0859782	5.506077214	3.715180137	8.550981221	1.508119084	1.553007866	0.042314786	0.58836977	0.674741743	0.197612294
HSF2BP	7.251160374	9.456537687	12.02381739	7.003963208	6.230074986	11.9591382	1.658192175	1.707481585	0.042258803	1.304141296	0.889507098	-0.552022163
APOLD1	33.02638038	14.78152227	47.63450662	38.68573685	11.14564715	57.44652041	1.442316902	1.484953502	0.042029573	0.44756713	0.288107402	-0.635497358
ULK1	9.239798714	2.4067534	10.56831733	7.275313209	2.930913758	8.566842377	1.143782204	1.17752214	0.041941822	0.260476821	0.402857399	0.629114253
HZGJ	18.42613848	5.307654787	16.83164434	21.91369825	5.748488829	20.60583618	0.913465638	0.940317602	0.041797665	0.288050304	0.262323993	-0.134971012
RBM3	190.2306952	185.9147019	421.2961412	218.7160551	124.1086964	498.578563	2.214659105	2.279570024	0.04167708	0.977311794	0.567442094	-0.784345724
LSM10	56.9779968	301.9550453	39.76708363	68.1395833	349.7035481	48.95035812	0.697937552	0.718383585	0.041656427	5.299502654	5.132164465	-0.046289569
IFT46	3.240977599	2.489477554	7.955320062	4.035958685	1.740040829	10.19512978	2.454605075	2.526073871	0.041405903	0.768125505	0.43113445	-0.833204206
TSEN2	14.15049416	7.522125275	17.69441409	15.49336005	5.304553968	19.93760608	1.250444959	1.286848431	0.041400583	0.531580395	0.342375957	-0.634706506
MOB1A	34.31069664	10.6215416	46.19572569	40.88247898	10.4261682	56.63721875	1.34639428	1.385366547	0.04116679	0.309569395	0.255027788	-0.279608394
TRIML2	4.198451282	4.328567371	3.53574865	4.304255663	3.040467149	3.728208447	0.842155455	0.866167983	0.040560278	1.030991449	0.706386281	-0.545503139
LINC01547	4.847857815	4.772943611	6.40352539	4.031400683	4.08054365	5.47680722	1.320897938	1.358537057	0.040534921	0.984546947	1.012190048	0.039948288
LRIF1	11.44330531	3.885890272	5.033385642	11.16322597	6.242550557	5.048740745	0.439854177	0.45226539	0.040144284	0.33957761	0.559206682	0.719640262
PSMD7	186.6534246	38.26740856	304.4206799	218.7016794	38.70554789	366.7030622	1.630940769	1.676727235	0.039943626	0.205018518	0.176978741	-0.212178155
EPB41L4B	5.907805907	2.151994528	6.82838897	5.503383675	2.202331874	6.539390524	1.155824866	1.188249068	0.039914458	0.364262903	0.400177782	0.135660996
COQ7	14.20988276	10.63488276	27.45426574	14.1106369	8.929666328	28.02665957	1.932054346	1.986207977	0.03988102	0.748414533	0.632832266	-0.242014413
FOXRED2	63.26921871	9.758300974	77.98218986	39.97953601	10.91925807	50.6576386	1.232545485	1.267089208	0.039877211	0.154234574	0.27312118	0.824414999
ARL6IP1	247.4292146	41.19090744	464.5113458	229.4561401	24.43233933	442.799289	1.877350444	1.929777468	0.03973651	0.166475521	0.106479344	-0.644736465
HBP1	10.54382819	2.36837364	9.454664218	13.02360098	2.541563011	12.00384077	0.896701278	0.921699059	0.039668324	0.224621797	0.195150559	-0.20291034
ASB9	23.94237638	8.877334848	60.57768208	31.59676812	7.374310643	82.15449985	2.530144925	2.600091868	0.039342574	0.370779187	0.233388131	-0.667829072
CLK4	4.22643781	2.881750809	1.363933121	3.448714208	2.838128494	1.143661033	0.322714584	0.331619544	0.039270256	0.681839161	0.822952649	0.271377962
COX11	49.47963863	27.3454115	81.19563371	57.82152401	22.66372281	97.49761951	1.640990839	1.686182112	0.039193175	0.552659887	0.39195997	-0.495685581
RPL32	434.3439879	675.8483046	1294.624479	589.8194216	1031.405204	1806.224444	2.980643256	3.062334636	0.039008228	1.556020858	1.748679623	0.168404597
GPNMB	2.541660902	1.636396227	1.886453009	2.450562772	0.838098224	1.868509732	0.742212703	0.762481889	0.038870377	0.643829484	0.342002349	-0.912672413
APH1B	3.852299578	0.831060816	8.23791888	3.160568766	0.711590769	6.941515286	2.138441913	2.196286745	0.038506404	0.215731097	0.225146428	0.061629436
KIAA1715	12.13011569	2.552952321	11.35841473	12.15763037	2.667979596	11.68914613	0.936381402	0.961465826	0.038139299	0.210463971	0.219448981	0.060312286
ZNF512	8.440833209	9.377643659	6.692018931	9.175737161	4.479621958	7.469433408	0.79281497	0.81404178	0.038118636	1.110985542	0.488202951	-1.186287122
DPCD	16.64923979	11.51922995	39.65744222	21.01611588	11.17416929	51.38357401	2.381937117	2.444960539	0.037675854	0.691877233	0.531695264	-0.37991645
TRMT5	8.185613412	1.05066592	4.153016459	6.865055006	1.511415508	3.575135323	0.507355558	0.520773005	0.037657514	0.128355184	0.220160728	0.778415576
KIAA0907	41.69947106	52.05188742	24.25139471	29.59040167	27.7287623	17.66402624	0.581575595	0.596951215	0.037646304	1.248262534	0.937086377	-0.413667451
SEC62	90.42280691	5.797932882	31.64221048	75.54849606	6.298948059	27.12283073	0.349936167	0.359012186	0.036941035	0.064120249	0.08337622	0.378855949
TMEM258	79.52070488	319.8849689	168.0303985	84.41759881	242.6882705	183.0000326	2.113039601	2.16779481	0.036908401	4.022662643	2.874853987	-0.484662069
PRKAB2	11.41824419	9.840279249	9.700924205	10.97146089	8.66029458	9.561765386	0.849598594	0.871512507	0.03673999	0.861803189	0.789347441	-0.126697976
C11orf30	11.01661825	2.944135162	9.048459086	13.42449217	2.386960627	11.30990609	0.821346341	0.842482974	0.036656833	0.267244911	0.1778064	-0.587855221
SF3A3	62.45335463	15.61982686	57.46591631	80.97018001	14.72138473	76.40012104	0.920141386	0.94355874	0.036256775	0.250103889	0.181812424	-0.460076699
UPRT	7.959012503	2.326248224	13.59853797	10.3827359	2.226687013	18.19096453	1.708571003	1.752039609	0.036245188	0.292278499	0.214460527	-0.446631567
C16orf62	2.289248286	1.102290527	1.544640958	1.718131301	1.023826134	1.188772471	0.674737191	0.6918985	0.03623473	0.481507635	0.595895164	0.307499866
PRCAT47	7.386160131	7.126386907	4.733842576	5.977051074	4.315448917	3.928139063	0.640907114	0.65720353	0.036224944	0.964829733	0.722003018	-0.418269499
GPATCH2	5.030367849	1.22502039	2.42440485	5.89983236	2.45204998	2.915411504	0.48195379	0.494151584	0.036058837	0.243525012	0.415613501	0.771172563
AC005943.2	45.25144712	75.65619905	54.28378024	38.47061136	68.62398874	47.30531422	1.199603188	1.229648101	0.035688245	1.671906732	1.783802916	0.09346186
SRSF3	191.609355	105.0345261	405.3141879	240.6051045	110.5138754	521.6674263	2.115315236	2.168147793	0.035590424	0.548170135	0.459316421	-0.25513537
CASD1	5.752335599	1.37443724	4.420777455	4.939009587	1.384672299	3.889509736	0.768518696	0.787508035	0.035214286	0.23893551	0.280354244	0.23062963
PIAS2	4.330061273	2.587984455	3.927406495	4.667326623	2.28447205	4.337121415	0.90700945	0.929251746	0.034951912	0.597678483	0.489460506	-0.288177151
MGST2	44.03706831	8.728758601	114.406875	41.70898469	7.66275629	111.0111554	2.597967562	2.661564557	0.034891142	0.19821389	0.183719559	-0.109552833
PNRC2	116.2338556	64.08227052	88.45569132	80.33038186	48.64197058	62.62490761	0.76101486	0.779591808	0.034794306	0.551321903	0.605523956	0.135289117
TARSL2	5.477115858	0.803746864	4.028167858	6.164898342	1.062156689	4.644179916	0.735454199	0.753326277	0.034639353	0.146746369	0.172291031	0.231522793
PTAR1	9.153061742	2.463161582	3.664983744	8.583267599	2.004120758	3.519338046	0.400410687	0.410023107	0.034224732	0.269107939	0.233491585	-0.204814396
NQO1	166.9114436	76.42255916	357.3158827	216.0885729	59.83381754	473.6782572	2.140751257	2.192056021	0.034167496	0.457862909	0.276894871	-0.725577368
TMX3	16.34934885	1.189952351	7.035526469	14.22301073	1.52974795	6.267051392	0.430324567	0.440627622	0.034134731	0.072782859	0.10755444	0.563396452
EIF2S3	333.2515761	88.8476444	388.7194915	411.9607714	93.3072428	492.0295366	1.16644457	1.194360169	0.034120207	0.266608325	0.226495456	-0.235239721
ACOT9	31.24455558	27.42646012	47.1974902	33.60597	17.75964215	51.9728966	1.510582863	1.546537612	0.033936596	0.877799655	0.528466881	-0.732078643
ABCD3	43.66167096	3.297695108	21.03592992	45.32892946	3.068696412	22.35867472	0.481793973	0.493253977	0.033914336	0.075528376	0.067698409	-0.157896838
OBFC1	8.112960985	9.315888351	16.1071629	11.47442429	8.060187282	23.3213074	1.985361809	2.032459913	0.033824952	1.148272298	0.702448077	-0.709001304
SMS	237.978756	90.64976995	408.5491075	295.9566583	69.85154848	520.0539383	1.716746126	1.757196277	0.03359864	0.380915387	0.23601952	-0.690564383
RAB23	6.616395143	1.030379722	4.119379384	7.147475899	1.296761012	4.554614629	0.622601779	0.637233996	0.033513538	0.155731286	0.181429225	0.220348063
CLCN3	47.19794712	5.599535956	40.34811014	44.95245007	5.67951869	39.33016978	0.854870023	0.874928279	0.033459674	0.118639396	0.126345031	0.090785761
SHOC2	22.10609478	4.659440527	10.8812378	26.88845712	7.206481893	13.54316846	0.492227954	0.503679642	0.03317983	0.210776285	0.268013961	0.3465956
MPP7	24.17279139	4.451987247	14.99963144	30.82780162	5.478625505	19.56980509	0.620517142	0.63481027	0.032854403	0.184173486	0.177717035	-0.051483401
AMN1	5.104276001	7.535812041	8.267217153	6.195018194	7.878827619	10.25901517	1.619664993	1.656010499	0.032016379	1.476372367	1.271800562	-0.215184189
CCDC82	8.972315056	0.947783583	2.509002961	8.765296053	1.409722814	2.506109894	0.279638303	0.285912749	0.032012966	0.105634229	0.160830029	0.606459406
MINA	18.09391057	3.130989051	16.77114353	23.40368926	3.421402666	22.17224119	0.926894353	0.94738231	0.031541823	0.173041037	0.146190741	-0.24326228
SFT2D1	27.88379885	34.47007099	61.84078093	23.5382512	20.51277127	53.35508406	2.217803293	2.266739513	0.031487198	1.236204262	0.87146539	-0.50440187
BTD	19.43701809	5.26652714	30.4808158	17.68640741	3.823386751	28.34718705	1.568183744	1.602766825	0.031469943	0.270953452	0.216176562	-0.325834911
ZNF527	1.887783517	1.002284082	1.013284688	1.723825776	1.232979099	0.945475133	0.536758944	0.548474879	0.031151217	0.530931684	0.715257375	0.429936229
DKC1	131.5683247	36.63655356	174.8791159	163.979031	31.1609461	222.6848867	1.329188589	1.358008309	0.030946495	0.278460288	0.190030066	-0.551243897
OAT	32.9730167	4.388411741	28.97899678	41.60578785	3.840701036	37.35803213	0.878870048	0.897904692	0.030912458	0.133090999	0.092311701	-0.527827578
PAPSS1	21.1850629	3.937418662	16.99811909	26.47468233	3.618113273	21.70091916	0.8023634	0.819685724	0.030815074	0.185858247	0.136663142	-0.443578507
HIAT1	157.8886751	52.24276478	265.0310844	143.3827221	41.84876709	245.8739458	1.678594645	1.714808745	0.030793796	0.330883547	0.291867573	-0.181009622
RAP1GDS1	19.07230599	4.661806443	17.83319886	24.63357361	3.978078841	23.52365592	0.93503108	0.954942888	0.030400133	0.244428044	0.161490123	-0.597963885
USP46	6.765238684	2.358490394	6.03240132	8.040640816	2.682353869	7.322256927	0.891676052	0.910655891	0.030386336	0.348618948	0.333599514	-0.063533797
TMEM132A	24.48285732	5.142266952	35.84251574	15.70590234	5.069966626	23.47600438	1.463984178	1.494724968	0.029980089	0.210035409	0.322806453	0.620036852
GAA	67.11707687	9.331946588	62.53283276	44.21199701	7.776728717	42.04952717	0.931697799	0.951088619	0.029717688	0.139039824	0.175896346	0.339227346
TNFSF15	2.170703325	0.748991954	1.745342738	1.385533538	0.889567352	1.13717597	0.804044808	0.820749508	0.029666077	0.345045749	0.642039566	0.895874551
GOLGA7	72.09694986	61.62877367	128.9381048	82.44517287	47.65454911	150.5039697	1.788398885	1.825503719	0.029626056	0.854804174	0.57801503	-0.564486944
CCT4	478.3753772	131.0926385	566.7446621	638.6875465	98.50391407	772.2368052	1.184727913	1.209099519	0.029377231	0.274037178	0.154228644	-0.829300904
PSME2	91.73513428	31.96323304	211.1129458	118.6064406	30.30837822	278.5673569	2.301331409	2.348669731	0.029375099	0.348429566	0.255537373	-0.447332747
ARPC5	36.8914125	19.71036519	60.28860924	44.59692902	16.38534393	74.36589428	1.63421797	1.667511551	0.029096334	0.534280578	0.367409691	-0.540207892
SGOL1	12.61703029	4.216953433	7.938166302	13.6176873	4.822225451	8.741508896	0.629162816	0.641923162	0.02896721	0.334227099	0.354114861	0.083388679
PARGP1	3.998465214	1.606319049	1.204144064	3.70529396	1.871019704	1.13820583	0.301151567	0.307183679	0.028611801	0.401733906	0.504958506	0.329924614
WAC-AS1	24.08246359	10.8508883	15.48828049	24.37514126	9.684621079	15.99006894	0.643135219	0.655999026	0.028571578	0.450572187	0.397315485	-0.181473239
LINS	3.76944189	3.815991542	3.469336129	3.919028246	3.427321463	3.678834936	0.920384564	0.938711003	0.028444283	1.012349216	0.874533494	-0.211121498
YEATS4	47.14833601	16.21184217	81.82192332	57.58397969	15.31882322	101.9201556	1.735414868	1.769939419	0.028419387	0.3438476	0.266025782	-0.370203204
C6orf203	20.33810234	9.1139875	26.87420981	20.71385028	8.301001605	27.91181363	1.321372533	1.34749519	0.028242862	0.44812379	0.400746432	-0.16120764
KIAA1841	5.004267369	1.639602548	2.726576535	5.739142099	1.708745567	3.188747905	0.544850291	0.555614036	0.028223171	0.327640877	0.297735365	-0.138084765
DEK	166.5437732	19.34281207	69.42967105	192.7147478	25.65295359	81.91181977	0.416885421	0.425041782	0.027953744	0.116142511	0.133113599	0.196761826
LYPLA1	41.39404823	22.88792209	53.51304679	55.42536012	26.10544685	73.0502705	1.292771523	1.317993611	0.027876052	0.55292785	0.471001845	-0.23135853
SSR3	325.845725	111.7668119	578.7332555	272.9643352	92.44535066	494.1465387	1.776095898	1.810297079	0.02751699	0.343005304	0.338671902	-0.018342585
FIS1	74.45962056	177.7515645	171.78623	102.3619959	157.8898993	240.6838485	2.307105902	2.351300855	0.027374919	2.387220928	1.542466009	-0.630093391
PIF1	4.383644231	3.528680725	3.25925736	3.001932292	2.903702598	2.274303519	0.743504077	0.757613196	0.027120806	0.804965125	0.967277845	0.265004075
BMI1	40.07216001	14.80412745	30.95255364	47.56268453	14.97529132	37.43174134	0.772420395	0.786998079	0.026973857	0.369436722	0.314853787	-0.230645261
KRT16	5.889312416	8.600643863	8.507201496	6.048488231	7.514415039	8.901860739	1.444515233	1.4717497	0.026946916	1.460381664	1.242362513	-0.233259256
DLEU2	1.853134625	3.905561663	0.826037528	1.931062875	5.383853201	0.876940069	0.445751494	0.454123002	0.026843477	2.107543408	2.788025844	0.403681588
APOO	44.0222731	9.315525548	117.7550826	49.61845463	7.528032538	135.2041073	2.674897825	2.724875418	0.026706486	0.211609372	0.1517184	-0.480007462
TIFA	6.109255311	4.383331574	9.537941237	5.560965607	3.543308242	8.843938823	1.561228129	1.59036028	0.02667227	0.717490324	0.637174997	-0.171269721
NBR2	5.619431222	9.522710699	5.975799032	4.769978312	6.352656493	5.167035098	1.063417061	1.083240795	0.02664646	1.694604013	1.33179987	-0.347570887
MORF4L1	146.113446	68.3972324	264.4087423	191.7507706	63.69501881	353.3794733	1.809612665	1.842910317	0.026304934	0.46811046	0.332176077	-0.494900826
PRIM2	24.81367158	7.309326709	25.02807792	32.53142772	6.934133608	33.4143001	1.008640654	1.02713906	0.026219236	0.294568528	0.213151838	-0.466721804
C1orf123	13.09839423	16.3045214	26.23506005	14.63655109	12.21759318	29.84934614	2.002921853	2.039370201	0.026017554	1.244772535	0.8347317	-0.576497668
RAD18	17.63015208	2.498098898	8.737751267	20.56875475	2.816139221	10.37758274	0.495614061	0.504531405	0.025726956	0.141694688	0.136913452	-0.049521471
LAPTM4A	456.9363959	82.00380422	1021.651451	416.32241	61.78000534	947.5547288	2.235872345	2.276011826	0.025670233	0.179464374	0.148394619	-0.274258701
WDR48	10.90947022	2.139643872	6.738910477	13.43864619	2.093057556	8.449734668	0.617711982	0.628763832	0.025583916	0.196127202	0.155749138	-0.33256547
LINC00668	2.759731408	6.479088374	4.753838603	2.907776046	4.086515315	5.097643644	1.722572925	1.75310738	0.025349305	2.347724259	1.405374847	-0.740307991
SRI	36.98467214	26.01792746	92.21925807	45.12770565	18.99960062	114.5053608	2.493445331	2.537362784	0.025189234	0.703478656	0.421018537	-0.740622896
CELSR2	12.62062809	1.166151187	7.633779911	9.037980138	1.25617855	5.562150372	0.604865293	0.615419628	0.024956575	0.092400408	0.138988859	0.588998119
CYB5B	99.32171166	57.91228862	224.4078482	128.4506546	49.25390144	295.2852962	2.259403754	2.298822822	0.024953174	0.583077835	0.383446091	-0.604664718
PLA2G4A	34.54955005	2.323242233	6.33213708	38.15071317	1.925900608	7.111324946	0.183276977	0.186400839	0.024382788	0.067243777	0.050481379	-0.413649438
2-Sep	99.20086223	18.58554584	104.8286592	132.6499097	17.92430981	142.5613899	1.056731331	1.074719087	0.024350988	0.187352664	0.13512493	-0.471462619
MRPL57	46.84220525	89.59491713	99.74117538	52.70309949	65.58861844	114.1261703	2.129301446	2.165454619	0.024289731	1.912696395	1.244492621	-0.620050215
C1orf112	7.220668777	2.854843759	5.728113516	8.739267334	2.026314912	7.049923019	0.793294041	0.806694972	0.024167552	0.3953711	0.231863248	-0.769933258
TTC4	28.09228119	13.27530076	54.34409718	36.41394003	11.89954423	71.62978691	1.934485022	1.967097954	0.024119241	0.47256044	0.326785407	-0.532155299
EOGT	3.949308078	0.495848187	2.237747872	3.64206702	0.47554858	2.09785132	0.566617703	0.576005688	0.023707381	0.12555318	0.130571068	0.05653669
RPRD1A	28.55337418	11.80952205	28.4745537	37.25602956	10.43331635	37.76108166	0.997239539	1.013556251	0.02341417	0.413594624	0.2800437	-0.562565461
EPS15	12.17284688	2.398222394	7.326297973	15.14920991	2.632967072	9.265968918	0.601855757	0.611647008	0.023281523	0.197014094	0.17380227	-0.180851912
ZNF181	3.890516188	1.180606403	1.125278591	2.971658992	0.765763288	0.873394091	0.289236321	0.293907912	0.023115466	0.303457522	0.257688816	-0.235864659
SEMA6B	15.06789069	11.74013564	26.54966223	10.59350107	16.24339962	18.96554384	1.762002578	1.790299894	0.02298524	0.779149244	1.53333629	0.976702538
DENND4A	4.760352926	0.480128536	1.251571458	5.446895671	0.442578974	1.455012428	0.262915687	0.267126913	0.022925115	0.100859861	0.081253433	-0.311851468
KARS	146.0230978	48.82842936	182.0532007	195.2740999	46.52650602	247.3393719	1.246742492	1.266626614	0.022827784	0.334388395	0.238262555	-0.488972542
RAD17	19.55649165	5.566279772	10.65613903	22.75508107	5.961919643	12.59605319	0.544890117	0.553549036	0.022745799	0.284625682	0.262003885	-0.119477639
FAAP100	11.05830634	13.31181496	18.00395083	8.94986598	12.52181855	14.80187889	1.628092971	1.653865982	0.022659247	1.203784245	1.399106822	0.216929276
HAUS2	24.05552676	16.29284142	31.43706426	28.37718446	18.23969883	37.67189793	1.30685412	1.327541778	0.022659157	0.677301378	0.642759286	-0.075519383
CD47	28.75054445	6.102351306	64.57380978	26.32908372	3.718017622	60.06241497	2.246003024	2.28121934	0.022445299	0.212251678	0.141213331	-0.587899666
UBBP4	13.29211587	4.415531948	23.28491509	10.46630066	5.494007575	18.61884498	1.751783938	1.778932746	0.022187123	0.332191804	0.524923538	0.660090814
NPIPB4	10.28019704	3.974719742	3.305134378	7.17321206	4.227008786	2.341669345	0.321504964	0.326446413	0.022005176	0.386638478	0.589276986	0.607960702
ADAT1	6.804631796	4.067912436	9.098930677	7.744181619	3.317334483	10.51296148	1.337167234	1.357530337	0.02180453	0.597815217	0.428364758	-0.480859829
SNX25	39.46102425	6.680215058	27.13679069	30.99059087	6.312649934	21.63501607	0.687685918	0.698115636	0.021716222	0.169286408	0.203695695	0.266949342
SPOP	14.28248511	4.870374243	18.41666791	19.6915924	5.366310591	25.77132343	1.289458226	1.308747556	0.021421808	0.341003278	0.272517859	-0.323434833
CALCOCO2	9.449717211	1.748660531	9.090909148	11.42689073	1.769314967	11.15656124	0.962029757	0.97634269	0.021306095	0.18504898	0.15483783	-0.257149187
VMA21	39.4207042	41.22300788	59.33861057	33.92479941	30.55033243	51.82205096	1.505265108	1.527556591	0.021208231	1.045719723	0.900530967	-0.215648435
ASB8	12.9365803	7.118735837	20.96414628	17.20077218	6.329492244	28.28644486	1.620532304	1.64448692	0.021169753	0.55027957	0.367977215	-0.580548328
ATF6	60.00016338	13.3785809	51.93986733	59.12163545	10.48177322	51.93246692	0.865662098	0.878400378	0.02107468	0.222975741	0.177291666	-0.330762043
TM9SF3	104.3340192	9.845152855	73.421733	88.91159362	8.296640854	63.48574278	0.703718054	0.714032222	0.020991654	0.094361867	0.093313375	-0.016120085
IDH1	111.1477659	21.71632644	90.88794422	142.2225308	18.47663853	117.9964467	0.817721737	0.829660716	0.020911486	0.195382483	0.129913583	-0.588748849
CAMSAP3	3.169334202	1.267955974	3.267014582	2.963390974	1.408571702	3.098321159	1.030820473	1.04553236	0.020444619	0.400070139	0.475324287	0.248659168
RP11-500M8.7	15.65434215	0.655348073	24.06362372	12.91526932	5.037806587	20.13573383	1.537185241	1.559064184	0.020389293	0.041863661	0.390065934	3.219947621
TBL1XR1	33.9900764	6.584232556	24.42811562	36.00358617	7.603260089	26.24328854	0.718683751	0.728907627	0.020378927	0.193710437	0.211180632	0.12457584
WIPI1	2.26773364	2.951661111	4.570454622	2.515794299	2.401831365	5.142320789	2.015428329	2.044014804	0.020319164	1.301590742	0.954701013	-0.447154999
KIAA1217	2.330516108	0.44852218	0.919036941	1.961535927	0.482008387	0.784466282	0.394349105	0.399924504	0.020254312	0.19245616	0.245730083	0.352544645
RPS18	2436.482046	3726.114306	6073.33394	3146.070182	5582.96294	7952.560374	2.492665172	2.527775896	0.020179459	1.529300949	1.774583089	0.214607784
CLINT1	34.93486117	4.76082832	16.18705057	41.45293379	6.465177766	19.47109193	0.463349503	0.469715655	0.019686851	0.136277293	0.155964299	0.19467063
SSH2	5.021708199	2.954197697	2.642027194	5.395181011	2.62558018	2.877285342	0.52612121	0.533306545	0.01956982	0.588285416	0.486652844	-0.273623287
OXCT1	114.9100404	8.522166023	91.44684558	111.2623007	7.402137757	89.74006209	0.795812492	0.806563063	0.019358793	0.074163807	0.066528714	-0.156738156
RNPEPL1	8.048577484	10.8078792	11.03785527	6.580913976	13.63128184	9.144818019	1.371404486	1.389596955	0.01901235	1.342830981	2.071335667	0.625283638
BNIP3	44.60827962	20.69310811	90.38107348	55.84295398	17.75463928	114.6273356	2.026105339	2.05267321	0.018794783	0.463884917	0.317938755	-0.545018055
GPAM	10.43490101	0.832677252	5.268067067	10.00590125	0.927653311	5.117696718	0.504850699	0.511467842	0.018786737	0.079797331	0.09271062	0.216394116
ISCU	31.50408865	57.029795	55.83721282	38.68402668	51.68901651	69.45020373	1.772379878	1.795319921	0.018553098	1.810234717	1.336185008	-0.438056993
ACAA2	15.60767219	3.965844435	24.22964446	20.90384336	3.699625731	32.8667355	1.552418846	1.572281945	0.018342095	0.254095831	0.176983039	-0.521761595
NEMP1	24.90807917	7.495726994	32.49938261	23.16111063	7.150746152	30.60647244	1.304772736	1.321459619	0.018333799	0.30093557	0.308739346	0.036934715
MIER1	21.37145146	5.722493063	12.99191849	24.99607909	7.86417007	15.38843045	0.607909973	0.615633772	0.018214688	0.267763426	0.314616146	0.232633796
MIR17HG	8.728721066	3.978279581	1.170744302	4.658196958	3.144184107	0.632701808	0.134125526	0.135825474	0.01817025	0.455768898	0.674978782	0.566539674
ZDHHC8	13.01353099	9.951053136	16.97937242	7.690133205	9.726883436	10.16048841	1.30474753	1.321236984	0.018118589	0.764669723	1.264852399	0.726060384
CSGALNACT2	13.58205926	2.508837789	8.361979012	11.16987608	2.78098202	6.963617479	0.615663564	0.623428356	0.018081585	0.18471704	0.248971609	0.430664274
ROCK1	29.86273702	0.898949534	5.004533139	33.36317113	1.018233313	5.660632975	0.167584543	0.169667114	0.017817872	0.030102717	0.03051968	0.019846116
ABCB10	32.89604265	3.276600952	27.8850127	23.91174431	3.38365729	20.52042915	0.847670736	0.858173661	0.01776564	0.099604715	0.141506084	0.506578137
DOPEY1	1.848121577	0.111986762	0.327218689	2.122616639	0.147411243	0.380295591	0.177054742	0.179163578	0.017081897	0.060594911	0.069447888	0.196734198
SENP5	10.04879761	5.596118694	7.553352429	9.020371682	5.277696583	6.859999343	0.751667286	0.76050074	0.016855435	0.556894358	0.585086377	0.071245949
ARPP19	49.93056847	49.68918219	52.26395257	51.98108826	42.51989245	55.04091926	1.046732576	1.058864312	0.016624824	0.995165561	0.817987731	-0.282857355
OSGEPL1	6.207415229	1.660769155	7.724001958	6.999475936	1.116634368	8.809625564	1.244318557	1.258612165	0.016477917	0.267546006	0.159531139	-0.745948943
RP11-156P1.2	51.72349619	56.98654259	97.63418566	50.65108355	47.77536367	96.70121692	1.887617676	1.909163835	0.016374327	1.101753493	0.943224909	-0.224127747
MSLN	140.5086398	20.06134322	152.6297046	90.29693929	21.16799532	99.19072373	1.086265619	1.098494861	0.016151199	0.142776581	0.234426499	0.715376293
VPS35	49.94938802	5.951987404	20.27322501	64.14325876	5.204763788	26.32567592	0.405875343	0.410419995	0.016064317	0.119160367	0.081142803	-0.554369432
SMN1	48.57130358	16.06380461	83.4124462	58.44603718	12.43402758	101.4763237	1.717319488	1.736239591	0.015807584	0.33072624	0.212743724	-0.636520945
RIOK1	67.98970597	12.98344004	42.25262075	79.5680504	14.15174742	49.99109154	0.621456148	0.628280966	0.01575728	0.19096185	0.177857159	-0.102565401
RP11-440L14.1	9.505656354	7.756504024	3.572467256	5.588986034	6.308921334	2.123320951	0.375825416	0.379911658	0.015601347	0.815988264	1.128813222	0.468186484
RAPH1	11.12189819	0.975793274	3.178661014	11.16461561	1.122878303	3.225212965	0.285802024	0.288878102	0.015444711	0.087736217	0.100574739	0.197023588
IDI2-AS1	9.625681473	3.146341945	5.076547174	8.888962345	2.834532483	4.73672951	0.527396132	0.532877666	0.014917379	0.326869526	0.318882269	-0.035691001
SLC27A5	17.26457588	86.0608975	15.12427241	21.02973496	101.1896945	18.60967567	0.876029189	0.884922026	0.014571399	4.984825465	4.811743691	-0.050983196
SETD1B	10.55538595	1.837094961	7.456649331	6.824209044	1.807714151	4.869641902	0.706430761	0.713583343	0.014533773	0.174043372	0.264897241	0.605985948
UPF3A	13.26877891	6.573544094	11.86203955	14.30406031	5.868298274	12.9151917	0.89398125	0.90290389	0.014327855	0.495414396	0.410254022	-0.272118315
L3HYPDH	14.72799931	18.06774129	25.60681152	15.6127175	13.59098294	27.41417197	1.738648338	1.755887274	0.014234068	1.226761416	0.870507197	-0.494926566
MBD4	51.01787505	21.35256725	26.53811228	49.7368463	19.69656438	26.12369629	0.520172827	0.525238294	0.013981067	0.418531098	0.396015547	-0.079777753
FAM111A	2.667012212	0.682662346	1.102197748	2.513739628	0.665944309	1.048944083	0.413270604	0.417284301	0.013943895	0.255965212	0.264921753	0.049618561
HNRNPR	93.53072349	12.88287734	73.34494022	116.8587523	13.06210497	92.50576191	0.784180187	0.791603197	0.013592248	0.137739524	0.111776865	-0.30132098
MTX3	14.01151768	2.624135176	6.426084464	13.74262144	3.211660842	6.362089834	0.458628723	0.46294587	0.013516803	0.18728415	0.233700743	0.319433514
ENTPD1	0.838663862	0.199803564	0.848968997	0.993141358	0.142039105	1.014352225	1.012287563	1.021357349	0.012868541	0.23824034	0.143020029	-0.736200522
PSMC3IP	23.97598857	33.17257113	21.51834325	25.1504954	26.9614824	22.77451486	0.897495558	0.905529474	0.0128568	1.383574698	1.072006017	-0.368087532
PRKAA1	26.59766951	5.141131471	11.59936155	29.42455759	6.768792588	12.94675835	0.436104432	0.439998403	0.012824637	0.193292554	0.230038891	0.251091723
RPL27	1035.417424	1215.328249	2664.339681	1401.963773	1852.959524	3639.74386	2.573203443	2.5961754	0.012822332	1.173756806	1.321688591	0.171248774
SLC25A26	3.096447071	5.771018845	6.027747017	3.195493229	4.593597705	6.27528291	1.946665607	1.963791647	0.012636789	1.863755043	1.437523843	-0.374626372
LTBP4	7.604977969	2.092689304	6.363292129	4.99035934	2.561082664	4.210807694	0.836727227	0.843788474	0.012124	0.275173618	0.513206062	0.899196051
TRIP4	13.41922428	3.960118715	13.70432636	17.70736157	3.976509147	18.23527284	1.021245795	1.029813096	0.012052384	0.295107872	0.224568134	-0.394089178
MAT2B	43.45428242	12.20113456	77.33121542	57.07511252	11.72852484	102.4191076	1.779599411	1.794461772	0.011998663	0.280780947	0.205492803	-0.450357176
PPAT	38.80918968	5.258832592	18.54098003	47.4098984	6.744856883	22.83835194	0.477747157	0.481721175	0.011951053	0.135504829	0.14226685	0.070255269
PPP1CB	84.9254717	25.66743449	98.10303371	113.1993802	32.35349854	131.810277	1.155166191	1.164408116	0.011496376	0.302234818	0.285809856	-0.080614205
ME2	13.81798895	1.66741033	13.59657723	14.907678	1.446988811	14.78557397	0.983976559	0.991809319	0.011438834	0.120669537	0.097063326	-0.314063312
SGTB	4.036059828	0.71064587	3.086976227	4.611542493	1.104345311	3.555034508	0.764848976	0.770899219	0.01136736	0.176074166	0.23947417	0.443686801
TXLNG	31.27608155	2.851115571	8.29884203	37.79485479	8.600835939	10.10670015	0.265341488	0.267409419	0.01120001	0.091159616	0.227566318	1.319820294
ZSCAN9	9.825594426	11.2330577	9.172014881	7.874167975	7.406773629	7.405542754	0.933481933	0.940485748	0.01078398	1.143244593	0.940642066	-0.281416339
GS1-124K5.12	18.67639752	18.9007145	15.83014913	16.1103575	15.71760334	13.75589513	0.847601852	0.85385412	0.010602869	1.01201072	0.975621015	-0.052831832
RP11-231C18.3	8.373999839	1.545608978	5.159226432	7.176416023	2.068433676	4.453259263	0.616100613	0.620540845	0.010360203	0.184572368	0.288226556	0.643016683
RAB3IP	1.662486768	0.661382048	1.422944188	1.997173724	0.60415951	1.721419334	0.855913091	0.861927689	0.010102528	0.397826955	0.302507239	-0.39517136
CASP7	22.22393382	5.346857941	41.0774749	30.5860983	5.488990069	56.93031738	1.848344007	1.86131349	0.01008777	0.240590077	0.17946029	-0.422912491
PYROXD1	12.15645994	0.769866291	3.518851673	12.82026011	1.594030595	3.736498186	0.289463519	0.291452604	0.009879753	0.063329809	0.124336837	0.973297146
PASD1	45.91676762	18.06209748	81.5882337	59.17192605	15.96066504	105.844752	1.776872326	1.78876638	0.009624955	0.393366049	0.269733742	-0.544336441
PSMG4	10.52450348	17.082718	13.30770542	8.105552411	12.17322917	10.31747647	1.264449714	1.272889983	0.009598068	1.623137664	1.501838314	-0.112055863
IL7R	2.629028532	0.454818692	1.893637182	2.219918077	0.306909527	1.609467105	0.720280194	0.725011937	0.009446514	0.172998766	0.138252637	-0.323454752
CAMLG	53.90493374	38.33252205	98.00624586	53.73745698	34.61676873	98.34357169	1.818131274	1.830074909	0.009446332	0.711113425	0.644183232	-0.142608584
CDC37L1	13.56693231	4.06174628	18.1368441	15.795245	5.10005714	21.24934235	1.336841939	1.345299953	0.009098978	0.299385755	0.322885599	0.109017515
FBRS	10.17801612	4.663024182	11.6804756	7.462778228	6.444829577	8.617584418	1.147618107	1.154742129	0.008928076	0.458146669	0.863596556	0.914547961
DNAJC27	11.37783531	3.675998738	8.157717429	12.60201985	4.915542908	9.089798479	0.716983258	0.72129695	0.008653891	0.323084193	0.390059924	0.271785612
NUB1	33.89937401	6.816724684	31.97765448	42.53077615	6.455210847	40.35503996	0.943311062	0.948843252	0.00843619	0.201087037	0.151777405	-0.405863048
MRPL52	47.96764669	74.19512492	128.1384308	59.90962447	64.8740844	160.9297519	2.671351205	2.686208657	0.008001713	1.546774337	1.082865816	-0.514408252
UTP6	33.79549338	7.834747518	18.00461869	38.76634185	6.922631718	20.75863121	0.532752059	0.535480786	0.007370546	0.231828174	0.178573252	-0.37653991
CLPX	31.51939553	4.20046931	15.65779354	32.45138673	4.883542019	16.20236675	0.496766936	0.499281183	0.007283382	0.133266176	0.15048793	0.175337122
PPP1R8	52.22597328	39.30349675	97.2005069	64.97524392	36.59806662	121.5279953	1.861152618	1.870373822	0.007130279	0.752566095	0.563261704	-0.418012906
C4orf46	9.297369391	11.29388778	13.23588903	9.423075395	7.301249595	13.47917344	1.42361656	1.430443128	0.00690152	1.214740138	0.774826613	-0.648702307
SCAF1	20.71146173	7.71622206	17.56226381	16.13163102	7.706351929	13.73919521	0.847949026	0.851692875	0.006355739	0.372558063	0.477716848	0.358690473
C11orf31	51.75273566	221.9746124	54.05998839	62.42785706	199.5932803	65.49185412	1.044582237	1.049080606	0.006199455	4.289137753	3.197182952	-0.42388635
ATP11C	27.02236301	1.213900894	8.923416587	22.6686586	1.26879082	7.517417026	0.3302234	0.331621608	0.006095661	0.044922085	0.055971147	0.317258412
TRAK2	14.2849598	5.575667615	7.940288304	17.68183323	5.299245494	9.868168904	0.555849538	0.558096481	0.005820135	0.390317347	0.299700004	-0.381128479
STK26	87.34888788	11.46317464	61.55646314	111.595506	15.21619253	78.96136344	0.704719483	0.707567592	0.00581887	0.131234351	0.136351302	0.055183073
FIGNL1	38.90624886	9.174705175	10.96583379	39.91776371	11.18556884	11.2933087	0.281852764	0.282914363	0.005423706	0.235815722	0.280215318	0.248875913
ILF2	393.755681	124.0563829	618.1502442	514.6475937	108.2650458	810.9775378	1.569882732	1.575791955	0.005420279	0.315059284	0.210367341	-0.582712575
GABPB1-AS1	6.566179836	1.641094288	1.788369196	3.54198063	1.172964494	0.96820702	0.272360679	0.273351868	0.005240799	0.249931365	0.331160618	0.405999154
KLHL21	34.02737689	28.36988805	34.44590599	19.51227929	23.12129451	19.82397255	1.012299776	1.015974211	0.005227198	0.833737145	1.184961232	0.507175343
PTRHD1	40.18934393	102.3376733	101.0403782	47.44381843	80.71321966	119.7008229	2.514108675	2.523001455	0.005094025	2.546388255	1.70123785	-0.58186755
PHKB	13.45274549	2.474866612	7.299251988	18.34838779	2.487160605	9.990737863	0.54258456	0.544502219	0.005089935	0.1839674	0.135551997	-0.440603769
HSDL1	30.35783856	7.411662303	44.06789131	32.56282549	5.839891247	47.43222144	1.451614917	1.456637154	0.004982761	0.244143281	0.179342276	-0.445012459
ACAD11	1.752102324	0.926034826	0.755184547	2.442542515	0.64037608	1.05621371	0.431016235	0.432423879	0.004703983	0.528527822	0.262176022	-1.011443674
DUSP11	16.52564606	7.477204572	33.02721429	21.91748722	6.511828465	43.94152227	1.998543002	2.004861316	0.004553828	0.452460651	0.297106525	-0.606812041
TMOD3	34.97776902	4.647865441	21.30601136	41.22563003	6.518491171	25.19062838	0.609130083	0.611042896	0.004523306	0.132880557	0.158117442	0.250866492
GTPBP4	106.5643457	23.81875466	45.07902918	127.6051061	25.27855302	54.14917185	0.423021686	0.424349569	0.004521589	0.223515234	0.198099855	-0.17414534
LMF2	47.75123059	19.49664626	61.59769326	32.14760771	16.3125856	41.59848698	1.289970803	1.293983905	0.004481261	0.408296206	0.507427667	0.313586024
MAT2A	298.240757	480.5795445	255.1310344	242.2027005	223.7565107	207.794589	0.855453282	0.857936714	0.004182163	1.611381185	0.923839867	-0.802583105
AC004967.7	36.16014853	55.64946288	45.62848411	41.8606325	58.36186691	52.97103894	1.261844488	1.265414204	0.004075573	1.538972187	1.394194579	-0.142535236
DPP8	10.25484039	3.769364694	5.104984888	11.93997233	3.947718609	5.959230482	0.497812223	0.499099187	0.003724901	0.367569318	0.330630466	-0.152796681
HIST2H2BE	8.840903231	16.35273341	13.96988191	7.763849888	14.87783871	12.29929175	1.580141932	1.584174337	0.003676961	1.84966773	1.916296544	0.051054702
DHFR	50.38029072	12.34193209	56.07725982	64.5741662	10.77549402	72.0549709	1.113079322	1.115848259	0.003584445	0.244975404	0.166870045	-0.55391191
FMNL2	17.49793751	1.203439693	6.11740978	19.49531949	1.363625398	6.832634312	0.349607477	0.350475627	0.003578078	0.068776088	0.069946297	0.024340612
NIP7	55.73695853	26.8165972	124.5692653	75.85549559	26.08947166	169.9533219	2.2349491	2.240487924	0.003570975	0.481127746	0.343936474	-0.484277881
CHMP4A	4.650724733	5.353334211	12.01528392	7.992764333	4.211874105	20.70004709	2.583529366	2.589848296	0.00352431	1.151075266	0.526960877	-1.127214409
LRRC49	0.934493016	0.133372252	0.25841077	1.046070282	0.126216112	0.289958557	0.276525095	0.277188409	0.003456516	0.142721507	0.120657392	-0.242286451
C11orf95	6.028509053	3.875902842	5.595404863	3.176056014	3.806095732	2.954846001	0.928157329	0.930350721	0.003405308	0.642928925	1.198371727	0.89834433
SETD1A	18.95289248	4.870527497	16.83741976	13.314282	5.616654834	11.85367388	0.888382593	0.890297643	0.003106612	0.256980696	0.421851876	0.715076526
RPL7L1	97.96115173	33.98238287	100.0471011	111.8693852	35.65950062	114.4806416	1.021293638	1.023342011	0.002890664	0.346896522	0.318760138	-0.122034153
CHEK2	13.43707014	7.030192649	22.53106255	16.7534352	6.238518724	28.1448808	1.676783876	1.679946857	0.002718846	0.523193864	0.37237251	-0.490599049
RPS20	493.3751623	1000.904534	928.9065295	627.9788627	1312.322247	1184.530125	1.882759005	1.886257955	0.00267864	2.028688534	2.089755444	0.042786735
TRMT10C	156.7378061	31.62414603	64.05780931	139.9068739	33.15733384	57.28319234	0.408694054	0.409438012	0.002623796	0.201764634	0.236995745	0.232187845
ECD	19.62584156	5.421625256	7.221766817	21.16424755	4.277940146	7.801231996	0.367972339	0.368604269	0.00247546	0.276249313	0.20213051	-0.450683779
MLH3	5.291814129	0.990845125	1.278840632	4.654872279	0.907859807	1.126815887	0.241663936	0.242072353	0.002436128	0.187241105	0.195034311	0.058830764
MITF	3.976018132	0.79859614	2.131834537	4.604547512	1.462110181	2.472930382	0.536173243	0.537062627	0.002391105	0.200853244	0.317536127	0.660778977
ZNF330	36.44060178	15.25242325	51.11588382	42.34338633	12.52090625	59.48851626	1.402717884	1.404906915	0.002249663	0.418555746	0.295699219	-0.501289351
BTG3	49.59264138	14.27320807	86.23953967	54.16327141	11.1559787	94.33419474	1.738958387	1.741663535	0.002242532	0.287808991	0.20596944	-0.482681361
ISY1	23.19425417	10.87336472	55.41128374	30.81854451	12.91784284	73.74031495	2.389009077	2.392725423	0.002242515	0.468795618	0.419158109	-0.161464545
CYP20A1	3.069086641	1.928775081	2.756298052	2.519732253	1.885780562	2.266436175	0.898084145	0.899475002	0.002232565	0.62845247	0.748405137	0.252015823
BUD31	57.08850356	76.66041885	108.5004012	69.379581	68.41778233	132.0569182	1.900564816	1.903397459	0.002148623	1.342834618	0.986137151	-0.445421421
ENSA	90.85682184	122.1812484	132.946487	109.340347	87.20989539	160.2166291	1.463252668	1.465301999	0.002019125	1.344766919	0.797600317	-0.753618252
ETFDH	14.33172466	2.543376928	14.68971053	14.52286768	2.086888824	14.90424211	1.024978562	1.02626027	0.001802924	0.177464819	0.143696746	-0.304505664
HIST1H2AC	59.39977805	31.54662665	147.5746773	59.1116123	19.84352442	147.0399797	2.48443146	2.487497362	0.001779254	0.531089975	0.335695875	-0.661801488
MRPS6	6.441768811	5.86164964	25.29814571	9.218968698	4.863403789	36.24548082	3.927204849	3.931619903	0.001621	0.909944118	0.52754315	-0.786488845
PLRG1	33.1726396	4.501570813	20.4036052	41.50482945	3.699737404	25.55627808	0.615073309	0.615742274	0.001568251	0.135701315	0.089139925	-0.60629104
TMEM69	57.74967198	33.05282968	119.4832676	51.04169154	23.51397251	105.711392	2.068986082	2.071079324	0.001458871	0.572346622	0.460681686	-0.313118885
PMAIP1	19.92096233	18.44438103	24.54273863	20.55362294	15.91323416	25.34451156	1.232005674	1.233092172	0.001271742	0.925878014	0.77423013	-0.258059676
TIMM10B_2	39.56029771	81.15177538	69.10417839	39.98916318	51.43652548	69.91386818	1.746806328	1.74832036	0.001249904	2.0513439	1.286261612	-0.673385273
IGBP1	61.5854992	37.16609695	99.28365143	81.40362382	45.2978644	131.3234723	1.612127087	1.613238652	0.000994398	0.603487792	0.556460048	-0.117046478
C8orf82	16.58516922	11.43512597	38.95879329	11.92978956	9.457652796	28.03137033	2.349013915	2.349695289	0.000418419	0.689479005	0.792776163	0.201406964
UBE2K	60.88869101	17.13255941	69.53143475	67.31957847	14.88722945	76.89594432	1.141943333	1.142252315	0.000390305	0.281375065	0.221142642	-0.347517245
TSNAX-DISC1	6.909815635	1.292835734	5.194766563	7.860876391	1.092578628	5.911180196	0.751795249	0.751974704	0.000344333	0.187101336	0.138989417	-0.428844818
LINC01123	17.63475179	16.19016252	13.28924626	9.888027733	9.286524155	7.453144884	0.753582835	0.753754448	0.000328506	0.918082813	0.939168498	0.032759725
RASA2	7.098193742	1.256159198	2.783821659	7.168732845	1.557771155	2.811836386	0.392187331	0.39223618	0.000179683	0.176968852	0.217300768	0.296197819
LINC01420	36.93021268	113.3127436	61.58799062	45.92441857	92.544842	76.59632166	1.667685782	1.667877875	0.000166168	3.068293828	2.015155442	-0.606545518
MUT	26.74653811	1.694905532	9.322054095	25.55465937	1.839481922	8.906942459	0.348533109	0.348544754	4.81992E-05	0.063369155	0.071982252	0.183860443
FBXL4	11.48073117	3.528807419	11.11171268	10.96936276	2.840791193	10.61573203	0.96785758	0.967761962	-0.000142536	0.307367829	0.258975043	-0.247153098
SYDE2	5.770073644	1.060419487	2.247845865	4.197263489	1.897994993	1.634925231	0.389569701	0.389521705	-0.000177755	0.183779195	0.4521982	1.298981798
OLMALINC	6.891977638	18.2549158	8.615589459	6.925679258	15.88962998	8.656147015	1.250089584	1.249862532	-0.000262058	2.648719534	2.294306362	-0.207237039
IFNAR1	30.04811824	6.766485436	17.66392386	24.24984474	6.374885649	14.24762067	0.587854578	0.587534511	-0.000785712	0.225188326	0.262883566	0.223291917
ERLIN2	45.44058355	5.042381119	58.6211354	44.00475443	4.769512517	56.7361374	1.290061237	1.289318351	-0.00083102	0.110966469	0.1083863	-0.033941391
ZNF432	6.953848572	2.183353109	1.843522368	4.97796214	3.345506628	1.318934771	0.265108213	0.264954761	-0.000835311	0.313977661	0.672063494	1.097935622
ZCCHC4	7.351299861	3.592899131	7.8277643	8.561675807	3.458174697	9.110882386	1.064813631	1.064147089	-0.000903368	0.488743379	0.403913296	-0.275031519
RP11-11N7.5	55.34377041	15.04012065	19.87748316	48.09377693	8.278284893	17.26098928	0.359163877	0.35890276	-0.001049241	0.27175815	0.172127985	-0.658841632
CAP2	15.49933669	4.81138742	9.791441171	18.8073128	5.200723409	11.87100786	0.631732916	0.631191069	-0.001237955	0.310425376	0.276526661	-0.166827915
RPL35	1261.860892	1872.721494	3748.363026	1790.682828	2471.197985	5314.638228	2.970504158	2.967939461	-0.001246143	1.484095043	1.380031096	-0.104882712
PDHX	30.95111313	5.354632059	32.75123722	37.50385351	5.733480358	39.64970241	1.058160237	1.057216758	-0.001286913	0.173002891	0.1528771	-0.178423833
TOR1AIP1	23.10527603	5.533764843	18.3418161	21.21745286	5.505295267	16.82562992	0.793836701	0.793008945	-0.001505123	0.239502217	0.259470131	0.115529457
EIF5	127.0957915	30.36142098	105.1745493	128.0825819	37.07152804	105.8781793	0.827521888	0.826639952	-0.001538381	0.238886124	0.289434578	0.276914233
KCNH5	1.762505876	0.264466929	1.097303897	1.609340266	0.407052802	1.000838109	0.622581696	0.621893412	-0.001595826	0.150051658	0.252931472	0.7532873
METTL2A	36.59573681	26.33527184	70.77214794	40.83425779	21.71331759	78.87859131	1.933890505	1.931676871	-0.001652331	0.719626769	0.531742678	-0.436520592
POLR2I	39.39912868	203.3530839	60.31978511	50.21190948	222.9130709	76.78427337	1.53099287	1.529204409	-0.001686299	5.161359926	4.439446204	-0.217371521
PCBD1	63.10640768	178.9534318	130.7870207	74.7829601	152.5189831	154.7946323	2.072484008	2.069918496	-0.001787007	2.835741067	2.039488447	-0.475518471
MCCC1	12.04323602	2.351977931	10.27347965	11.78112601	1.861032899	10.03691468	0.853049764	0.851948674	-0.001863389	0.195294514	0.15796732	-0.306025302
CEP83	5.381826482	0.903843021	1.039746569	5.003436005	0.97550014	0.965348966	0.193195855	0.192937207	-0.001932758	0.167943546	0.194966047	0.215246553
FAM13A	4.842439751	1.784499358	3.375755015	6.199913033	1.817407319	4.316039713	0.69711864	0.696145202	-0.002015949	0.368512454	0.293134325	-0.330151468
TMED10	211.4112263	33.22849167	493.763191	201.5331586	25.28848424	470.0042474	2.335558048	2.332143508	-0.002110735	0.157174679	0.125480514	-0.324905479
RTCA	24.72543392	11.8222782	36.56084367	30.24193379	10.96622249	44.644467	1.47867349	1.476243792	-0.00237253	0.478142395	0.362616444	-0.39899598
ZNF559	1.610068091	0.721604271	0.886324867	2.00447652	0.667381988	1.101607652	0.550489058	0.549573737	-0.002400826	0.448182456	0.332945775	-0.428798945
NBEAL2	7.580496695	1.988283536	5.657710816	5.391200364	2.469274621	4.016378027	0.746350938	0.744987713	-0.002637521	0.262289348	0.458019449	0.804249643
H2AFV	93.64354045	86.93271081	144.2039417	100.1955905	63.58878915	153.9472871	1.539924067	1.536467685	-0.003241789	0.928336438	0.634646583	-0.548694328
SLC25A40	5.302834944	1.967362716	6.425601586	6.528474068	1.614818385	7.891444083	1.211729509	1.208773138	-0.003524181	0.371002065	0.24735005	-0.584873029
NMD3	66.84557546	8.099116153	23.86567718	79.7188226	11.01613388	28.38603816	0.357027029	0.356076987	-0.003844098	0.121161589	0.138187363	0.189693284
PTBP2	5.448486771	2.024702814	2.360038685	6.204020858	2.925188357	2.679637044	0.433154889	0.431919412	-0.004120843	0.371608283	0.471498795	0.343471423
RPL29	910.9177616	1476.752818	2533.390376	1283.276143	2003.53056	3558.741956	2.781140607	2.773169262	-0.00414101	1.621170297	1.561262219	-0.054322784
SLC30A7	26.161967	7.391954334	22.79029039	21.08533092	6.324158699	18.31225547	0.87112297	0.86848319	-0.004378462	0.282545817	0.299931679	0.086149078
ZSCAN31	3.916871735	2.938858653	2.851430873	4.267669142	3.010735011	3.097137531	0.727986788	0.725721097	-0.004497057	0.750307606	0.705475263	-0.088886686
PDE3B	13.89290312	0.825131812	6.066339928	11.45537283	0.741135526	4.986091883	0.436650272	0.435262296	-0.004593185	0.059392325	0.064697635	0.123436466
ALG8	151.1321584	40.12380589	254.6404456	146.5823185	33.23893148	246.1822644	1.684885919	1.679481311	-0.00463517	0.265488208	0.226759488	-0.227484866
UAP1	65.76403777	23.89977155	77.82871205	81.43916192	21.00949843	96.06409519	1.183453977	1.179581088	-0.004729006	0.363417034	0.257977832	-0.494378943
DNAJB14	5.7472613	0.75464672	2.383610438	5.27605305	1.079678436	2.180121744	0.414738484	0.413210732	-0.005324197	0.131305448	0.204637525	0.640143941
C3orf17	9.24109391	3.868207777	4.623290802	9.959390947	4.239945374	4.963273451	0.500296918	0.498351102	-0.005622047	0.418587649	0.42572336	0.024386509
RTKN2	1.336100188	0.305576662	1.112607816	1.893029038	0.335735	1.570052036	0.832727834	0.829386135	-0.005801118	0.228707895	0.177353328	-0.366879765
RFC5	32.78861477	21.98203152	48.24578546	41.25713638	17.68791035	60.46260895	1.471418839	1.46550668	-0.005808424	0.670416597	0.428723656	-0.64500984
SNX3	169.9647297	111.7623796	348.5621827	223.8958148	103.4914855	457.3014487	2.050791263	2.042474304	-0.005862728	0.657562188	0.462230549	-0.50851473
NDUFA8	214.060656	143.2470241	508.5830154	283.7119447	124.7477652	671.2883902	2.375882728	2.366091392	-0.005957828	0.669188943	0.439698671	-0.605898434
ZNF706	11.63334913	13.10228406	21.2921481	12.93984754	8.519031637	23.57620609	1.830268125	1.821984844	-0.006544053	1.126269307	0.658356415	-0.774611103
LUC7L3	59.51905038	9.274593285	12.38721832	56.23684208	9.190693461	11.64982107	0.208121908	0.207156388	-0.006708531	0.155825626	0.163428335	0.068725628
ADD3	12.45818548	1.084377389	3.272654936	15.81269952	1.430094529	4.134375955	0.262691139	0.261459212	-0.006781636	0.087041359	0.09043962	0.055253849
CDC16	28.59401294	10.00742389	26.57314796	35.03214963	8.03700342	32.40043284	0.92932559	0.924877097	-0.006922471	0.349983191	0.229417935	-0.609307455
LMAN1	106.5787664	6.365172191	50.84213	101.066283	6.120492723	47.97993807	0.477038079	0.474737337	-0.006974913	0.059722705	0.060559195	0.020066522
PKD2	11.94263659	1.472754222	7.01066187	9.09473111	1.664781135	5.312885617	0.587027983	0.584171819	-0.007036514	0.123319018	0.183048967	0.56983432
SPIRE1	13.63234544	3.247273505	10.77583815	14.31627317	3.855674599	11.26127391	0.790461054	0.786606526	-0.007052227	0.238203581	0.269321111	0.17713222
STPG1	1.081274159	0.923090627	1.384507593	1.413329686	0.92553242	1.800065254	1.280440841	1.273634363	-0.007689433	0.853706361	0.654859534	-0.382554444
SUPT20H	5.699514504	1.967013171	3.819327433	6.308784209	1.891611188	4.20510616	0.670114521	0.666547788	-0.007699358	0.345119425	0.299837675	-0.20291401
MRPL11	73.28455225	186.5521535	152.3806801	96.52261134	171.4235749	199.6262202	2.079301509	2.06818089	-0.007736597	2.545586318	1.775993962	-0.519371309
BNIP1	19.05541861	15.08354654	43.82966493	22.42930005	13.11110307	51.31340813	2.300115565	2.287784639	-0.007755098	0.791562067	0.584552484	-0.437369913
ST13	136.0411819	15.68901359	152.8937094	180.7441231	18.96756554	202.0162535	1.123878132	1.117691961	-0.007962973	0.115325473	0.104941534	-0.136125421
AFTPH	18.16035138	3.989472912	9.264945957	20.97885696	5.414426654	10.64289648	0.510174377	0.507315365	-0.008107588	0.219680381	0.258089688	0.232466468
PUM2	52.9656241	14.09827901	33.73934305	63.89144501	15.93465249	40.46789323	0.637004541	0.633385162	-0.008220586	0.266177908	0.249401974	-0.093917953
AASDH	7.198339768	1.923381228	3.088022717	7.842369734	2.024341302	3.345009166	0.428990964	0.426530408	-0.008298662	0.267197894	0.258128776	-0.049817655
PPP1CC	60.66797559	21.33774458	86.08551505	72.46187017	18.90513735	102.2172463	1.418961391	1.410634945	-0.008490651	0.351713476	0.260897729	-0.430916229
PCGF5	15.22687984	12.17314197	7.64536581	17.68849844	12.84281096	8.827633882	0.50209668	0.49906067	-0.008749973	0.799450846	0.726054334	-0.138931817
HR	2.617263268	0.704627441	4.412014507	2.279317093	0.831476854	3.818927375	1.685735845	1.675469985	-0.008812642	0.269222989	0.364792094	0.438272853
GALK2	5.190968672	1.331492016	6.910409109	7.233239388	1.315518205	9.566441917	1.331236913	1.322566751	-0.009426804	0.256501647	0.181871238	-0.496050682
YWHAE	581.8644735	116.4551728	923.1225081	733.0159682	131.6078313	1154.566973	1.586490583	1.575091161	-0.010403628	0.200141404	0.179542925	-0.156690848
CD46	117.4312009	10.02950122	100.5381928	101.9498139	7.993982232	86.64465611	0.856145488	0.849875569	-0.010604349	0.085407465	0.078410955	-0.123306955
POLR3C	30.23750919	19.85943638	31.50317472	34.82541414	14.97219797	36.01411062	1.041857467	1.034133018	-0.010736153	0.656781491	0.429921606	-0.611339856
LSM11	4.965192679	2.764504571	3.915351621	3.126344288	3.051451139	2.446723051	0.788559855	0.782614717	-0.010918026	0.556776897	0.976044497	0.809847573
CCNDBP1	6.217365812	2.89903228	13.47360923	8.045639319	2.278672479	17.30234101	2.167092888	2.150524069	-0.011072715	0.466279831	0.283218323	-0.71928142
TMEM192	10.40475316	3.017812975	11.23552691	9.009681882	2.94441912	9.654651596	1.0798456	1.071586291	-0.011077015	0.290041766	0.326806113	0.172174311
PRKAR1A	83.31471353	19.07139116	105.3882303	106.3111157	19.56895898	133.4359787	1.264941399	1.255146067	-0.011215284	0.228907841	0.184072558	-0.314492318
NCKAP5L	7.947481362	4.264226717	6.398953833	6.110810247	4.82471999	4.881750611	0.805154934	0.798871248	-0.011303417	0.536550704	0.789538506	0.557295117
FOXP4	6.727441243	2.111467543	9.099882057	6.033957421	2.41241148	8.097109923	1.352651287	1.34192361	-0.011487414	0.313858935	0.399805851	0.349183305
SMG1P5	4.01991269	5.473000014	4.744171362	4.04933865	4.086715014	4.740962228	1.180167762	1.170799145	-0.011498357	1.361472359	1.009230239	-0.431912354
GUSBP1	3.623214639	7.76836025	2.590514092	3.635511585	6.722049012	2.57856537	0.714976713	0.709271669	-0.011557931	2.144051905	1.848996724	-0.213597164
OSER1	68.02219502	47.42072753	129.4132025	76.24856941	47.27912988	143.9008149	1.902514355	1.887259211	-0.011614752	0.697136097	0.620065796	-0.169019021
ATRAID	296.8776699	360.4357137	739.2800423	289.5612705	353.058621	715.2579441	2.490184063	2.470143686	-0.011657419	1.214088327	1.219288133	0.006165709
FAM134B	10.46113785	1.013151616	5.784716846	9.058871452	0.962056734	4.96890365	0.552972051	0.548512436	-0.011682232	0.096849084	0.106200506	0.132980336
AIG1	10.59810561	4.983571099	23.10760583	10.10841069	4.285463908	21.86137281	2.180352478	2.162691396	-0.011733567	0.470232255	0.423950316	-0.1494783
MANF	318.5149896	102.3647735	877.9719278	281.3695845	73.40679836	769.2712842	2.756454033	2.73402431	-0.011787473	0.321381338	0.260891022	-0.300838861
CCDC174	9.650030227	4.476759277	7.429191949	9.619766268	6.269959668	7.345597364	0.769862039	0.763594162	-0.011793862	0.463911425	0.651778795	0.490533039
VWA5A	7.630721698	2.021320753	9.537149759	8.892484592	1.255132198	11.02110262	1.249835879	1.239372698	-0.012128569	0.264892475	0.141145277	-0.908226007
ZDHHC21	5.235337275	0.949150853	3.536506655	4.84648228	0.820935271	3.246374004	0.675506939	0.669841303	-0.012151252	0.181296983	0.169387862	-0.098024421
CIDECP	3.149597872	6.343102339	3.989004826	2.858340594	4.366685035	3.589384488	1.266512421	1.255758147	-0.012302591	2.013940382	1.527699338	-0.398660337
PLK4	24.81125185	5.437975454	7.097054803	26.93449854	7.127801237	7.63848236	0.286041786	0.283594749	-0.012395097	0.219173764	0.264634637	0.271926791
TCP1	221.372267	48.0396592	211.7730178	291.0287371	44.27495931	276.0013409	0.956637526	0.948364562	-0.01253063	0.21700848	0.152132603	-0.512422056
ZNF426	7.731874486	2.496374283	3.93429855	5.784603583	2.319266842	2.9179558	0.508841492	0.504434877	-0.012548287	0.322867926	0.400937905	0.312434686
PURB	17.34882058	5.144446533	8.023571261	11.86497831	3.762682205	5.439717325	0.462485114	0.458468375	-0.012584709	0.296530044	0.317125081	0.096873697
ZNF337	5.947533201	1.223351526	2.266512303	4.031546837	1.475579015	1.522865374	0.381084431	0.37773724	-0.012727646	0.205690575	0.366008154	0.831400097
TMEM135	16.96685535	4.68564965	17.85920231	18.92830364	4.674152651	19.74668511	1.052593538	1.043235859	-0.012883079	0.276164885	0.24693986	-0.161370158
RBM6	24.54296655	6.715120611	12.37443538	26.65436148	6.54612338	13.31914481	0.50419477	0.499698514	-0.012923228	0.273606721	0.245592954	-0.155834499
ZDHHC17	6.551586906	0.926954543	2.918102463	5.662498324	1.146944672	2.499165815	0.445403916	0.441353917	-0.01317824	0.141485499	0.202550995	0.517630977
LSG1	38.10500524	6.914268941	32.73843545	39.26168557	5.980457217	33.42286308	0.859163652	0.851284467	-0.013291652	0.181453037	0.152322987	-0.252462533
WDR92	3.499023608	1.858609571	5.628638085	4.251777627	1.36985288	6.776655296	1.608631068	1.59384048	-0.013326245	0.531179489	0.322183567	-0.72131653
ADPRM	6.969039329	9.192889648	10.98603057	9.262303134	8.736495141	14.46408734	1.576405305	1.561608072	-0.013606094	1.319104286	0.943231399	-0.483874977
FKBP1C	11.65754386	8.154456314	20.16901366	9.087704456	6.680543678	15.5738116	1.730125479	1.71372338	-0.013742418	0.699500376	0.735118941	0.071652862
NUBPL	5.570957967	0.835790835	6.646270222	7.222808983	0.869903447	8.534493651	1.193021068	1.181603123	-0.013873976	0.150026412	0.120438385	-0.316921245
TIAM2	1.146697414	0.279569182	0.535757047	1.006231797	0.272235752	0.465620385	0.467217454	0.462736704	-0.013902633	0.243803796	0.270549741	0.150173272
CDADC1	8.171141577	14.31243746	5.76142046	9.029501143	13.39575103	6.304302236	0.705093702	0.698189428	-0.014196482	1.751583585	1.483553833	-0.239602557
HPS5	24.32594395	5.309760671	19.71028021	29.73048254	4.562527332	23.85276123	0.810257569	0.802299835	-0.014239092	0.218275627	0.153462942	-0.508260724
PPP1R7	28.42855371	11.6033788	49.12480115	35.51436744	12.38841597	60.76636481	1.728009158	1.711036101	-0.014240664	0.408159308	0.348828287	-0.226615322
LINC01184	2.277642817	3.243695299	2.417990481	2.462309214	2.684725895	2.588349721	1.061619699	1.051187928	-0.014246433	1.424145733	1.090328493	-0.385333931
ZC3H14	13.05794349	2.362765088	6.337983919	16.40428402	3.204347237	7.883928253	0.485373821	0.480601789	-0.014254277	0.180944656	0.195336001	0.110409368
TRAPPC2L	22.58473083	29.38468341	52.95791002	27.00979693	25.77923369	62.70649297	2.344854601	2.321620304	-0.014366426	1.301086279	0.954440115	-0.446990049
TRIM23	5.196005672	0.629555336	1.102208174	6.183823026	1.0195866	1.298616571	0.212126053	0.210002221	-0.014517233	0.121161403	0.164879654	0.444483195
CEP55	51.79762314	5.278218406	20.66044479	61.33473163	5.938801378	24.21786657	0.398868588	0.394847518	-0.014617888	0.101900784	0.096826076	-0.073697619
C2CD5	9.473111191	1.280438036	3.112856191	10.38917882	1.493272149	3.379281224	0.32859914	0.325269329	-0.014693914	0.135165524	0.143733415	0.08866828
LDHA	831.0794424	116.3786915	1243.387678	1057.593748	90.89543232	1566.143116	1.496111701	1.48085512	-0.014787391	0.140033173	0.085945508	-0.704274485
EIF2B2	13.9533521	7.644420909	26.97965855	17.44842726	5.660532552	33.38292655	1.93356108	1.913234131	-0.015246905	0.547855516	0.324415059	-0.755954677
CCDC112	8.252128037	0.482745408	1.965832414	7.834309844	0.763853338	1.846351782	0.238221269	0.235675103	-0.015502867	0.058499505	0.097501037	0.736993145
SLX4IP	2.213645012	0.972036184	1.684167101	2.466753575	1.172783998	1.856620557	0.760811735	0.752657491	-0.015546006	0.43911114	0.475436221	0.114665685
SUCLG1	33.25157154	10.55512351	68.89045579	45.14168308	11.40822091	92.52005574	2.071795485	2.04954821	-0.015575671	0.31743232	0.252720327	-0.328907319
DIMT1	17.36529269	8.905017233	51.03577432	20.68971387	5.719894366	60.15045131	2.938952728	2.907263566	-0.015640285	0.512805479	0.276460777	-0.891336865
RBMX2	13.3142639	5.79338446	18.87151149	17.37700895	6.28859165	24.35616959	1.417390525	1.401631873	-0.016129823	0.435126155	0.361891489	-0.265876559
GANC	1.833349366	0.85927359	1.63747472	2.014321876	0.721343032	1.778914747	0.893160218	0.883133311	-0.016287763	0.468690587	0.358107133	-0.388244564
CNEP1R1	5.883773035	6.883527554	8.082022666	5.04072164	5.058348673	6.845906956	1.373612241	1.358120413	-0.016363405	1.169917248	1.003496926	-0.221370289
RPS14	359.8511147	611.5428907	951.9333912	462.840625	857.8865023	1210.541681	2.64535346	2.615461167	-0.016395152	1.699433087	1.853524639	0.125217734
MYBL1	3.551010738	0.4902462	1.460974429	3.922208013	0.438372131	1.595194407	0.411424954	0.406708263	-0.016634998	0.138058214	0.111766671	-0.30478669
UBE2L3	68.46442399	32.3811893	156.519811	89.14889241	35.60339561	201.4329446	2.286148074	2.259511466	-0.016907972	0.472963729	0.399370027	-0.244003487
MRPL14	256.0153967	178.2279525	783.5857936	320.3506122	154.8388947	969.0153731	3.060697925	3.024858815	-0.016992859	0.69616107	0.483341966	-0.526376877
RPS8	941.9970767	1013.847474	2310.736039	1267.275559	1524.346974	3071.153022	2.45301827	2.423429538	-0.017507842	1.076274543	1.202853605	0.16041493
CRIP1_1	57.07541725	186.8469098	123.0442859	65.52398851	124.3511171	139.5443067	2.155819298	2.129667468	-0.017608073	3.273684517	1.897795295	-0.786590912
HMBOX1	3.28027701	0.874966373	2.108006728	3.476598212	1.096545449	2.206731068	0.642630705	0.634738596	-0.017827344	0.266735514	0.315407586	0.241807437
SGK3	4.794314002	0.803912869	2.401630306	6.545929504	1.043146159	3.238516051	0.500933044	0.494737386	-0.017954858	0.167680479	0.159357989	-0.073443401
WDR43	156.6288078	28.41495764	104.3464882	183.4150356	35.34514447	120.6696052	0.666202404	0.657904652	-0.018082045	0.18141591	0.192705818	0.087099147
COPG2	21.09635746	3.090377959	14.30649849	25.53049069	2.426755935	17.09654838	0.678150175	0.669652166	-0.018192873	0.146488699	0.095053243	-0.623981618
FTCDNL1	3.440679688	5.375254792	4.017340847	3.801391637	5.029644515	4.382283825	1.167600943	1.152810403	-0.018392021	1.562265389	1.323106114	-0.239710781
DHRS4-AS1	14.04429036	31.81473282	15.27467892	18.16048167	26.83698895	19.50070073	1.087607742	1.073798652	-0.018434828	2.265314373	1.477768565	-0.616290932
POLR3K	61.62900935	78.88142028	165.9229772	75.16463896	56.11737411	199.7952623	2.692286944	2.658101802	-0.018435822	1.279939774	0.746592745	-0.777682533
LMBRD2	15.31505349	1.085832202	8.337947595	13.32851166	0.856575123	7.163409521	0.544428239	0.53745007	-0.018611167	0.070899668	0.064266375	-0.141714775
IREB2	26.83911679	2.570381984	11.62622112	32.59145286	3.106892658	13.93700782	0.433181956	0.427627694	-0.018617863	0.095769991	0.095328449	-0.006666845
RP11-43F13.3	5.244278949	12.35167255	4.068010385	3.019661927	6.264162963	2.312054794	0.775704425	0.76566677	-0.018790385	2.355266123	2.074458371	-0.183155374
FXR1	39.1257584	4.178536392	12.25334097	48.08427956	5.574228498	14.86370896	0.313178363	0.309117847	-0.018827593	0.106797582	0.115926214	0.118327855
TUBGCP5	12.47819682	2.448663138	8.242865827	13.71741354	2.438012723	8.942965143	0.660581488	0.65194252	-0.01899177	0.196235335	0.177731226	-0.142887673
COPZ1	118.8806703	58.39716632	317.8781547	161.2694863	59.58473739	425.4441524	2.673926332	2.638094548	-0.019463448	0.491225076	0.369473102	-0.41091487
WNK1	38.52380941	4.149218977	18.61298868	37.14399201	3.2350259	17.70059558	0.483155455	0.476539936	-0.019890327	0.107705314	0.08709419	-0.30644104
CENPN	54.77917803	63.92308558	60.20501113	67.35122316	66.77796882	73.00562614	1.099049188	1.083953976	-0.019952454	1.166923052	0.991488583	-0.235041366
C12orf57	41.02946011	143.7995083	85.89090431	52.14463804	129.2412449	107.6589134	2.093395918	2.064620974	-0.019968236	3.504786754	2.478514565	-0.49985093
KIAA1328	1.062475132	0.816637187	0.930080549	1.377575535	0.962295947	1.189325896	0.875390417	0.863347139	-0.019985829	0.768617695	0.698543145	-0.137916964
GALNT7	23.05981873	1.040946107	7.738481571	21.96597723	1.37108454	7.269951494	0.335582932	0.330964173	-0.019994285	0.045141123	0.062418554	0.46753264
GPCPD1	8.039579789	1.829349966	5.174073138	8.665180649	2.129238909	5.49972186	0.643575072	0.634692118	-0.020051519	0.227542983	0.245723545	0.110897007
FAAH2	15.51232459	2.124706169	20.32115713	15.96315234	1.852569548	20.62114275	1.310000769	1.291796402	-0.020188951	0.136968909	0.116052864	-0.239066318
SLC12A9	7.822524846	2.773799095	10.00026454	5.483629714	2.575524532	6.911386513	1.278393451	1.260367106	-0.020487916	0.35459128	0.469675136	0.405506165
SPHK2	11.92533774	12.57451041	17.22593256	8.71452005	10.91827419	12.40866632	1.444481736	1.423907025	-0.020697015	1.054436417	1.25288302	0.248779615
EIF4E2	35.30372902	44.31563537	66.51106455	47.13446398	32.93013085	87.52569747	1.883967116	1.856936307	-0.020849452	1.255267831	0.698642311	-0.845369296
DUSP12	65.38884646	113.7930668	108.6098571	73.93934272	84.09994748	121.0382994	1.660984448	1.636994528	-0.020989066	1.740251939	1.13741811	-0.613533501
KLHL8	10.11434033	1.512432416	5.996500745	12.26677911	1.926023911	7.167332141	0.592871166	0.584288025	-0.021038912	0.149533471	0.15701138	0.070400676
VAMP3	55.5757649	42.58835508	99.76768243	72.28823764	34.63009673	127.885859	1.79516526	1.769110206	-0.021092739	0.766311632	0.479055761	-0.67773761
HSD17B4	29.87407008	2.149966103	10.78497466	38.73823733	1.974279277	13.78189782	0.361014573	0.355769874	-0.021112725	0.071967633	0.050964613	-0.497852334
ZNF140	8.237331997	4.30230014	5.890020826	7.993822571	4.179035726	5.632625831	0.715039873	0.704622323	-0.021173512	0.522292915	0.522783148	0.001353502
FAR1	35.76535555	2.92573215	13.64838985	42.92490123	4.301473838	16.14166394	0.381609232	0.376044289	-0.021193487	0.081803525	0.100209289	0.292781335
JRKL	9.70398104	4.157791084	1.863032432	6.344779381	3.713734615	1.20032708	0.191986405	0.189183423	-0.021218475	0.428462408	0.585321316	0.450060186
RPS13	674.8513475	976.415621	1683.082256	866.5696644	1468.311431	2129.453504	2.494004439	2.457336774	-0.021368442	1.446860297	1.694395144	0.227844732
DMTF1	13.53591125	3.797573751	3.938201565	11.94786866	4.363330396	3.424265722	0.290944695	0.286600549	-0.021703564	0.280555456	0.365197385	0.380390468
DCP2	14.83530407	2.908681294	9.358593263	17.01136943	3.272426642	10.57039102	0.630832588	0.62137214	-0.021799633	0.196064825	0.192367032	-0.027469163
NDUFAF1	36.8508089	8.039815385	57.30175575	46.61980752	8.109428753	71.39205019	1.554966023	1.53136733	-0.022062672	0.218172019	0.173948139	-0.326808843
MATR3_1	72.25098424	6.668741249	11.19640451	88.08925565	11.75753044	13.44270018	0.154965425	0.152603176	-0.022161382	0.09229966	0.133472923	0.532149868
CCDC57	5.816408741	3.190763589	3.493949894	3.879912833	3.17502553	2.294831614	0.600705702	0.591464735	-0.022366205	0.54857967	0.818323933	0.576970888
RP11-423H2.1	26.39166167	12.66693444	48.19682836	30.13793897	8.584761109	54.19135077	1.82621424	1.798110708	-0.022374174	0.479959716	0.284848978	-0.752716093
KIAA1524	29.76784558	2.463543126	7.289024271	33.26387991	2.388082823	8.018718876	0.244862338	0.241063848	-0.022555587	0.082758529	0.071792071	-0.205083498
SERF1B	30.14258055	56.32731849	48.43037643	25.97284147	42.74962862	41.08241902	1.606709696	1.581745265	-0.022592006	1.868695959	1.645935762	-0.183123828
HNRNPA1	197.2007656	123.3637925	235.1056458	281.4621298	118.3549679	330.3333702	1.192214671	1.173633449	-0.022662137	0.625574613	0.420500506	-0.57307443
FAM217B	18.56666337	7.399527081	11.87108951	21.53087934	9.826616436	13.55121424	0.639376568	0.629385081	-0.022722893	0.398538334	0.456396429	0.195569005
PLEKHA5	2.737495492	0.496905627	0.642516669	2.857180083	0.582921096	0.660109734	0.234709672	0.231035397	-0.02276339	0.181518336	0.204019725	0.168593354
ZNF600	3.526810389	0.797750459	0.714355495	3.47931979	1.114621833	0.693635229	0.202550014	0.199359435	-0.0229063	0.226196016	0.320356248	0.50210361
SH3GL2	14.31553657	7.456099009	20.15151829	17.31274113	6.354944259	23.98520091	1.40766769	1.385407471	-0.022996436	0.520839647	0.36706748	-0.504793966
IBA57	8.658413877	3.996083698	9.909661599	5.581397743	3.867847731	6.286382174	1.144512348	1.126309656	-0.023129506	0.461526066	0.692989088	0.586420504
TFDP2	5.186164424	1.846485327	6.13824118	5.466731476	1.629385873	6.366589262	1.183580133	1.16460618	-0.023315206	0.356040645	0.298054858	-0.256464059
KLF16	28.67006679	15.62035905	52.68995303	18.69806614	15.51349597	33.80736947	1.837803637	1.808067701	-0.023533929	0.544831624	0.829684517	0.606752418
TARS	264.5149822	27.83304125	95.35624275	326.2884709	25.95616864	115.7172959	0.360494676	0.35464721	-0.023593353	0.105222929	0.079549757	-0.403519685
ATM	8.464066953	0.615341418	1.282000278	7.286468107	0.506936238	1.085594777	0.151463863	0.14898779	-0.023779533	0.072700443	0.069572285	-0.063451447
NT5DC1	19.71176215	2.2974699	15.30030755	25.44893826	2.439216395	19.4278239	0.776201916	0.763404104	-0.023985053	0.116553248	0.095847472	-0.282176922
KRIT1	11.91999364	2.083602785	4.121131271	13.1371208	2.160639468	4.46682804	0.345732674	0.340015754	-0.024055359	0.174798985	0.164468265	-0.087887568
SMCO4	23.05358573	51.96513559	33.96078676	26.52176859	37.1784144	38.41831494	1.473123841	1.448557807	-0.02426146	2.254102082	1.401807511	-0.685264593
OXNAD1	8.393134655	2.846473807	15.48930568	10.1402386	2.254936582	18.40083785	1.845473272	1.814635589	-0.024310984	0.339143112	0.222375101	-0.608898932
COG5	10.29893761	1.909591611	7.272828163	13.69916578	1.702235046	9.51164416	0.706172659	0.694322875	-0.024414264	0.185416368	0.1242583	-0.577426392
UBXN2B	8.275684751	3.751516287	7.538260532	10.9802472	3.670406241	9.830111866	0.910892664	0.895254149	-0.024983763	0.453317931	0.334273553	-0.439494012
PSMD5-AS1	4.940502148	3.629503178	3.13685447	3.725300651	2.320228157	2.324481051	0.634926244	0.623971397	-0.025109113	0.734642567	0.622829772	-0.238204581
SREBF1	67.27059283	12.73153999	57.99649942	43.92065527	12.75722188	37.20360783	0.862137481	0.847064043	-0.025446897	0.189258626	0.290460646	0.617983648
NFE2L3	7.545723849	0.977600103	5.604075463	5.792842493	0.605847769	4.227006968	0.742682289	0.729694787	-0.025452028	0.129556835	0.104585576	-0.308901239
PAPOLA	70.04164334	25.63167196	34.69247753	86.74693086	25.7036979	42.21017426	0.495312158	0.486589829	-0.02563187	0.365949037	0.296306712	-0.304551442
TSG101	37.41580458	17.73343032	68.36167604	46.21129385	15.06545684	82.9381815	1.827080208	1.794759995	-0.025749038	0.473955605	0.326012444	-0.539824898
LARP1B	10.09270747	2.444534553	6.703972728	10.49877589	2.627268858	6.84976929	0.664239278	0.652435042	-0.025868765	0.242208006	0.250245256	0.047096165
RAP2C	24.83118846	12.11866029	24.74552228	24.75982392	13.52864069	24.23539259	0.996550057	0.978819263	-0.025899781	0.488041896	0.546394867	0.16293893
TOR4A	17.29745912	5.984803793	32.67965307	8.725680382	5.269360999	16.19150832	1.889274769	1.855615564	-0.025934685	0.345993232	0.603891132	0.803544667
EIF3I	258.1419598	100.9707038	536.41306	362.617614	99.51400966	740.006395	2.077977019	2.04073483	-0.026090966	0.391144097	0.274432366	-0.511249555
UTP14C	14.80802942	1.46731877	5.077664706	12.86610573	1.713108475	4.331972553	0.34289942	0.336696483	-0.026336813	0.099089401	0.133148951	0.426238399
TNFAIP8	6.071489311	2.065423828	6.971654083	6.140534924	3.319711658	6.922968923	1.14826095	1.127421146	-0.026424009	0.340184051	0.540622552	0.668306191
ZDHHC20	26.73903765	2.603474199	20.53281897	22.95458474	4.058072901	17.30552794	0.767896707	0.753902897	-0.026533546	0.09736604	0.176787032	0.860521883
ENOPH1	71.86358141	24.08047691	100.8032961	92.34838389	22.57599933	127.1705224	1.402703485	1.37707361	-0.026604393	0.335085956	0.244465559	-0.454899993
PLD1	2.237259275	0.705973953	0.79390905	2.414841774	0.519824636	0.841253489	0.354857865	0.348367954	-0.026629363	0.315553034	0.2152624	-0.55178615
HELQ	8.052712563	3.185725474	4.444484462	8.061158855	3.12159695	4.366884671	0.551923892	0.541719218	-0.026924068	0.395608989	0.38723923	-0.03085009
SCCPDH	76.75763042	16.06635058	142.8393977	71.58067856	12.13759693	130.7398226	1.860914633	1.826468053	-0.026955356	0.209312748	0.169565268	-0.303819491
TNRC6C	0.817633462	0.132435946	0.305842142	0.805864703	0.116149032	0.295851573	0.374057761	0.367123131	-0.026997049	0.161974714	0.144129692	-0.168401031
MT-ND5	5915.275283	6830.931897	1955.197599	4098.258541	8389.738827	1329.433543	0.330533662	0.324389867	-0.027068449	1.154795267	2.047147281	0.825977801
SMYD2	35.51129086	32.8205116	52.55816177	41.56225247	25.58424401	60.36959706	1.480040869	1.452510234	-0.027088685	0.924227501	0.615564424	-0.586338163
ADSS	44.89211966	5.689446828	47.38886645	52.75995751	5.899506811	54.64413365	1.055616594	1.035712238	-0.027462714	0.126735981	0.111817884	-0.180675222
SHCBP1	48.09485708	6.502247929	29.40686457	63.65317132	6.629624741	38.18214954	0.611434701	0.599846775	-0.027604407	0.135196325	0.104152309	-0.376361118
WTAP	8.823670506	5.588565874	11.44738747	10.0756839	6.146241405	12.82387572	1.297349835	1.272754867	-0.027612977	0.633360671	0.610007367	-0.05420062
FAM188A	15.62701263	7.304692779	23.52706263	20.28748135	6.674400486	29.96310347	1.505538082	1.476925743	-0.027681909	0.467440128	0.328991084	-0.506733101
GPD2	38.99166554	3.570624335	15.99843621	39.38540375	4.205949286	15.85104831	0.410303997	0.402459967	-0.027847922	0.09157404	0.106789543	0.221759815
RABEPK	30.00352872	29.40808648	60.43150934	38.46618125	25.48361613	75.99210049	2.014146732	1.975556139	-0.027909945	0.98015426	0.662494048	-0.565101329
SH3D19	75.05125237	27.47240004	79.63416886	97.95603596	46.63715795	101.9401212	1.061063824	1.040672177	-0.027995763	0.366048523	0.476102953	0.379238675
ATP6AP2	189.0068541	16.93422722	277.2338174	174.4869527	12.53535082	250.9885006	1.466792401	1.438437068	-0.028162593	0.089595837	0.071841193	-0.318620388
NDC80	27.93428243	2.161934613	6.242311603	29.47895464	2.402592244	6.457532251	0.223464183	0.219055673	-0.028746036	0.077393598	0.081501949	0.074620328
UTP14A	22.49297223	3.821318923	7.723133392	31.77205961	3.438505453	10.69230965	0.343357619	0.336531839	-0.028968973	0.169889461	0.108224191	-0.650573338
CCZ1B	16.11180672	7.451213819	32.23891314	20.70176971	7.640855621	40.59860521	2.000949595	1.961117613	-0.029008765	0.462469166	0.369091905	-0.325377084
MBLAC2	3.308069345	0.627361759	1.859491496	2.630185226	0.571776905	1.449007498	0.562107774	0.550914621	-0.029018015	0.189645891	0.217390357	0.196979832
TTC12	2.13144432	0.678537328	1.935052046	2.505092963	0.608794344	2.228614549	0.907859534	0.889633471	-0.029258029	0.31834626	0.243022655	-0.389506003
CDC40	12.35988817	1.271466759	5.827680368	16.02389861	2.072873125	7.402898208	0.471499441	0.461991079	-0.029391068	0.10287041	0.129361348	0.330578564
TBC1D23	21.75561768	2.63033035	7.073096853	25.46584674	3.88266153	8.111653952	0.325115883	0.318530699	-0.029521618	0.120903501	0.15246544	0.334626234
SLX1B	9.138687809	2.63155377	11.09494374	9.792315732	2.587750206	11.64536005	1.21406311	1.189234535	-0.029810154	0.287957508	0.264263355	-0.123879558
GINS2	37.00202221	23.17007956	97.75159611	49.65449866	20.32459661	128.4808416	2.641790644	2.587496502	-0.029959229	0.626184143	0.409320347	-0.613356592
WDR76	19.98324221	10.15146128	19.65916649	24.79236935	10.97898326	23.88808857	0.983782626	0.963525843	-0.030016215	0.507998711	0.442837193	-0.198048438
GXYLT1	17.7093453	1.500441819	9.396964035	13.4083562	1.590989999	6.967605877	0.530621763	0.519646538	-0.030153209	0.08472599	0.118656603	0.485915886
CXorf23	1.655767717	0.295047979	0.426483137	1.49245534	0.401640881	0.376441452	0.257574256	0.252229626	-0.030250666	0.178194064	0.269114171	0.594769079
SMN2	38.87557262	11.46009575	60.75282929	45.67558926	11.69387746	69.89378578	1.562750725	1.530221874	-0.030346821	0.294789118	0.256020287	-0.203425135
MAPRE1	138.1540112	38.86544763	237.3996365	189.31987	46.33986728	318.5353045	1.718369481	1.68252442	-0.030412831	0.281319719	0.244770226	-0.200782606
ITFG1	29.99802657	4.973719308	38.82462452	27.17844333	3.223048536	34.44158583	1.294239287	1.267239091	-0.030415631	0.16580155	0.118588416	-0.483494408
COL27A1	4.421970018	1.000775766	3.186529622	2.811495702	1.076945835	1.983550958	0.720613122	0.70551449	-0.030549209	0.226318985	0.383050856	0.759178334
TOMM20	523.376325	81.10933292	913.3955801	488.4856497	85.75458341	834.6395488	1.745198505	1.708626547	-0.03055404	0.154973255	0.175551899	0.179878338
SRPRB	171.3849147	45.66919486	409.1893759	154.6328224	30.87049287	361.4560506	2.387546049	2.337511823	-0.030554897	0.266471498	0.199637389	-0.416599289
GPBP1	30.25056533	4.682944261	12.91910645	31.69685191	7.726148678	13.25152779	0.427069918	0.418070786	-0.030725047	0.154805182	0.243751294	0.654956117
DCAF16	20.88967504	7.484729658	12.68084185	13.55056282	6.14385622	8.052356013	0.607038732	0.594245134	-0.030730387	0.358298042	0.453402291	0.339631521
ZNF512B	7.043778777	3.007549741	8.269108339	5.402247724	3.519889029	6.207519841	1.173959121	1.14906242	-0.030925002	0.426979585	0.651560093	0.60973115
TYW1	23.80950422	3.837347989	22.81128899	23.47756442	3.948307607	22.0136442	0.958074926	0.937645993	-0.031095149	0.161168748	0.168173646	0.06137962
REXO1	16.92816155	14.70907373	20.40250636	10.79647356	16.99660513	12.73396043	1.205240528	1.179455529	-0.031200069	0.86891147	1.57427377	0.857405352
GPR160	2.752579967	2.823969726	2.356358495	3.03314363	2.625829802	2.540876395	0.85605451	0.837703948	-0.031262191	1.02593558	0.865712318	-0.244980553
GTF3A	98.09868464	212.7172508	91.63491402	125.276463	175.0134575	114.5020007	0.934109508	0.91399452	-0.031406175	2.168400643	1.39701787	-0.634280865
NUP88	32.72015366	9.169530827	24.58501042	41.94158608	7.825050375	30.833667	0.751372096	0.735157391	-0.031474386	0.280241069	0.186570207	-0.586949775
PNP	110.6786795	58.18859228	223.9349653	147.153665	41.7298503	291.2970552	2.023289094	1.979543324	-0.031534829	0.525743463	0.283580095	-0.890602737
NUPL1	15.68466087	4.174852502	13.14386928	18.96500081	5.539422382	15.54806238	0.838007872	0.819829249	-0.031640334	0.266174228	0.292086588	0.134025223
RP11-145E5.5	10.00927044	3.13523261	6.806330277	13.0947423	5.030839751	8.711093199	0.680002635	0.665235939	-0.031674225	0.31323288	0.384187763	0.294575905
SLC30A9	28.48534373	3.803530698	20.78310205	30.05438845	3.557703076	21.45099137	0.729606855	0.713739074	-0.031722529	0.133525884	0.118375494	-0.173748989
TTYH3	48.24661679	8.774209556	82.98863895	31.94331558	13.1091766	53.74493966	1.720092402	1.682509742	-0.031871208	0.181861655	0.410388727	1.174149717
PROSC	29.99038596	19.66165947	43.45191061	39.97004073	18.58849475	56.64315146	1.448861334	1.417140199	-0.031937034	0.655598747	0.465060691	-0.495394097
PI4K2B_2	15.84405756	1.810505539	16.64966748	20.97150564	1.759348329	21.55220465	1.050846187	1.027689905	-0.032146505	0.114270321	0.083892323	-0.445840039
TAF6L	5.756548724	5.653538888	6.635915775	5.164159246	4.541463449	5.821475702	1.152759421	1.127284312	-0.032240034	0.982105626	0.879419714	-0.159326321
MAP4K5	15.17450001	1.929543962	6.02068427	16.87975182	2.396349003	6.548370146	0.396763272	0.387942324	-0.032436302	0.127157004	0.141965891	0.158933411
EHBP1L1	32.369882	4.478163022	40.65948017	25.99932588	4.647889259	31.92952893	1.256089848	1.228090646	-0.032522613	0.138343508	0.178769607	0.369846536
MTO1	8.510464632	4.289117587	5.742960409	10.28654928	3.954903899	6.786696864	0.674811618	0.659764191	-0.032534335	0.503981601	0.384473334	-0.390487523
TWISTNB	22.15406903	2.152356183	12.91253243	27.22657683	3.442160014	15.51480103	0.582851503	0.569840312	-0.03257068	0.097153989	0.126426471	0.37995342
EED	26.53554146	8.547424863	29.17805057	28.50824715	8.566947574	30.63974046	1.099583764	1.074767603	-0.03293277	0.322112322	0.300507693	-0.100161925
FAM76A	3.39819117	4.2119759	5.683800267	3.696140345	3.783165429	6.039220682	1.672595797	1.633926236	-0.033745988	1.239475853	1.023544854	-0.27615584
CUL1	119.615462	22.18468276	78.91880307	151.1407291	21.61867955	97.37998137	0.659770917	0.644300063	-0.034232449	0.185466681	0.143036756	-0.374774114
GINS4	6.283142378	2.615105638	10.29996031	6.874118717	3.415628967	11.00369722	1.639300798	1.600742971	-0.034338926	0.416209833	0.496882453	0.255593546
PCNA	377.3863901	100.9801208	777.4992094	494.6823009	116.9773631	995.1567199	2.060220585	2.011708764	-0.034377353	0.267577537	0.236469675	-0.178301823
TMEM67	3.738414446	0.409868141	1.88645374	3.524269013	0.250670425	1.736244964	0.504613324	0.492653926	-0.034603747	0.109636892	0.071126927	-0.624265595
FANCI	72.67849712	13.59405963	27.16478807	89.23268179	10.65315329	32.55306875	0.373766508	0.364811055	-0.034987852	0.187043764	0.119386228	-0.647739444
UTP15	13.65292841	2.307414068	6.884380027	15.4619037	2.760334204	7.609421336	0.504242007	0.492140003	-0.035047521	0.169005066	0.178524861	0.0790585
ZNF670_1	3.193779824	1.533124139	3.235827442	2.755813528	1.424078831	2.724734593	1.013165472	0.98872241	-0.035232379	0.480034386	0.516754424	0.106341079
GOPC	20.27868654	2.323509316	7.849258952	24.25852643	4.057743471	9.163128403	0.387069396	0.377728154	-0.035243926	0.114578886	0.167270814	0.545844526
PPP6C	45.26103146	21.22634728	90.47855558	61.11081346	20.69802892	119.2033994	1.999038746	1.950610582	-0.035380647	0.468976216	0.338696668	-0.469520964
TMEM19	19.1470915	3.776849798	35.79280343	16.89930323	2.566543621	30.82263431	1.869359816	1.823899712	-0.035517882	0.197254492	0.151872748	-0.377195135
CDC25C	7.195632506	2.015978012	7.285158345	9.188471284	1.720840281	9.07609905	1.012441691	0.987770301	-0.035591325	0.280166894	0.187282544	-0.581070051
C5orf51	23.32568814	6.699136613	25.1161349	26.26126402	9.996116764	27.58402519	1.076758582	1.050369288	-0.035798184	0.287199956	0.380641113	0.406375866
TROAP	59.43929484	79.09812695	135.0603246	67.21499503	68.06682132	148.981309	2.272239686	2.216489176	-0.035838707	1.330737977	1.012673158	-0.394057914
IL1RAP	5.666544119	0.543061402	3.958673767	4.904536788	0.688015566	3.341863774	0.698604596	0.68138214	-0.036012001	0.095836438	0.140281457	0.549678131
C2orf42	5.847681204	5.114585149	8.857432428	7.457451396	4.181282668	11.01306555	1.5146914	1.476786769	-0.03656236	0.874634743	0.560685205	-0.641489655
DNAJC18	4.613976274	1.248425701	7.249963422	4.587448569	1.100748486	7.027536081	1.571304877	1.531905148	-0.036636159	0.270574799	0.239947864	-0.173306501
ANGEL2	8.770500731	5.103980928	8.544621546	10.81087933	5.50672532	10.26348293	0.974245577	0.949366154	-0.037320861	0.581948635	0.509368864	-0.192181047
NEK4	8.105047459	3.543183148	6.279499282	10.79777195	3.857539805	8.151902461	0.774764036	0.754961532	-0.03735385	0.437157606	0.357253313	-0.291206111
PARP8	1.998465796	0.64080008	1.220116864	2.480659017	0.651164559	1.475675336	0.610526768	0.594872301	-0.037474548	0.320646008	0.262496601	-0.288682708
BRAF	4.859159982	1.272283686	2.57278685	5.297656561	1.156130458	2.732552675	0.529471526	0.515804044	-0.037730017	0.261832023	0.218234316	-0.262763576
MFAP3	24.04610112	5.581873725	16.68279194	20.17088315	6.237865656	13.63239586	0.693783656	0.675845264	-0.037792876	0.232132174	0.309250994	0.413831734
PIR	62.68114438	14.10692878	112.8962055	83.92181485	14.25506236	147.2295828	1.801119087	1.75436605	-0.037943774	0.225058571	0.169861226	-0.405943941
MELK	59.33031602	13.33669874	58.6533275	73.43600621	11.80656195	70.71250462	0.988589501	0.962913267	-0.03796573	0.224787253	0.160773476	-0.483530816
UQCRC2	80.92606518	13.88618327	91.69135311	90.20012068	13.74352777	99.53919539	1.133026212	1.103537275	-0.038045877	0.171590985	0.152367066	-0.17142266
DNAJC21	27.70436534	4.361858903	13.78514154	31.74871344	5.780176841	15.38082198	0.497580124	0.484454969	-0.038566287	0.157443018	0.182060191	0.209585717
DNAJC2	15.6548723	2.272088401	2.522696029	16.56088761	2.953738575	2.598097407	0.161144465	0.156881531	-0.038679117	0.145136182	0.178356296	0.297354918
CCDC77	15.38281048	2.855330879	5.088457605	18.41312104	5.078181608	5.929583209	0.330788552	0.322030317	-0.03871279	0.185618284	0.275791464	0.57123898
SEMA3C	3.693488527	0.192229305	0.738213974	3.679926003	0.258426372	0.715856646	0.199869031	0.194530174	-0.039060998	0.052045459	0.07022597	0.432232354
CELSR3	4.129149707	1.000889321	3.881542238	2.385731276	1.33405812	2.182701011	0.940034272	0.9148981	-0.039102289	0.242395988	0.559182056	1.205952248
WDR70	12.80648495	4.923448654	12.21712421	16.58330231	4.140548283	15.39527899	0.953979508	0.928360269	-0.039273495	0.38444965	0.249681771	-0.622704171
SLU7	17.91758844	2.057026123	5.560098873	20.76227829	3.776781867	6.268982923	0.310315135	0.301940993	-0.039467425	0.114804854	0.181905946	0.664009059
API5	79.68111534	7.191303891	45.15650156	105.700421	8.902082748	58.28469334	0.566715229	0.551414013	-0.039488041	0.090251045	0.084219937	-0.099781841
RSU1	36.1777054	7.051126774	60.15592054	47.18361957	6.90849785	76.33806606	1.662789828	1.617893387	-0.039489285	0.194902543	0.146417293	-0.412666956
MAPK11	3.12019704	4.774614486	5.487691028	2.989283831	4.418906514	5.115181404	1.758764257	1.711172874	-0.039576601	1.530228516	1.478249227	-0.04985759
MRPL46	20.08860868	18.21711629	73.48045355	30.03235923	16.10267824	106.879776	3.657816961	3.55882051	-0.039583712	0.906838128	0.536177598	-0.758134107
RSPRY1	7.726894492	1.941823686	7.159330547	8.655190298	1.56245159	7.801033716	0.926546953	0.90131279	-0.039836224	0.251307131	0.180521922	-0.477277563
SCAF11	28.2338584	3.064451151	5.868586776	30.31292881	2.749563799	6.1288672	0.207856351	0.202186573	-0.039899634	0.108538164	0.090705976	-0.258932898
NSMF	40.097106	70.41956974	44.56222817	34.69259493	88.4826674	37.49933628	1.111357717	1.080903183	-0.040085951	1.756225742	2.550477056	0.538288824
ZFP69B	7.511967791	1.809626764	3.611691636	6.847549927	1.979195703	3.201548617	0.480791683	0.46754659	-0.040301806	0.240899164	0.289037061	0.262825098
EXOSC7	23.07767496	12.59516702	53.57349889	26.78185889	11.68977296	60.45921389	2.321442648	2.257468913	-0.040315518	0.545772788	0.436481015	-0.32238156
NUDT9	53.21435578	5.483723669	54.63996332	50.05434622	4.291418336	49.97372905	1.026789905	0.998389407	-0.040466485	0.103049705	0.085735179	-0.265381175
ISCA2	8.766269729	9.323646463	21.1698507	10.60052013	7.225729861	24.88977557	2.41492121	2.347976822	-0.040557953	1.063581974	0.681639181	-0.641851061
FAM192A	32.38436012	10.09353469	57.34759642	39.69559053	9.904081271	68.33323722	1.770842351	1.721431431	-0.040827066	0.3116793	0.249500792	-0.321017948
MR1	1.388444429	0.357153837	2.635604972	1.268637267	0.272708444	2.340976469	1.898243038	1.845268565	-0.040833912	0.25723308	0.214961716	-0.258996443
MEF2A	6.967869334	1.595556127	4.624389253	8.384938686	2.249896419	5.409271179	0.66367336	0.645117559	-0.04091128	0.228987665	0.268325924	0.22871656
FAM161A	3.938959981	0.65672832	1.092113194	4.078022631	0.753993149	1.099018942	0.277259276	0.269498	-0.040961165	0.166726325	0.18489185	0.149199723
MAPK8IP3	4.051613662	1.871113327	4.459802489	2.886070668	2.252187406	3.087222933	1.100747224	1.069697623	-0.041280165	0.461819286	0.780364608	0.756819928
AGTPBP1	13.44358174	2.153192582	5.20713095	15.13173259	2.213441632	5.694654361	0.387332115	0.376338554	-0.041540032	0.160165098	0.146278136	-0.130845654
PAGR1_1	4.791290919	5.816781611	7.935418683	3.876652549	7.119890695	6.237619548	1.656217253	1.60902208	-0.041707806	1.214032233	1.836607899	0.59723693
11-Sep	29.99946433	2.893277795	20.31000473	43.36846148	3.708820144	28.52411107	0.677012246	0.65771554	-0.041718172	0.096444315	0.085518831	-0.173454064
MGAT5B	14.99955913	8.642493012	15.10489476	9.01133446	9.997545506	8.811993317	1.007022581	0.977878843	-0.0423684	0.576183135	1.109441177	0.945233837
ZNRF2	3.860962195	2.739558377	5.32675736	3.522388268	2.717672113	4.718982409	1.379645045	1.339711028	-0.042375289	0.709553277	0.771542461	0.120834543
KDM6B	3.685798443	1.342914996	2.740261916	2.402078868	2.427080766	1.734026724	0.743464939	0.721885841	-0.042494001	0.364348462	1.010408442	1.47154779
HSPBAP1	4.740780323	3.596712987	5.381341816	5.393258839	2.675222602	5.944000335	1.135117312	1.102116645	-0.042564482	0.758675311	0.49603082	-0.613052829
ZNF770	46.92975513	11.25015806	19.99440185	40.5686952	12.38938642	16.78099635	0.426049567	0.413643975	-0.042631715	0.239723349	0.305392775	0.3492955
MPP6	11.17325868	2.044517042	5.156892376	12.54340065	2.64073869	5.620590824	0.461538797	0.448091469	-0.042658668	0.182983058	0.210528131	0.202302938
ARHGAP39	11.62164031	5.687133526	13.35191691	8.941354517	6.70964361	9.972879647	1.148884027	1.115365645	-0.042716434	0.489357214	0.750405724	0.616782864
MIB1	45.27435802	2.545241029	12.48675166	48.24670689	3.378565779	12.91812308	0.275801849	0.267751395	-0.042738038	0.056218158	0.070026868	0.316872372
MTMR2	45.31110393	15.89148533	25.61779621	61.02057355	16.85428167	33.49139887	0.56537568	0.548854213	-0.042786836	0.350719447	0.276206543	-0.344569935
KIAA0825	2.951503181	0.685489309	1.765084415	3.005260165	0.661497584	1.744445227	0.598028973	0.580463964	-0.043008876	0.232250913	0.220113251	-0.077438273
UBE2D1	10.78357839	3.85846182	15.42587611	11.66667156	3.652915654	16.19865688	1.43049696	1.388455722	-0.043035262	0.357809039	0.313106925	-0.192534417
SLPI	177.5718741	125.1536895	750.3896248	158.6468656	79.03790248	650.6302491	4.225836038	4.10112262	-0.043217912	0.704805815	0.498200215	-0.500500185
ANKRD29	10.15224621	12.20550566	10.80631582	10.96104316	10.35518654	11.32259841	1.064426098	1.032985478	-0.043255816	1.202246814	0.944726372	-0.347764666
ZBTB33	19.18277883	3.599792293	5.499100315	18.65006407	3.785082081	5.187765976	0.286668598	0.27816344	-0.043451066	0.187657499	0.202952766	0.113042059
KLHL4	1.670975539	0.298421695	0.968358447	1.942887351	0.272224007	1.09249996	0.57951683	0.562307413	-0.043491494	0.178591301	0.140113119	-0.35006976
ARG2	17.85860803	4.076254656	30.08450194	23.78035909	3.800989496	38.86929707	1.684593888	1.634512621	-0.04354032	0.228251533	0.159837346	-0.514020011
YME1L1	115.5246019	11.98732595	59.19841564	132.1499399	11.38452028	65.6859001	0.512431245	0.497055845	-0.043950495	0.10376427	0.086148509	-0.268412018
YIPF1	26.74660265	24.93363076	59.2180303	27.50780916	18.90165833	59.07465943	2.214039334	2.147559593	-0.043982687	0.932216741	0.687137904	-0.440065755
CHRNA9	6.518596148	1.646511951	8.420183557	6.251764927	1.397652368	7.831813166	1.291717322	1.252736349	-0.04420757	0.252586893	0.223561248	-0.176109648
AGO3	2.932232768	0.554250417	1.728587901	2.817384668	0.571994571	1.610724464	0.589512511	0.571709104	-0.044241167	0.189019925	0.203023242	0.103106581
FBXL18	6.997062736	3.858682898	6.89780425	5.175603609	4.524477119	4.948011772	0.985814264	0.95602603	-0.044265956	0.551471817	0.87419313	0.664664883
GABRA3	4.93479784	3.366467405	8.261852708	5.472061107	2.508670138	8.884506961	1.67420287	1.623612527	-0.044266979	0.682189527	0.45845068	-0.573406068
TLR3	9.424981465	0.915837365	3.940861367	8.206860413	0.847041682	3.327744617	0.418129349	0.405483272	-0.044306913	0.097171264	0.103211416	0.087000904
SHROOM1	5.517677691	2.940403252	4.885492894	4.120515185	2.904238694	3.537893198	0.885425566	0.858604577	-0.044377167	0.532905946	0.70482417	0.403382466
C3orf52	7.577563582	5.520827043	16.2897161	6.921672479	3.585100263	14.42790709	2.149730044	2.084453885	-0.044486047	0.728575483	0.51795289	-0.492257563
RP1-101K10.6	19.02926802	13.09087565	5.889896167	15.70560019	12.10261193	4.712767431	0.309517747	0.300069235	-0.044726722	0.687933747	0.770592132	0.163697825
CRTC1	2.892369252	1.394012531	2.799947094	2.052172542	1.854645095	1.925877986	0.96804621	0.93845812	-0.044783552	0.48196216	0.903747154	0.906999319
GPATCH2L	4.585635506	1.380447931	2.216716624	4.695752628	1.099426015	2.200554809	0.483404453	0.468626647	-0.044791772	0.301037431	0.234132013	-0.362620673
PIK3R2	8.721795832	4.036614934	13.82295804	9.029452607	6.630840385	13.87111565	1.584875214	1.536207814	-0.04499586	0.462819242	0.734356851	0.666032447
NAT8L	19.39894949	5.865014282	36.23041815	11.17139466	6.609287734	20.22311092	1.867648461	1.81025839	-0.045027291	0.302336695	0.591626017	0.968529405
MAP3K8	12.41893281	16.16576128	13.62186177	9.278148077	10.00634121	9.861196029	1.096862506	1.062840984	-0.045456928	1.301702935	1.07848475	-0.271394468
KIAA1919	6.302383631	0.83872716	6.145085489	4.425301817	0.831265434	4.180487846	0.975041484	0.944678582	-0.045640051	0.133080944	0.187843783	0.497229368
FAM175B	32.30956529	5.471828475	19.21431926	35.53691967	8.355127278	20.47381417	0.594694453	0.576127992	-0.045759264	0.169356301	0.235111185	0.473281505
MTMR9	8.275005848	1.282051498	6.786433845	8.6462563	1.719552006	6.869001481	0.820112272	0.794448053	-0.045868537	0.154930585	0.198878213	0.360263265
DNAJC3	51.05333541	3.704148488	27.91350423	47.17709779	4.142270942	24.98681286	0.546751823	0.529638618	-0.045877809	0.072554486	0.087802581	0.275198536
NDUFA3	42.89945764	95.49891296	106.6693043	50.78452952	79.93684485	122.3155702	2.486495405	2.408520299	-0.045966682	2.226110031	1.574039291	-0.500053349
KIAA0753	4.608083132	1.615604567	2.192420631	5.217910275	1.690648574	2.404665077	0.475777144	0.460848299	-0.045994039	0.350602305	0.324008748	-0.113802716
MTA3	7.633709273	3.289549988	9.356455323	9.792907016	3.375127878	11.62485668	1.225676141	1.187069035	-0.04617399	0.43092419	0.344650253	-0.322301015
INADL	4.425541117	0.596338746	1.107411381	4.514147692	0.612128838	1.094001139	0.250231859	0.242349434	-0.046176768	0.13474934	0.135602306	0.009103507
RNF19A	24.31300938	5.496792366	7.517014326	19.10306124	5.681307638	5.720104197	0.309176631	0.299433904	-0.046193697	0.226084409	0.297402996	0.39555767
HSP90AB2P	78.92526911	4.657162789	9.681438667	97.83561273	4.989204635	11.62270076	0.122665894	0.118798262	-0.046220443	0.059007246	0.050995793	-0.210513904
TBC1D7	6.468259808	5.082998208	15.49505746	7.64749836	3.802919244	17.73576623	2.395552733	2.319159207	-0.04675671	0.78583705	0.497276242	-0.660182683
SNU13	158.3200479	271.0752692	433.9855314	199.9706848	214.7666392	530.6663326	2.741191259	2.653720635	-0.04678649	1.712197999	1.073990617	-0.672868155
EXOC1	10.03825993	0.800453089	2.094123386	11.56874477	1.085563424	2.336242814	0.208614182	0.201944365	-0.046879352	0.079740223	0.093835887	0.234832128
TRUB1	24.26077502	6.041233237	29.47311929	30.55900135	6.820029432	35.93695627	1.214846569	1.175985951	-0.046903292	0.249012376	0.223175795	-0.158036881
ATG10	6.355971928	4.654080475	8.915311343	7.726592528	3.810505415	10.49041949	1.402666885	1.357703212	-0.047004281	0.732237418	0.493167642	-0.570233356
MANEA	14.92124255	1.239566964	7.139653748	12.66021274	1.440668556	5.863066641	0.478489223	0.463109646	-0.047132623	0.083073977	0.113794972	0.453968285
USP25	14.50368877	2.411687188	4.296973977	15.11101633	2.730163891	4.332458122	0.296267663	0.286708586	-0.047316059	0.166280953	0.180673744	0.119763943
PPIC	107.4531097	7.287415335	314.1322067	96.2546058	6.723457533	272.3043826	2.923435233	2.829001067	-0.047371909	0.067819492	0.069850762	0.042575865
PARL	98.63475212	95.04946306	215.5482647	101.2645755	75.49813933	214.1223037	2.18531765	2.114483794	-0.047537497	0.963650854	0.745553309	-0.370199016
USP15	8.505093516	0.81291276	1.668877269	9.656794132	0.960155708	1.833308629	0.196220919	0.189846506	-0.047645407	0.095579521	0.099427998	0.056950629
PACRGL	7.54529479	5.310759872	11.8546567	8.530306097	3.602796432	12.9612856	1.571132345	1.519439684	-0.048265305	0.703850548	0.422352538	-0.736821405
DTNA	2.670187414	2.848391794	3.450687139	3.585205205	2.490704107	4.480694769	1.292301477	1.249773587	-0.048275916	1.066738529	0.694717308	-0.618708652
SLC25A36	23.27706885	5.009187076	14.85576002	23.39045218	6.744574844	14.43657773	0.638214378	0.6171996	-0.048303984	0.215198361	0.288347348	0.422140658
LAMTOR2	66.83290072	95.80858503	170.8027782	90.45999978	79.40664272	223.5111037	2.555669085	2.470828038	-0.048706437	1.433554193	0.877809451	-0.707616736
ALX1	6.375296835	4.478552903	11.77999795	8.04522205	3.178505505	14.37093815	1.84775678	1.78626992	-0.048824767	0.702485393	0.395079898	-0.830323786
ZCCHC14	13.58320515	3.33162656	9.874306885	11.48594547	4.490620724	8.071373125	0.726949698	0.702717346	-0.048911028	0.245275436	0.390966572	0.672642504
EBAG9	19.15662662	6.330380706	20.49902357	17.26279816	6.033423998	17.85576794	1.070074809	1.034349575	-0.048987809	0.330453834	0.349504405	0.080861906
EPB41L4A-AS1	32.00471442	129.4282582	11.67346781	29.1306433	119.6632029	10.26948529	0.364742133	0.352532046	-0.049122454	4.044037277	4.10781189	0.022573822
ZNF227	3.687077835	2.330918216	1.804551856	4.581082269	2.628908872	2.166969603	0.489426027	0.47302569	-0.049172285	0.63218579	0.573861965	-0.139644852
BAG2	46.85656998	10.21110412	58.49257489	51.9492123	13.84279672	62.67138927	1.248332409	1.206397296	-0.049297049	0.217922569	0.266467885	0.290146049
PPP1R21	8.592913288	2.090941271	6.447756379	9.798294845	1.944029629	7.103620116	0.750357436	0.72498534	-0.049626171	0.243333221	0.198404892	-0.294485702
EZH2	57.55158871	16.29748467	42.20932006	69.78523674	15.60859928	49.43890353	0.733417113	0.708443588	-0.049980951	0.283180448	0.223666208	-0.340374351
SH2D5	6.005845331	2.537252203	8.515746512	4.414187469	2.253187416	6.045147361	1.417909727	1.369481338	-0.050136078	0.422463794	0.510442167	0.272919809
NUCKS1	207.3608228	27.28914912	200.4859242	261.1662442	34.08353084	243.8776356	0.966845721	0.933802285	-0.050168579	0.131602242	0.130505115	-0.012077707
C6orf48	162.8036502	664.2625914	118.6373877	162.2542141	495.6335317	114.1914876	0.728714544	0.703781336	-0.05022653	4.080145567	3.054672783	-0.417602777
ZNF2	2.278490049	4.410134059	2.128328189	2.474098116	4.878113631	2.231549867	0.93409589	0.901964984	-0.050499231	1.935551161	1.971673476	0.026676208
OGFOD1	19.65170398	4.199010741	24.25505141	26.28294437	5.338639697	31.32340594	1.234246732	1.191776899	-0.050516637	0.213671585	0.203121828	-0.073049785
UFD1L	18.04075602	11.03289676	28.10822453	21.89704362	9.131223796	32.94173535	1.558040278	1.504391914	-0.050552074	0.611554014	0.417007152	-0.5524078
CD2AP	24.33501383	1.206979867	7.922150984	29.1621662	2.745270653	9.16627821	0.325545366	0.314320896	-0.050620417	0.049598487	0.094138091	0.924482484
TAPT1	7.294014016	1.465469617	6.23489532	6.56899308	1.324363428	5.421391282	0.85479618	0.825300197	-0.050661477	0.200914012	0.201608285	0.004976745
CBX1	84.52673908	18.16225377	114.0803034	109.1983833	18.061774	142.2773001	1.349635686	1.302924969	-0.050816019	0.214869921	0.16540331	-0.377475438
TMEM45A	24.10163853	6.469681567	44.85048247	20.62902582	4.292022673	37.05884467	1.860889351	1.796441819	-0.050850063	0.268433267	0.208057458	-0.367581472
PDCL	27.04178911	11.28474271	42.88675943	35.04066944	21.33675411	53.64231804	1.585943861	1.530858825	-0.051000459	0.417307548	0.608913998	0.545127462
OSTM1	20.32140999	2.020187129	24.34769363	17.69544545	1.563073865	20.46486797	1.198130132	1.156504821	-0.051013331	0.09941176	0.088331987	-0.170480552
FUT10	9.091450498	5.473382695	11.92147804	9.453100147	5.451420724	11.96445371	1.311284491	1.265664547	-0.05108564	0.602036242	0.576680733	-0.062077516
IDH3A	18.38580766	3.715199665	24.91274997	25.71747055	3.590553787	33.63315259	1.354998944	1.307793958	-0.051156464	0.202068886	0.139615355	-0.533389572
MIS12	83.98878779	42.73679363	74.07049114	70.04161297	38.77873854	59.59632612	0.881909277	0.85087027	-0.051691068	0.508839272	0.553652849	0.12177164
[truncated: 1,198,543 more chars]
