# Supplementary material for: Global analysis of polysome-associated mRNA in vesicular stomatitis virus infected cells
Source: PLoS Pathog. 2019 Jun 21;15(6):e1007875. doi: 10.1371/journal.ppat.1007875 (PMC6608984; doi:10.1371/journal.ppat.1007875)
Supplement: S2 Dataset — (TXT) [file ppat.1007875.s008.txt]

GeneID	MockCytoTPM	MockMonoTPM	MockPolyTPM	WTCytoTPM	WTMonoTPM	WTPolyTPM	MockPC	WTPC	Log2FC(PC)	MockMC	WTMC	Log2FC(MC)
CENPE	18.59194243	0.313774519	1.025077358	6.335251138	0.130133157	2.083842161	0.055135571	0.328928106	2.576717009	0.016876909	0.020541121	0.283464192
CLTC	97.87553127	2.480661502	4.853433699	32.78207841	6.531079211	9.2333254	0.049587815	0.281657718	2.505885455	0.025345063	0.199227124	2.974637428
HSP90AB2P	76.23965698	5.896605207	9.240360897	25.64908282	4.49767764	16.48227126	0.121201501	0.642606653	2.406528346	0.077343019	0.175354326	1.180930048
AKAP9	6.426048353	0.194526675	0.60404399	1.26950376	0.048474313	0.595091441	0.093999291	0.468759101	2.318124917	0.030271586	0.038183671	0.334991531
RECQL	37.77563074	1.592304653	2.032495454	10.32450678	1.270205775	2.481483326	0.053804408	0.24034885	2.159333617	0.042151636	0.123028228	1.545328825
CENPF	44.68513504	1.287078858	3.869303355	13.1604325	0.358925838	4.787881683	0.086590392	0.36380884	2.070901742	0.028803289	0.027273103	-0.078754681
EIF3A	174.9486466	4.927286273	14.36492575	51.33259834	1.694485437	17.20236981	0.082109385	0.335115898	2.029041099	0.028164186	0.033009929	0.229038254
RANBP2	38.14878351	1.25011266	3.020714613	6.79836649	0.657533282	2.17497558	0.079182462	0.319926203	2.014486324	0.032769398	0.096719305	1.561454719
HLTF	54.31895139	3.03307614	4.329876318	18.18673419	2.423398648	5.814936984	0.079712075	0.319735084	2.004006871	0.055838268	0.133250897	1.254819161
EIF5B	117.7986159	3.281443609	8.450649125	23.76902699	1.002284234	6.496435154	0.071738102	0.273315149	1.929753945	0.027856385	0.042167659	0.598128891
HSPG2	8.459069147	0.951350788	5.47378432	2.267477256	0.239968959	5.205812895	0.647090622	2.29586113	1.826995705	0.112465186	0.105830812	-0.087718761
TMF1	5.05407993	0.07182357	0.387029892	0.614003331	0.025553984	0.165429945	0.076577715	0.269428417	1.814905506	0.014211008	0.04161864	1.550220936
TPR	41.19155933	1.362429986	4.681165506	14.22438332	0.499595569	5.658235039	0.113643804	0.397784207	1.807466967	0.033075465	0.035122477	0.086633128
KIF20B	24.45349664	0.794148891	1.560713391	6.330376798	0.551863447	1.407155516	0.063823731	0.222286218	1.800253649	0.032475883	0.08717703	1.42457931
UBR3	13.97376441	0.953097178	1.693737745	2.753770604	0.447935023	1.131292794	0.121208408	0.410815916	1.761002293	0.068206186	0.162662432	1.253906585
COL4A1	38.4066995	2.380026973	7.595195797	14.14343579	1.224471722	9.475918946	0.197757055	0.669987059	1.760404063	0.061969058	0.086575266	0.482406894
ATRX	13.82855107	0.836462753	1.474280662	3.239310293	0.236738086	1.16791254	0.106611362	0.360543583	1.757812467	0.060488098	0.073082868	0.272881949
HSP90AB1	2770.663518	303.9752484	630.5892174	933.6584468	202.8198078	713.7115606	0.227595019	0.764424681	1.747905373	0.109712077	0.217231268	0.985509434
SMARCA1	11.46992655	0.861086383	1.076533868	3.839707851	1.256530488	1.187427611	0.093857085	0.309249468	1.720233559	0.0750734	0.327246378	2.124003499
RAD50	20.63876204	0.563471529	1.885322869	5.747239244	0.441845608	1.714922735	0.091348641	0.298390699	1.707747392	0.027301615	0.076879627	1.493615053
THOC2	20.70500731	0.78853778	1.731089739	7.136523646	0.549264631	1.937934667	0.083607299	0.271551635	1.699525748	0.0380844	0.076965293	1.015007846
ESF1	63.58394668	2.231993065	3.538309705	8.575029735	0.82698884	1.519685435	0.055647847	0.177222177	1.671161384	0.035103091	0.096441513	1.45805621
VPS13C	4.522862544	0.246446181	0.506564699	0.967185672	0.106480024	0.34319869	0.112000905	0.354842612	1.663668877	0.054488983	0.11009264	1.014681553
NPIPB5	4.312070173	1.974545251	1.667944321	0.498716076	0.084553243	0.589948005	0.386808251	1.182933603	1.612678625	0.457911205	0.169541844	-1.433426484
VPS13A	8.118177859	0.464271528	0.852023258	1.513263908	0.152354504	0.481083954	0.104952524	0.31791147	1.598888206	0.05718913	0.100679401	0.815955681
GCC2	5.669632793	0.212322323	0.625442158	1.443956143	0.075952825	0.481470348	0.110314403	0.333438346	1.595798858	0.037449043	0.052600507	0.490147837
SSB	139.1079372	5.783809797	18.55814825	28.01600428	3.000926688	11.24038093	0.133408263	0.40121285	1.588519789	0.041577856	0.107114728	1.36526959
ATAD2	37.07126045	2.606885297	3.378602664	14.47249735	1.535209743	3.966283535	0.091138057	0.274056608	1.588348397	0.070320924	0.106077735	0.593095944
LAMB1	48.21611676	1.751013572	6.656616908	18.37826418	4.447177194	7.615107946	0.138057922	0.414354037	1.585590297	0.036315939	0.241980263	2.736214575
SGOL2	18.46493311	0.746521699	1.397024015	3.820935337	0.518570092	0.865081502	0.075658222	0.22640569	1.581341432	0.040429158	0.135718102	1.747145095
BOD1L1	11.92908016	0.685778357	1.844932075	2.497865563	0.19009911	1.153348026	0.154658369	0.461733427	1.57797528	0.057487949	0.07610462	0.404724467
MKI67	58.89866995	2.726605932	9.556120484	13.58197688	0.392963439	6.538519497	0.162246796	0.481411473	1.569080536	0.046293166	0.028932713	-0.678097638
SMARCA5	40.39314956	2.47746867	4.572905055	13.48457024	2.983526036	4.459145449	0.113209916	0.330685025	1.546457392	0.061333882	0.221254811	1.850952652
HMGN5	211.0716414	3.900206462	21.46520488	42.8110623	3.334880069	12.39948038	0.1016963	0.289632626	1.509956938	0.018478117	0.077897625	2.075761601
RIF1	17.18973519	1.014500836	1.737204278	3.096494375	0.509025479	0.88950416	0.101060561	0.287261675	1.507145436	0.059017828	0.164387665	1.477879311
ITGA2	11.79562561	1.133018892	1.303704227	2.246479568	0.548718364	0.705224986	0.110524382	0.313924505	1.506052986	0.096054158	0.244257002	1.34647994
SON	44.72445902	3.619366364	5.128909902	11.69939827	1.852860944	3.810615558	0.114677964	0.325710389	1.50600154	0.080925884	0.158372328	0.968647164
BCLAF1	111.4689982	5.857114273	9.098640777	28.49174477	5.908802826	6.565942058	0.081624855	0.230450684	1.497377625	0.052544783	0.207386486	1.980702462
LAMA5	23.45744865	4.84283594	16.83714961	6.059630235	0.953772832	12.22432433	0.717774122	2.017338329	1.490851244	0.206451947	0.15739786	-0.391390096
APC	7.860854597	0.453691191	0.859521498	1.385083814	0.24991606	0.424826392	0.109341992	0.306715296	1.488052555	0.05771525	0.18043389	1.644445854
FASN	56.00596493	9.681623559	31.65792054	15.0488663	3.241991034	23.77503	0.5652598	1.579855221	1.48280635	0.172867722	0.215430915	0.317556784
AGRN	31.48406982	5.300076996	21.54568464	8.536870336	2.797145997	16.27037448	0.684336071	1.90589453	1.477691386	0.168341546	0.327654736	0.960785111
CHD1	18.96772164	1.180600569	2.232240588	4.376053121	0.344018375	1.43005824	0.117686279	0.326791792	1.473425615	0.062242614	0.078613848	0.336880825
HNRNPU	196.9680531	17.52467855	31.60717273	58.46604763	20.30701427	25.92330534	0.160468524	0.443390761	1.46628837	0.088972188	0.347330033	1.964880836
FASTKD5	27.02582855	11.13495983	11.78730121	1.646105377	1.149620847	1.976490446	0.436149485	1.20070712	1.460989695	0.412011784	0.698388368	0.761343929
CASC5	14.45753127	1.027826849	1.585006245	2.671400942	0.333300022	0.806221532	0.109631874	0.301797278	1.460912489	0.071092832	0.124766004	0.811448869
LRPPRC	105.2747877	9.548972948	14.64325783	34.73499127	5.07359987	13.26725889	0.139095582	0.381956592	1.457332097	0.090705222	0.146065961	0.687362502
RRBP1	44.03771365	1.900691309	9.191933648	12.36610144	0.750889746	7.052930099	0.208728676	0.570343866	1.450203181	0.043160536	0.060721623	0.492497576
KIF15	12.9022626	0.713827622	1.291193954	4.708526964	0.464181126	1.285588331	0.100075002	0.273034081	1.4479994	0.055325771	0.098583088	0.833388525
PLA2G4A	30.39855719	2.689720448	3.173063773	8.434491309	2.819226666	2.399444336	0.104382052	0.284480029	1.446453712	0.088481846	0.334249757	1.917473124
UTP14A	27.80807946	4.637377195	8.542759852	4.835450073	3.164120541	4.047672671	0.307204238	0.837082921	1.446172425	0.166763663	0.654359055	1.97227751
SMC3	86.13479148	2.032406866	8.59889869	22.32132539	1.748359195	6.055040667	0.099830725	0.271267076	1.442158145	0.023595655	0.078326854	1.730985763
ZC3H13	14.83616962	0.759845759	1.721032892	3.858155781	0.2691569	1.213635265	0.116002508	0.314563572	1.439195608	0.051215764	0.069763098	0.44587618
HSP90B1	1610.518556	66.50769367	220.6232485	419.0730166	75.07831462	154.7142693	0.136988952	0.369182131	1.430273184	0.041295826	0.179153302	2.117126768
GOLGB1	22.93979288	1.430672075	3.299415376	3.957409575	0.394799297	1.533831178	0.143829345	0.387584643	1.430153359	0.06236639	0.099762051	0.677722372
MYCBP2	19.67004498	1.088252246	3.234317141	5.253883634	0.35618224	2.323729327	0.164428558	0.442287932	1.427524986	0.055325356	0.067794086	0.293218593
ITPR2	6.003984612	0.218912721	0.835229928	1.644758813	0.140085834	0.609444587	0.139112603	0.370537359	1.413365881	0.03646124	0.085171049	1.223999518
DHX29	22.73933753	1.416557995	2.269187275	7.851146741	2.102095895	2.076435072	0.099791266	0.264475387	1.406148012	0.062295482	0.267743804	2.103653746
COL15A1	62.12493797	6.34185408	16.81681257	24.00217864	5.015946124	17.20281303	0.27069343	0.716718815	1.404747353	0.10208226	0.208978785	1.033624313
CORO7	1.314840799	0.389670884	0.450278876	0.439122913	0.298551456	0.398059637	0.342458856	0.906487968	1.4043572	0.296363548	0.679881297	1.197914873
UFL1	29.0910028	2.294142358	3.218479495	4.763796812	1.302278552	1.394318662	0.110634876	0.292690624	1.403570283	0.07886089	0.273369878	1.793472394
HSPA4	216.6212567	11.92730623	27.65128464	41.8550679	8.367306158	14.13366958	0.127648067	0.337681201	1.403490175	0.055060646	0.199911422	1.860267476
SORL1	0.908445118	0.113189226	0.220176648	0.309548371	0.052931529	0.198015399	0.242366482	0.639691298	1.40018566	0.124596658	0.170995987	0.456697089
ITGA1	5.15807077	0.236979174	0.681388575	1.242364556	0.188826424	0.432772437	0.13210144	0.34834577	1.398873854	0.045943374	0.151989545	1.726043384
ACSL4	28.04948313	2.357224295	3.507818706	8.598276772	4.752226836	2.806789909	0.12505823	0.326436329	1.384201625	0.084038065	0.552695262	2.717369392
CEP350	10.62510585	0.404451485	1.647428567	2.08255683	0.100843506	0.842626425	0.155050556	0.404611491	1.383798598	0.038065643	0.048422931	0.347200973
SMC2	65.14729795	2.872894433	5.299917963	17.52446929	2.506192505	3.719038392	0.081352844	0.212219744	1.383294201	0.044098443	0.143011036	1.697326843
HSPD1	934.5368591	92.40017096	192.6864713	253.9144408	54.56051345	136.3056405	0.206183918	0.536817205	1.380499101	0.098872688	0.214877552	1.11987082
RBM25	33.50163524	2.309491463	3.659626231	5.346743318	0.659465038	1.517659298	0.109237242	0.28384742	1.377650838	0.068936679	0.123339573	0.839292062
PPP1R12A	7.430707254	0.308540457	0.722634778	3.351732578	0.350977647	0.845484888	0.097249798	0.252253087	1.375104767	0.041522354	0.10471529	1.334511965
CEP290	4.598749539	0.316372436	0.66729471	1.353261818	0.096235073	0.508781571	0.145103512	0.375966841	1.373522986	0.068795318	0.071113418	0.047811416
FRYL	4.360268935	0.329070472	0.604059703	1.384333086	0.178481808	0.496111661	0.138537258	0.358375933	1.371199727	0.075470224	0.128929815	0.772606466
HSP90AA1	1925.19158	98.27130664	207.5634587	432.8871175	35.76544334	120.0681124	0.107814443	0.277365871	1.363239817	0.051044949	0.082620715	0.694735332
PHIP	14.20094125	0.558355214	1.641328065	4.243217226	0.421991287	1.260257018	0.115578822	0.297005067	1.361610471	0.039318184	0.099450786	1.338786098
VPS13B	2.933008598	0.284994457	0.465055374	1.258568102	0.193263117	0.508552388	0.158559158	0.404072205	1.349591906	0.097167958	0.153557933	0.660230489
ATR	11.35803491	1.065179288	1.535516883	2.790858284	0.479445659	0.961326885	0.135192126	0.344455643	1.349307089	0.093782005	0.171791474	0.873275409
CTR9	85.71745238	6.787538148	9.9533514	23.40818304	5.735392243	6.915985494	0.116118143	0.295451615	1.347328481	0.07918502	0.24501655	1.62957977
SMCHD1	19.5919257	1.080224313	2.404137894	5.143837352	0.573136425	1.604837681	0.122710648	0.311992307	1.346250016	0.055136199	0.111421957	1.014961844
EIF3C	6.954646256	0.717640155	1.84975328	4.028958464	1.502249676	2.721555957	0.265973741	0.675498638	1.344669044	0.103188592	0.372863034	1.85336229
NES	16.41503389	1.568537826	3.907954884	4.708357613	0.594843311	2.836196708	0.238071692	0.602374955	1.339265705	0.095554955	0.126337751	0.402883202
COL4A2	52.76205997	4.421571667	21.37711404	24.22255037	3.833044948	24.81843813	0.405160717	1.024600538	1.338495348	0.083802105	0.158242831	0.917081762
MYO1B	13.93408532	1.218626233	2.223257669	4.794040067	1.218026811	1.929114853	0.159555336	0.402398567	1.334568308	0.087456493	0.254071054	1.538594619
NEMF	16.460767	0.591339784	1.626021079	4.156144417	0.320587578	1.031914002	0.098781611	0.248286368	1.329690654	0.035924194	0.077135813	1.102445057
DOCK7	6.890507958	0.81383	0.959051758	2.424076004	0.842086505	0.845463187	0.139184479	0.348777508	1.325308669	0.118108854	0.347384531	1.556416388
ASPM	37.2183293	1.076512254	3.915665954	7.953930109	0.782093281	2.091199334	0.105207999	0.262913969	1.321346398	0.02892425	0.098327905	1.765321357
UTRN	3.745086145	0.224552617	0.643303749	1.54855505	0.08588025	0.662085356	0.171772751	0.427550416	1.315593358	0.059959266	0.055458313	-0.112579002
DDX21	253.3041649	23.022562	37.57438374	81.04139039	20.66711351	29.82159194	0.148337015	0.367979767	1.310747798	0.090888999	0.255019237	1.488428486
PRKDC	78.68402	4.780872386	10.74747566	31.92385283	2.062164782	10.80505058	0.136590322	0.338463238	1.309143873	0.060760398	0.064596363	0.088321611
KIAA1109	6.55025108	0.301942643	1.132877265	1.115697288	0.124108188	0.477888613	0.172951731	0.428331787	1.30835929	0.046096346	0.111238227	1.270928342
RRM1	113.6482442	11.09608581	20.13749906	41.31734492	13.77748593	18.10595604	0.177191467	0.438216833	1.306335777	0.097635347	0.333455259	1.772017746
EEA1	9.657518029	0.470174673	1.187522727	1.952722455	0.09329318	0.593644691	0.122963553	0.304008739	1.305882041	0.048684835	0.047775955	-0.027187747
TOP2A	170.7854626	8.288248352	14.23209668	33.44113716	4.983471148	6.881215288	0.083333186	0.205770972	1.304076435	0.048530175	0.14902218	1.618573108
CDC5L	44.18327037	3.411599252	4.210604392	11.69773631	3.001446267	2.737382887	0.095298613	0.234009625	1.296040745	0.077214729	0.256583512	1.732480487
CTNNB1	91.46530574	15.96487411	30.68242462	28.07967338	13.68391625	23.03708261	0.33545424	0.820418468	1.290243989	0.174545681	0.487324623	1.481278458
SPTSSA	33.83633291	69.11705296	21.20530591	4.513315452	11.68439061	6.899951359	0.626702248	1.528798825	1.2865465	2.042687461	2.588870807	0.341854489
EPRS	189.5747957	7.981578071	22.91111229	62.20707508	5.761533333	18.32766671	0.120855266	0.294623508	1.285592218	0.042102528	0.092618618	1.137395385
COL18A1	8.545845657	0.692582939	5.488628616	4.039993316	0.736074299	6.317594769	0.642256932	1.563763668	1.283800032	0.08104323	0.18219691	1.168734905
IPO7	224.3406054	27.4483854	27.90201449	62.27240666	26.24651513	18.79067535	0.124373447	0.301749625	1.278673461	0.122351392	0.421479055	1.784430423
PPIG	49.54054422	1.555856607	3.671904361	7.304927486	1.014418507	1.309713804	0.074119177	0.179291828	1.274390969	0.031405723	0.138867704	2.144611729
SYNE2	1.793937096	0.110729976	0.259897133	0.842299236	0.057584441	0.295109773	0.144875276	0.350362152	1.274035522	0.061724559	0.068365776	0.147429663
DDX46	52.35791695	3.308619333	7.148570181	16.84768944	3.714202807	5.553309778	0.136532746	0.32961848	1.271550118	0.063192341	0.220457697	1.802680231
NKRF	4.387299999	0.395119976	0.469725701	0.771146182	0.511360203	0.198975153	0.107064869	0.258025207	1.269026839	0.09005994	0.663117078	2.880306183
NIPBL	28.18505929	0.895392555	3.917611594	7.97512107	0.447611989	2.663570829	0.138996039	0.333985002	1.264739551	0.03176834	0.056126043	0.821080633
CD109	2.798265827	0.23550796	0.516947371	0.943410187	0.331361148	0.418700652	0.184738478	0.443816124	1.264477692	0.084162111	0.35123762	2.061204575
SKIV2L2	41.99087925	3.251762776	4.530239438	11.23035761	2.427732027	2.906634341	0.107886272	0.258819393	1.262434414	0.07743974	0.216175843	1.481059301
SYNM	4.552314843	0.431115286	1.086155001	0.549512024	0.068026501	0.313046981	0.238593999	0.569681767	1.255598478	0.094702432	0.123794382	0.386472462
YTHDC2	9.795094841	1.028344581	1.517870329	2.911848703	0.510244498	1.077101975	0.15496229	0.369903139	1.255230361	0.104985669	0.175230429	0.739060921
PRRC2C	36.89992359	2.989042076	7.064293993	10.14514929	0.628342928	4.633672976	0.191444678	0.456737781	1.254438579	0.081004018	0.061935306	-0.387231419
FAM111B	35.94150031	1.294737011	2.656894492	2.643768362	0.318743575	0.464312336	0.073922749	0.175625196	1.248409529	0.036023455	0.120564108	1.742792029
MATR3_1	77.8606172	11.50992457	7.691646391	25.50336439	13.64527429	5.971866632	0.09878738	0.234159954	1.245095709	0.147827297	0.535038204	1.855729218
PDCD6IP	29.52793901	4.120520944	5.223412685	11.25152592	4.218306026	4.708680114	0.1768973	0.41849258	1.242290016	0.139546514	0.374909684	1.425797009
HSPA9	479.4293096	59.60384098	113.5928004	161.7435993	48.24939246	90.62704411	0.236933367	0.560313017	1.241751626	0.12432248	0.298307894	1.262714962
TCAF1	14.38241992	0.681821852	2.110987989	3.475022616	0.324835991	1.198269931	0.146775578	0.344823635	1.232246732	0.047406616	0.093477375	0.979528815
BIRC6	18.88414581	1.64881337	3.175431816	4.129753981	0.422776431	1.628481422	0.16815332	0.394328919	1.229622252	0.087312044	0.102373273	0.229586531
DSP	17.80128454	1.270057057	3.387653375	10.01405411	0.489770791	4.450970647	0.190303872	0.444472398	1.223788915	0.071346371	0.048908343	-0.544759475
SLC4A7	11.23662525	1.992534979	1.535289725	1.790897427	0.922980333	0.571148116	0.136632636	0.318917269	1.222880094	0.177325036	0.515373085	1.539220954
MDN1	15.13294359	1.101684405	3.460409043	4.844919494	0.266853915	2.580587803	0.22866728	0.532637912	1.219905177	0.072800404	0.055079123	-0.402440874
MIS18BP1	23.796888	1.246035667	2.266192831	5.537801965	1.043688346	1.228217342	0.095230638	0.221787877	1.219682804	0.052361286	0.188466174	1.847733163
SLTM	12.8651421	0.364153121	2.611244409	4.424094891	0.1894523	2.082091026	0.202970507	0.470625309	1.213308801	0.02830541	0.042822838	0.597302604
HSPA4L	25.43357743	2.13983255	2.964935313	6.022516551	1.539968786	1.622449684	0.11657563	0.269397298	1.208469152	0.084134155	0.255701877	1.603699248
ASCC3	19.66743738	1.911732749	2.679259813	6.830578271	1.056222477	2.145864725	0.136228211	0.314155645	1.205454007	0.097202941	0.154631487	0.669762256
PCM1	11.11987295	0.474042637	1.356533238	3.751775328	0.370775647	1.054312974	0.121991793	0.281017087	1.203873762	0.042630221	0.098826719	1.213024628
COPB1	131.1623611	16.48144613	19.57105804	35.76322325	8.608866925	12.28727533	0.149212456	0.343572928	1.203248389	0.125656827	0.240718429	0.937857541
WDHD1	17.01623364	1.70236137	1.600645713	5.200590286	1.175334556	1.125117228	0.094065805	0.216344139	1.201585767	0.100043371	0.226000221	1.175698614
CHD9	7.407333036	0.708470882	1.084578996	1.770195791	0.173816741	0.595725363	0.146419635	0.336530776	1.200629416	0.095644529	0.098190687	0.037903744
ZNF638	23.96148068	1.23142991	2.315519107	4.596677343	0.753436163	1.020077068	0.096635059	0.221916178	1.199396246	0.051392062	0.163908864	1.673276423
PRPF40A	56.74408323	3.707854262	6.833857415	12.45298161	2.306055956	3.439813262	0.120432951	0.27622407	1.197608862	0.065343452	0.18518103	1.502821742
NPIPB4	6.70906159	2.14816656	3.029986951	1.003216163	0.198511967	1.03629213	0.451626045	1.03296993	1.193597665	0.320188827	0.197875567	-0.694329478
BRCA2	2.971614232	0.214244318	0.376473524	0.58211247	0.098263567	0.168527358	0.126689905	0.28950996	1.192311416	0.072096948	0.168805122	1.227348577
MTHFD1	39.17307153	6.412844697	11.27117558	18.23610605	7.122050866	11.98220644	0.287727644	0.657059484	1.191320148	0.163705435	0.390546691	1.25439282
ZFYVE16	9.987503263	1.038001753	1.01448587	1.926006283	0.512545179	0.446231721	0.101575523	0.231687573	1.189627868	0.103930054	0.266118124	1.356453865
RGPD2	12.07433248	0.293728437	1.021600115	2.841474753	0.464728546	0.548283168	0.084609242	0.192957255	1.189394128	0.024326681	0.163551883	2.749136952
TOP1	86.29961872	6.113220413	13.94883647	27.67049676	5.083634039	10.18380473	0.161632655	0.368038377	1.187137517	0.070837166	0.183720375	1.374933234
ANKRD12	11.84862002	0.701353581	1.812623487	1.970572095	0.248146389	0.686103193	0.152981823	0.348174622	1.186450806	0.059192849	0.125926065	1.089082115
SHPRH	2.76170795	0.261050907	0.391983445	0.804931619	0.145341235	0.259832345	0.141935155	0.32280052	1.18541094	0.094525167	0.180563455	0.933735527
CCPG1	45.78369338	0.585353414	5.409038837	7.682686181	0.63023487	2.058614497	0.118143348	0.267955042	1.181452556	0.012785194	0.08203314	2.681732766
SLK	36.15452899	1.748720994	4.503039413	7.561727816	0.874647681	2.128638264	0.124549802	0.281501572	1.176420253	0.048367965	0.115667702	1.257862333
AC012146.7	29.95451286	144.3432093	19.14302551	7.626132061	34.46512553	11.01452597	0.639069832	1.444313563	1.176338497	4.818746675	4.519345489	-0.092544109
CAND1	35.89983567	3.51041268	4.610706787	7.303870101	2.770208427	2.117035637	0.128432532	0.289851217	1.174301861	0.097783531	0.379279531	1.955598113
POLR2A	34.46654601	4.348613579	14.84942548	11.43083675	0.843603383	11.08129556	0.430835903	0.969421208	1.169985164	0.126169114	0.073800668	-0.773653014
MSH2	95.79916512	9.865569709	10.87418401	26.15049693	10.41154809	6.676654707	0.113510217	0.255316552	1.169464911	0.102981792	0.398139589	1.950885049
TRIP11	12.45893819	1.22279386	1.551450679	2.797492414	0.438349502	0.783140336	0.124525112	0.279943685	1.168699925	0.098145913	0.156693723	0.674947297
KIDINS220	24.24706874	1.324805702	4.255211456	7.36703197	1.501046321	2.905282442	0.17549385	0.394362676	1.168102538	0.054637767	0.20375184	1.898842651
DOCK4	0.907744215	0.098521217	0.149697111	0.522152318	0.114153588	0.193131405	0.164911115	0.369875607	1.165351518	0.108534118	0.218621242	1.010284961
TPP2	23.06385492	2.762379702	3.550766035	7.797172949	1.952582487	2.677003677	0.15395371	0.343330037	1.157099445	0.119770945	0.250421852	1.064082485
HMMR	56.57215177	2.987491352	4.465886534	14.07896608	2.249184517	2.478244681	0.07894143	0.176024622	1.156922693	0.052808515	0.15975495	1.59701814
AHCTF1	38.12592437	1.578577479	5.022151804	8.885795578	0.967044871	2.603726646	0.131725378	0.293021218	1.153471816	0.041404307	0.108830421	1.394229125
UTP20	25.97212202	2.059326636	4.023747552	7.995247934	1.245231533	2.739346719	0.154925637	0.34262186	1.1450413	0.079289888	0.155746456	0.973990552
KIF21A	24.82303997	1.658407937	3.439142627	5.806491966	0.770981525	1.77589829	0.138546392	0.305847024	1.142441099	0.06680922	0.132779229	0.990910359
C4B	17.21042017	1.370934473	5.500625644	10.38160593	3.587240669	7.312393138	0.319610189	0.7043605	1.140000604	0.079657234	0.345538127	2.116967611
ITGAV	25.83113773	1.333858198	4.22896893	5.816989246	2.05960164	2.088765474	0.163715938	0.359080168	1.133111201	0.051637609	0.354066606	2.777526667
MYH10	19.23354781	0.83661485	3.60095373	10.52957913	0.275560167	4.321217554	0.187222543	0.41038844	1.132235938	0.043497687	0.026170103	-0.733019113
POP1	34.93598529	6.169159104	8.014822492	6.652986058	4.120650984	3.337034298	0.229414526	0.501584442	1.128535859	0.176584661	0.619368649	1.810438333
COL12A1	13.20744226	0.671366629	2.216174398	4.069560188	0.304581073	1.491377172	0.167797394	0.366471339	1.126980059	0.050832449	0.074843732	0.558131778
CRYBG3	3.689353719	0.163460508	0.529111139	0.612319813	0.05014195	0.190983203	0.143415671	0.311901067	1.120885816	0.044306	0.081888498	0.886158721
DST	4.902917809	0.269137194	1.044341184	1.704214812	0.093917366	0.789164408	0.213004016	0.463066277	1.120338064	0.054893271	0.055108878	0.005655444
ZBTB11	20.1544201	2.011744676	2.107654977	2.960783948	1.171441622	0.671684925	0.104575322	0.226860499	1.117262988	0.09981655	0.395652517	1.986882994
TNPO1	69.32804745	11.47867145	11.09595071	18.22618392	9.800076809	6.327658018	0.160049953	0.347174046	1.117136849	0.165570384	0.537692193	1.699335887
YLPM1	8.168815743	1.060390957	2.159472115	1.943747828	0.294996544	1.109685291	0.264355591	0.570899823	1.110757775	0.129809631	0.151766881	0.225459567
HAT1	30.50259669	3.863094833	4.988373761	7.421887462	2.972292577	2.619708558	0.163539315	0.352970666	1.10991079	0.126648065	0.400476643	1.660893074
PRPF8	63.22515723	9.442394244	15.93666171	31.06011926	3.289594627	16.87376494	0.252062034	0.543261434	1.107867803	0.149345524	0.10591056	-0.495807557
DNMT1	35.59677169	3.410925539	9.070593721	18.40811143	1.764216695	10.09744935	0.254815066	0.548532607	1.106126804	0.095821204	0.095839093	0.0002693
TRRAP	11.55054988	1.009631068	3.271515589	3.451826471	0.333033879	2.102374576	0.283234618	0.609061491	1.10459028	0.087409784	0.096480481	0.142442334
BDP1	14.50411503	0.730369444	2.691918534	2.753015868	0.217559801	1.098642063	0.185596883	0.399068554	1.104464125	0.050356016	0.079025989	0.65016304
VPS13D	7.076431785	0.589855982	1.495048616	1.925642954	0.19180279	0.874224388	0.211271536	0.453990905	1.103564983	0.083355002	0.099604545	0.256942807
MPHOSPH10	47.39692702	4.055237421	6.564955131	5.078634261	0.831161119	1.51057061	0.138510143	0.297436384	1.10258951	0.085559079	0.163658392	0.935694728
MRE11A	16.99833982	1.566611374	2.031562579	5.322409779	1.621000115	1.362330248	0.119515353	0.255961173	1.098729024	0.092162611	0.304561314	1.72447921
CEP152	6.736003286	0.447096475	0.906343524	2.007515767	0.148763986	0.577292701	0.13455212	0.287565712	1.095726541	0.066374147	0.07410352	0.158920656
SMG1	14.46942894	1.119092358	4.09839515	2.928274346	0.255675025	1.77204579	0.283245121	0.605150194	1.095242149	0.077341847	0.087312524	0.174939396
KIF13B	1.794541633	0.153961293	0.513534253	0.403906775	0.057154305	0.246700074	0.28616458	0.610784688	1.093818783	0.085794216	0.141503706	0.721887534
PARP4	15.73787139	1.223194535	1.676506731	8.054518675	7.069759592	1.830584113	0.106526905	0.227274178	1.09321593	0.077722997	0.877738308	3.497377431
UBA6	10.77805802	1.209264806	1.441598981	3.308279883	1.20299145	0.942823005	0.133753129	0.284988888	1.091333031	0.11219691	0.363630495	1.696440247
COL5A1	25.21274344	2.581694061	10.7415396	9.592554361	0.993593655	8.703879322	0.426036128	0.907357831	1.090695836	0.102396396	0.103579674	0.016575988
CPD	28.17384261	2.884355907	6.046889183	6.86151104	1.379486503	3.132585873	0.214627776	0.456544609	1.088919037	0.102377086	0.201047043	0.973640268
SND1	123.6719515	15.33213314	37.15968866	44.81268253	16.4309846	28.59432042	0.300469817	0.638085444	1.086529546	0.123974215	0.366659251	1.564399845
DDX24	70.97980702	16.8182315	23.18040668	18.20749263	4.370841277	12.62069666	0.326577482	0.69315951	1.085762063	0.236943889	0.240057287	0.018833277
CKAP5	55.74148554	6.034413893	8.280151289	23.55633817	6.229343642	7.422346867	0.14854558	0.315089163	1.084854457	0.108257142	0.264444482	1.28850267
VCL	53.53530151	7.138356507	12.83585216	17.25078351	5.423733089	8.759194233	0.239764264	0.507756313	1.082519627	0.133339242	0.314405029	1.237522867
RALGAPA1	3.597947904	0.301489779	0.653907335	0.99778773	0.194969627	0.384030845	0.181744526	0.384882308	1.082505448	0.083794926	0.195401908	1.221509761
USP15	8.951051479	1.123064482	1.139308582	2.445420507	0.633260995	0.658245497	0.127282095	0.269174768	1.080513695	0.125467325	0.258957915	1.04540596
C3	38.61709797	3.125885635	14.59014474	17.86595087	3.222381458	14.24587592	0.37781567	0.797375747	1.077577186	0.080945638	0.180364397	1.155889342
TLN2	1.977738224	0.221254816	0.64000366	0.815807865	0.069765205	0.556803352	0.323603828	0.682517754	1.076637901	0.11187265	0.08551671	-0.387579114
MTR	4.405019541	0.38301068	0.738430713	1.244435416	0.239877122	0.439561575	0.167633924	0.353221686	1.075259778	0.08694869	0.1927598	1.148568004
GLG1	23.18364564	2.021857089	6.604138334	7.375785649	1.113463742	4.426058093	0.284861943	0.600079545	1.074890861	0.08721049	0.150962053	0.791612367
NAA15	41.9187732	3.325657993	5.203170514	9.849305987	3.849333096	2.571304666	0.124125067	0.261064553	1.072612093	0.079335766	0.390822775	2.300471226
HSPH1	66.89284071	6.313203241	7.59764792	13.69036128	4.105530876	3.269241038	0.113579388	0.238798741	1.072094185	0.094377861	0.299884772	1.667887883
CFAP44	1.219935817	0.20207822	0.237861725	0.304980977	0.064862939	0.124841572	0.194978885	0.409342162	1.069989373	0.1656466	0.212678639	0.360566553
SFPQ	127.7156369	20.82349123	34.5087139	33.50966114	13.07103316	18.95125776	0.270199599	0.565546088	1.065619062	0.163045746	0.390067602	1.25844738
MYO6	2.744137539	0.29930797	0.510353862	1.692933728	0.294396368	0.658806356	0.185979695	0.389150706	1.065183859	0.109071781	0.173897161	0.672956474
KIAA1033	19.65626054	2.048415643	2.335092634	5.342458645	1.939612955	1.322685004	0.118796382	0.24757983	1.059402888	0.104211869	0.363056241	1.800673458
ATM	6.010258931	0.566453966	1.108004144	1.364896139	0.164894293	0.523376289	0.184352148	0.38345503	1.056593166	0.094247847	0.120810872	0.358218724
ALMS1	5.49965143	0.310833733	1.017775795	1.341121502	0.08630108	0.51579304	0.185061873	0.384598293	1.055344661	0.056518806	0.064349934	0.187207683
NBPF20	0.809343278	0.131910838	0.235195796	0.203857795	0.019434011	0.122884937	0.29060079	0.602797342	1.052634431	0.162985029	0.095331213	-0.773718902
STAG2	40.38997285	3.005891779	4.648485727	12.11613755	3.51138967	2.888318631	0.115090093	0.238386088	1.050536393	0.074421733	0.289810978	1.961316351
PLS1	22.51366529	2.411641761	3.387834813	7.439828733	2.993211575	2.317491482	0.150479043	0.311497961	1.049660139	0.10711902	0.402322645	1.909138277
ATG2A	6.827924498	1.150888394	4.568952463	1.699384277	0.451248894	2.351348996	0.669156852	1.383647611	1.048060236	0.16855611	0.265536701	0.655682348
RBBP6	29.8538743	2.400142767	5.731726984	4.879473724	0.461092156	1.935171304	0.191992735	0.396594267	1.0466121	0.080396358	0.094496288	0.233127514
NUP107	30.09361635	3.894118495	4.278365849	9.258460784	3.949121764	2.71663605	0.142168552	0.293421997	1.045374659	0.129400151	0.426541934	1.720848281
ACO1	17.29227607	2.420281736	6.913303507	6.330060153	2.656661846	5.2227358	0.399791414	0.825068905	1.04526712	0.139963168	0.419689826	1.584276269
NUCB2	39.2150997	1.571289677	5.476936675	6.759675096	0.956661663	1.944358219	0.139663974	0.28764078	1.042308297	0.040068486	0.141524799	1.820514973
DHX9	156.1687906	21.30031094	25.66351971	62.63142121	17.32256929	21.19344198	0.164331936	0.338383539	1.042046511	0.136392879	0.276579534	1.019926082
SF3B1	78.8856941	8.715154751	11.87569429	25.64057686	5.685560674	7.944287665	0.150543066	0.309832642	1.041312881	0.110478267	0.221740747	1.005111316
DYNC2H1	3.58937193	0.407024691	0.644740929	1.253298148	0.134038889	0.462987544	0.179624999	0.369415326	1.040255574	0.11339719	0.106948924	-0.084462915
MYOF	26.4515514	3.227098582	5.962653198	14.86958643	3.180920231	6.890520994	0.225417901	0.46339695	1.039646458	0.122000352	0.213921231	0.810194361
UBR5	20.20707153	1.631549926	3.491912969	5.593201629	0.611004243	1.986697076	0.172806483	0.355198544	1.039468324	0.080741533	0.109240518	0.436125183
XPO5	37.14207145	7.742295368	10.22816423	12.15942083	4.875318164	6.87323477	0.275379477	0.565260045	1.037493678	0.208450823	0.400949867	0.943714789
USP24	22.21233579	2.007881299	4.588281113	6.93969437	0.815437267	2.940926911	0.206564549	0.423783348	1.036734224	0.090394874	0.11750334	0.378388894
COL5A2	1.064077752	0.106663969	0.198746528	0.433079929	0.07465457	0.16572164	0.186778201	0.382658326	1.034730707	0.100240766	0.172380582	0.782127924
ERAP1	8.875738511	1.24719708	1.576720331	2.677377188	2.946229714	0.974366046	0.177643847	0.36392558	1.034655744	0.140517556	1.10041638	2.969227229
MAMDC2	13.1285718	1.606308373	3.847172839	4.784777145	1.876959966	2.871573984	0.293038184	0.600147906	1.03422943	0.122352103	0.392277406	1.68083534
RNF20	25.17892409	2.908528308	3.444834041	6.732379043	1.581614915	1.884005507	0.136814187	0.279842459	1.032397029	0.1155144	0.2349266	1.024137363
HSD17B4	30.70152614	3.004339169	7.628499155	11.12284045	3.990383737	5.650437271	0.248472963	0.508003086	1.031748386	0.097856346	0.358755819	1.874264913
CHERP	14.51053703	1.838109325	6.468767448	5.246566807	1.319747137	4.77838074	0.445797935	0.910763346	1.030686296	0.126674107	0.251544903	0.989694293
EMC1	12.05336261	1.486613566	7.358043531	3.647545426	0.93193464	4.544502917	0.610455669	1.245907148	1.029238118	0.123336003	0.255496377	1.050708835
DHX36	19.89527651	2.251671784	3.371642187	5.775039079	1.131203626	1.992488488	0.169469481	0.345017317	1.025643285	0.1131762	0.19587809	0.791385438
ITPR1	51.05268461	4.027170348	10.52800457	17.03682462	1.658554092	7.148090151	0.206218432	0.419567044	1.024728076	0.078882636	0.097351128	0.303489927
OAT	39.02470028	6.582935553	29.35274449	12.1106345	4.317089747	18.52317732	0.752158102	1.52949685	1.023949285	0.168686383	0.35647098	1.07944111
COL4A5	8.780853177	1.518508756	2.399327779	3.258688513	2.247092432	1.801954503	0.273245405	0.552969238	1.017001991	0.172934079	0.689569568	1.995473909
SRRM2	62.07259804	5.954238444	25.51551674	12.46196249	1.418613904	10.36277013	0.411059268	0.831552024	1.016460102	0.095923783	0.113835514	0.246990247
PSMD1	106.8915739	11.30754759	19.86209679	35.48598827	6.746815945	13.33544519	0.185815365	0.375794668	1.016074798	0.10578521	0.190126196	0.845819384
LPP	5.135624444	0.422283789	1.298259638	1.182470346	0.329705601	0.603380907	0.252794894	0.510271491	1.013297716	0.082226377	0.278827797	1.761701232
MT-ND5	3563.491923	4843.94084	1175.890264	825.5515852	690.5375417	549.5557292	0.329982582	0.665683089	1.012445646	1.359324209	0.836455958	-0.700528106
BAZ1A	31.87495977	2.372398306	3.988875042	7.891832062	0.816374253	1.991869962	0.125141336	0.252396395	1.012132896	0.074428276	0.103445467	0.474947702
KIAA1551	5.583647691	0.648707569	0.711107546	0.468150745	0.097983869	0.119929829	0.127355375	0.256177803	1.008285628	0.116179889	0.209299826	0.849210753
ATG2B	6.840927731	0.605571359	1.510791624	1.693937799	0.2816017	0.752434985	0.220846014	0.444192806	1.008145232	0.088521818	0.166240874	0.909170159
MAN2A1	15.10833143	1.336479132	2.412017985	2.974520299	1.168229654	0.954697301	0.159648204	0.320958408	1.00749003	0.088459744	0.392745564	2.150502009
GOLGA4	28.81346437	1.061153196	6.260267973	4.911102653	0.264785898	2.144840429	0.21726884	0.436732966	1.007270154	0.036828379	0.053915773	0.549889491
OPLAH	5.097155846	2.151150514	3.070196898	2.533750939	1.663694663	3.065787026	0.602335301	1.209979631	1.006344044	0.422029575	0.656613338	0.637699955
RICTOR	3.925617603	0.273238843	0.514912926	1.413057624	0.222342659	0.371888952	0.131167367	0.263180316	1.004642751	0.069604039	0.157348614	1.176721535
EP400	5.704656687	0.64952005	2.203701864	1.885890276	0.14916557	1.461628058	0.38629877	0.775033456	1.004541503	0.113857868	0.079095572	-0.525565164
PARP14	8.980913024	0.922201968	1.414154918	2.60932644	0.729241354	0.823393632	0.157462266	0.315557923	1.0028987	0.102684656	0.279474942	1.44449831
FUBP1	113.7458936	19.01839592	36.89645787	27.71809583	14.33326643	18.01509172	0.324376175	0.64993973	1.002638083	0.167200725	0.517108625	1.628886262
DMXL2	4.287176147	0.274489684	0.622827207	0.956214723	0.12155698	0.278289375	0.145276794	0.291032305	1.002375029	0.064025754	0.1271231	0.989501974
COL7A1	11.54223702	1.488876577	7.349505902	2.773873262	0.438628785	3.536601066	0.636748829	1.274968512	1.001665311	0.128993762	0.158128632	0.293797317
GTF3C1	23.97592544	2.008384649	6.588115857	6.713430966	0.609031951	3.681109658	0.274780462	0.548320177	0.99673914	0.083766721	0.090718435	0.115018558
PJA2	29.27159266	3.839685435	4.317390838	8.509050888	4.610760607	2.500849989	0.147494224	0.293904693	0.99468994	0.131174463	0.54186544	2.046447758
MPDZ	3.909733275	0.441173619	0.636545933	1.333581131	0.314840769	0.432639694	0.162810578	0.324419478	0.994666005	0.112839825	0.2360867	1.065040438
PRPF4B	52.58843349	5.137280598	7.735843837	8.007284296	1.29011193	2.34595212	0.147101621	0.292977248	0.993975485	0.097688413	0.161117288	0.721851951
UBA1	99.49083179	11.03630639	38.07969227	49.78211016	15.55398223	37.907739	0.382745742	0.761473125	0.992406791	0.110927873	0.3124412	1.493962782
ATP6V1A	51.66030669	11.2027673	14.11007214	15.57104907	8.486251185	8.444747557	0.273131792	0.542336455	0.989590899	0.216854448	0.545001891	1.329534198
GBF1	16.55531635	1.97279029	4.288149408	7.222008857	2.291960125	3.701374634	0.259019479	0.512513167	0.984528476	0.119163551	0.317357701	1.413166825
BAZ2B	1.147456834	0.108153087	0.243364787	0.410919151	0.058756665	0.171879444	0.212090581	0.418280442	0.979789989	0.094254602	0.142988384	0.60126299
UACA	2.749025967	0.110251768	0.406388779	0.806169255	0.104755098	0.234839419	0.147830098	0.291302872	0.978579891	0.040105757	0.129941817	1.695984521
DDX5	195.4082872	65.52477992	47.31117547	60.47281891	26.79812961	28.83294591	0.242114478	0.476791829	0.977670157	0.335322421	0.443143384	0.402224624
VCP	227.8446691	24.4577731	82.55824342	69.54562884	15.53040569	49.60288249	0.362344415	0.713242274	0.977030556	0.107344066	0.223312463	1.056821337
GFPT1	26.63768928	3.919774331	6.251555444	8.345967122	3.094247817	3.855162107	0.234688354	0.461919158	0.976894133	0.14715144	0.370747664	1.333135946
ZCCHC6	8.286943143	0.746182832	1.02432476	2.547060338	0.398941146	0.619635874	0.12360707	0.24327491	0.976826274	0.090043194	0.15662807	0.798653646
U2SURP	43.57009327	4.707459956	6.035178078	12.93238941	3.325656986	3.523881449	0.138516529	0.272484947	0.976118396	0.108043376	0.257157195	1.251039898
SNRNP200	58.51193644	5.497537157	16.11410242	27.69696808	3.782176461	14.99847731	0.275398549	0.541520547	0.975495119	0.093955823	0.136555613	0.539434133
PCNT	15.07751171	1.499566956	4.906553772	6.239650134	0.441634251	3.990115947	0.325421984	0.639477513	0.974581912	0.099457191	0.070778688	-0.490760657
LTN1	11.03685526	0.945727462	1.168529764	2.719225044	0.823256846	0.565512324	0.105875246	0.207968195	0.973997591	0.085688128	0.302754216	1.820979817
HADHA	184.4748519	32.23978143	83.67219474	68.90841503	32.19980878	61.30146079	0.453569654	0.889607761	0.971845254	0.174765184	0.46728413	1.418882236
BPTF	13.95250777	0.910534853	3.440773806	3.893600793	0.230220955	1.882060944	0.24660612	0.483372858	0.970927863	0.065259584	0.059128033	-0.142347516
CHD4	100.8762897	10.17503462	25.31518869	28.76235568	7.026914789	14.12376184	0.250952813	0.491050246	0.968454534	0.100866464	0.244309432	1.27626298
GFM1	32.22499652	4.094513542	8.148352853	8.845239625	2.674380928	4.375535034	0.252858145	0.494676823	0.968158053	0.12706017	0.302352569	1.250719983
DSG2	118.289142	11.88436792	25.94960575	33.64416509	12.84483571	14.40818311	0.219374368	0.428252063	0.965065227	0.100468798	0.381784945	1.92601269
RSF1	11.59854245	2.080762657	1.777702623	3.009573342	0.479829573	0.899420661	0.153269485	0.298853212	0.963366561	0.179398633	0.159434418	-0.170205793
ANKRD26	7.097849419	0.331627224	1.015290158	1.740327356	0.096722509	0.485124662	0.143041941	0.278754833	0.962558601	0.046722212	0.055577193	0.250384398
XRN1	5.837009276	1.028587994	0.897656167	1.552876452	0.448166217	0.464798401	0.153787004	0.299314475	0.960728463	0.176218324	0.288603911	0.711726896
CENPC	3.138168498	0.271670547	0.346339099	0.416930826	0.098759199	0.089208875	0.110363449	0.213965649	0.955116748	0.086569777	0.236871905	1.452171747
NEXN	7.640897809	0.510587343	1.414119985	1.395369098	0.130247237	0.500472882	0.18507249	0.358667024	0.954554644	0.066822951	0.093342498	0.482190367
SMC6	26.10430313	1.022554756	3.665480713	5.723769213	0.603766502	1.551333339	0.140416723	0.271033524	0.948756539	0.039171885	0.105484075	1.429134761
DIS3	24.62242793	2.690361381	2.579422438	6.460071757	1.658206946	1.301337903	0.104759061	0.201443258	0.943298485	0.109264667	0.256685531	1.232175026
CTNNA1	126.4737192	22.61732861	45.92908096	61.75060334	25.22455585	43.10284791	0.363151185	0.698015008	0.942687771	0.178830264	0.40849084	1.191712819
EIF4G1	139.7723147	9.659738536	44.68235559	58.48566196	10.40285394	35.92493606	0.319679585	0.614252021	0.942204083	0.069110528	0.177870158	1.363847068
EPM2AIP1	4.343718547	2.798046314	0.551550727	0.680629373	0.505080983	0.165771757	0.126976626	0.243556573	0.939693964	0.644159212	0.742079321	0.204156093
SMC4	84.60092405	4.781002621	11.07875229	32.2601765	5.001312922	8.10143183	0.130953088	0.251127945	0.939372492	0.056512416	0.155030551	1.455912767
FAM21A	22.11366708	3.699136499	4.659626757	8.102152912	1.823056655	3.273379061	0.210712531	0.404013488	0.939127347	0.167278294	0.225008917	0.427731926
CEP295	10.0611571	0.660264426	1.42765117	3.831779916	0.311260783	1.042353328	0.141897314	0.272028496	0.938910505	0.065625099	0.081231383	0.307789528
CCAR1	66.02252161	4.301732958	10.85348571	20.80924624	1.834124732	6.555763432	0.164390657	0.315040889	0.938410779	0.065155539	0.088139893	0.435907319
SLC16A1	312.5799592	35.26264363	102.1439535	49.68878706	10.45720607	31.09458901	0.326777039	0.625786839	0.937364702	0.112811595	0.210454042	0.899589864
HMGCS1	237.4461761	41.71655003	57.37425656	78.48135663	40.74994731	36.27672146	0.241630577	0.462233618	0.93581916	0.175688447	0.519230924	1.56335698
MIA3	19.09068878	1.659906995	3.588353444	4.989962574	0.911379954	1.79189708	0.18796354	0.359100305	0.933934033	0.086948513	0.182642643	1.070790389
THRAP3	90.02729331	19.02557479	19.20062409	27.91354351	23.77807692	11.36826404	0.21327559	0.407266961	0.93325593	0.211331187	0.851847309	2.011089165
GEMIN5	31.71403428	5.306770402	6.205577062	7.310992425	2.92319168	2.728163802	0.1956729	0.373159161	0.931347143	0.167331925	0.39983514	1.256692551
GLS	15.83302088	2.349213424	4.298424853	2.657735867	1.294237831	1.374589823	0.271484822	0.517203323	0.929860003	0.148374302	0.486970074	1.71459187
CEBPZ	167.8501335	7.908520785	16.06434779	27.5343636	5.940926141	5.017872364	0.095706494	0.182240361	0.929153786	0.047116559	0.215764062	2.195148491
CEP170	4.340114497	0.479701642	0.730151709	0.737351546	0.174174598	0.235913581	0.168233283	0.319947224	0.927370799	0.110527416	0.236216495	1.095705437
AGL	19.60688868	1.530565784	3.672716318	5.57649352	1.438666321	1.985364392	0.18731765	0.356023796	0.926486826	0.078062655	0.257987625	1.724597432
XRN2	77.83328753	16.97381015	18.89412845	32.25177342	16.60033468	14.87906172	0.242751258	0.461340886	0.926354384	0.21807906	0.514710756	1.238910685
A2M	41.59410644	4.947711158	16.26449489	16.65085524	10.92404764	12.36609814	0.391028833	0.742670449	0.925447185	0.118952217	0.656065258	2.46345717
DYNC1H1	60.55021008	4.25292537	10.04723886	31.59686326	1.490617014	9.956116135	0.165932353	0.315098244	0.925206505	0.070237995	0.047176107	-0.574195286
BTAF1	27.62457151	2.157408529	4.403077284	5.123860392	1.774190895	1.547913859	0.159389885	0.302099148	0.922462036	0.078097448	0.346260585	2.148510867
SACS	15.07245571	1.239865455	2.685388867	1.816000839	0.420539323	0.61067039	0.178165318	0.336272086	0.916412496	0.082260348	0.23157441	1.493206752
MYBBP1A	42.76700421	7.648864973	16.07175747	8.965579832	2.070165087	6.35694543	0.375798066	0.709038963	0.915907267	0.178849679	0.230901417	0.368529497
RDX	100.5304599	10.93962587	19.96062751	26.67558993	10.15636816	9.982606452	0.198553031	0.374222519	0.914371991	0.108819017	0.380736403	1.806861809
WDR75	43.97626523	5.366689295	6.325307019	8.993117775	2.107293062	2.436811034	0.143834566	0.270963985	0.913690691	0.122036041	0.234322858	0.941190417
FLNA	68.83987787	8.78677185	36.3910242	35.13307968	3.088516021	34.97353606	0.528632899	0.995458878	0.913095507	0.127640724	0.08790906	-0.538004928
AKAP13	6.809922435	0.540907778	1.67763147	2.787428781	0.20666594	1.290109622	0.246351039	0.462831421	0.909771251	0.07942936	0.074142142	-0.099378581
SERF1A	11.94086852	8.366624365	13.25057441	1.906455361	5.531863241	3.969244176	1.109682632	2.082002158	0.907824437	0.700671342	2.901648448	2.050062945
MON2	5.475065279	0.784357742	1.176232759	1.10825071	0.39787975	0.446683286	0.214834472	0.403052561	0.907742483	0.14325998	0.359016012	1.325412543
C5orf42	5.141265229	0.367436764	1.057631568	0.995795272	0.181060064	0.384048338	0.205714259	0.385669975	0.906725037	0.07146816	0.181824587	1.347174753
CWF19L2	29.11358729	1.692284536	3.434633362	5.969596897	1.270907225	1.319521716	0.117973554	0.221040338	0.905846186	0.058126967	0.212896657	1.872873755
SERPINI1	18.27630705	1.37348931	9.513542283	3.999093479	1.159683758	3.89070695	0.520539639	0.972897225	0.902279381	0.075151359	0.289986659	1.948115435
EGFR	48.55535875	6.394231813	12.06839395	12.55475972	2.189796732	5.823272853	0.248549167	0.463829893	0.900064536	0.131689518	0.174419645	0.405422018
DDB1	67.43814349	9.624763189	29.67627094	27.99296204	14.52995037	22.97852966	0.440051719	0.820868104	0.899477338	0.142719872	0.519057267	1.862707494
SLC12A2	7.785588002	0.968223304	1.589510745	1.470573493	0.636846461	0.559519962	0.204160655	0.380477389	0.898105856	0.124360974	0.433059935	1.800032889
SKIV2L	22.54813467	4.481873061	9.365698866	9.799030905	1.603865952	7.570679175	0.415364685	0.772594683	0.895333186	0.198769128	0.163675977	-0.280251113
LRRC40	40.58725134	7.158312843	6.770141987	12.12486116	6.698155462	3.760708529	0.166804643	0.31016508	0.894876818	0.176368505	0.552431519	1.647202679
ALCAM	1.625410637	0.079436221	0.325939172	0.461035183	0.091343994	0.171795062	0.200527279	0.372628963	0.893941307	0.048871479	0.198128034	2.019368371
ANLN	104.3063707	9.41998807	11.95870722	41.05650478	13.81161745	8.736517938	0.114649826	0.21279254	0.892213412	0.090310764	0.336405096	1.8972297
UBR1	8.283214144	1.135394628	1.232724569	2.770805857	0.78983238	0.764572291	0.148822009	0.275938601	0.89075939	0.137071746	0.285055114	1.056309657
OAS3	3.427204337	0.158778502	1.558083559	0.964334954	0.275632636	0.808336793	0.454622312	0.838232389	0.882681778	0.046328869	0.285826657	2.625157091
C4A	7.792350529	0.655565856	3.003234809	5.081388136	1.845704741	3.610325563	0.385408074	0.710499861	0.882447571	0.08412941	0.363228451	2.11019507
MCM6	101.0874139	14.32903366	35.03661031	29.39895088	8.572778916	18.78044368	0.346597158	0.638813397	0.882134746	0.141748939	0.291601525	1.040660329
CEP162	4.178743284	0.219836395	0.477977708	1.513856777	0.112672203	0.318975668	0.114383123	0.210703993	0.881343449	0.052608256	0.074427254	0.500541798
ASNS	36.56284168	4.085052925	19.76806344	10.843674	5.00294125	10.79534752	0.540659931	0.995543348	0.880762696	0.111726899	0.461369574	2.045946296
JMJD1C	9.534963845	0.616973979	1.585168205	1.926276989	0.330677019	0.589377654	0.166247951	0.30596724	0.880040631	0.064706483	0.171666391	1.407625441
RP11-302B13.5	12.70014681	3.05402692	6.684696418	3.579237867	3.86550666	3.465780484	0.526347964	0.968301245	0.879439082	0.240471781	1.079980377	2.167065589
PCF11	16.75006972	4.785193727	2.875309028	2.812520938	1.182094277	0.887316677	0.171659526	0.315488025	0.878035327	0.285682018	0.420297058	0.556999127
KLHL13	5.72189416	0.841888434	1.612859143	1.534560775	0.917382138	0.791890164	0.28187504	0.516037017	0.872418827	0.14713457	0.597814146	2.022560784
SMARCA4	120.5258651	7.97965145	43.02244047	53.78991663	3.835704173	35.0950789	0.356956081	0.65244717	0.87011451	0.066206963	0.071308982	0.107100853
DDX10	15.20234054	1.623040799	2.684118264	5.710243571	0.903734946	1.842518692	0.176559541	0.322669019	0.869900283	0.10676256	0.158265569	0.567941617
KMT2A	7.95520767	0.532706294	2.357267526	1.155211788	0.116304714	0.62554638	0.296317535	0.541499305	0.869815484	0.066963217	0.100678261	0.588311473
CCDC18	17.23361547	0.753074725	2.742887737	4.194684596	0.518962696	1.219428654	0.159159159	0.290708068	0.869100933	0.043698011	0.123719122	1.501428971
CHD6	4.116789721	0.462975687	0.906686871	1.59109387	0.181788269	0.639400945	0.22024124	0.401862491	0.86761729	0.112460368	0.114253642	0.022823483
NBAS	14.84581712	3.055284858	3.053552918	6.263390764	1.880783381	2.349559292	0.205684395	0.375125771	0.866942036	0.205801057	0.30028198	0.545067509
IDE	25.78060308	3.276503716	4.997915507	7.871209937	2.647607036	2.78276489	0.193863405	0.35353712	0.8668212	0.127091818	0.336365954	1.404160531
INTS1	35.72596822	6.445584548	32.66337745	8.662863619	2.548987533	14.43396069	0.9142755	1.666188148	0.865850456	0.180417351	0.294243064	0.705670316
TOP2B	57.53462004	2.745747207	13.64671356	14.91303715	1.39828538	6.439128502	0.237191339	0.431778479	0.864240007	0.047723392	0.093762616	0.974316247
LTA4H	24.64393951	4.309606134	10.49402491	9.65555926	7.094656671	7.465119597	0.425825786	0.773142124	0.860470329	0.174874887	0.734774287	2.070978017
VWA8	8.345053856	1.387086555	1.76978615	3.807532664	1.022188514	1.464156958	0.212076061	0.384542192	0.858560121	0.166216609	0.268464805	0.691668417
WDR36	32.49151133	5.386294561	5.566473866	6.151646742	3.707917152	1.905792374	0.171320866	0.309801985	0.854645513	0.165775439	0.602751963	1.862334168
MSN	126.4092199	28.24357162	61.5920288	53.00146708	47.51405584	46.68304838	0.487243168	0.880787853	0.854152616	0.22342968	0.896466805	2.004429316
SEZ6L2	7.67963519	0.726011891	4.513221528	3.583210788	1.021922302	3.805565598	0.587686969	1.062054627	0.85373816	0.094537289	0.285197372	1.593005291
PDS5B	8.8997628	0.724406643	1.147573702	2.856852424	0.551680042	0.665036199	0.128944302	0.232786333	0.852258336	0.081396174	0.193107645	1.246372386
LMBRD1	40.75674257	5.857601748	19.90289454	7.055965777	3.39247513	6.215023005	0.488333789	0.88081819	0.850976656	0.143721048	0.480795292	1.742151412
UPF2	40.16127622	2.83905274	5.356828797	9.443660407	1.257798529	2.271786617	0.133382933	0.240562083	0.850835191	0.070691298	0.133189725	0.91387825
MGA	13.48646572	1.131070502	2.574897088	2.118995212	0.293435546	0.729352721	0.190924527	0.344197437	0.850233906	0.08386708	0.138478626	0.723486784
N4BP2	3.451152956	0.148926045	0.521177558	0.741274679	0.120294866	0.201601793	0.151015491	0.271966382	0.848731783	0.043152548	0.162281095	1.910977274
RNF213	7.024784215	0.523397117	2.348422732	2.632976653	0.150871082	1.584307173	0.33430532	0.601717137	0.847919133	0.074507216	0.057300577	-0.378830494
GTF3C3	14.03961721	3.302553038	2.700827086	4.813276017	1.500929244	1.665141121	0.192371846	0.345947566	0.846655713	0.235230989	0.311831118	0.406686776
SEMA3C	4.62478299	0.327609365	0.695633504	1.266135164	0.552361639	0.342134268	0.150414302	0.270219387	0.845189437	0.070837781	0.436258035	2.622590776
CH507-9B2.5	9.071822685	1.792516441	4.939962883	3.02705459	1.091489676	2.959815068	0.54453918	0.977787146	0.844484585	0.197591653	0.360578128	0.867789883
HK2	23.08220773	3.506033764	7.004967235	4.811191201	1.798191623	2.620271046	0.303479083	0.54462002	0.843652932	0.151893346	0.373751852	1.299022059
SRP54	41.6806036	3.087475059	9.809474931	10.56094153	2.329880151	4.450728012	0.235348677	0.421432881	0.840503134	0.074074624	0.22061292	1.574465973
DDX60	2.373286105	0.124883056	0.308361587	0.895361067	0.134853892	0.208007165	0.129930221	0.232316518	0.838354708	0.052620312	0.150613978	1.517163953
PHF3	14.10784005	1.026871484	2.261292964	3.887484101	0.437656899	1.113649686	0.160286263	0.286470544	0.837736015	0.072787293	0.112581013	0.629205025
CSAD	4.143162577	1.111004286	1.812008298	0.798269161	0.621494848	0.622192533	0.43734907	0.779426995	0.833628674	0.268153678	0.778552997	1.537735205
NOP58	226.3384273	18.74409503	29.95168617	52.44677561	19.70858949	12.36802354	0.132331423	0.235820475	0.833533305	0.082814462	0.375782672	2.181943914
IFI16	23.32821999	1.680262374	2.665019489	7.207493254	1.806084812	1.4660999	0.114240156	0.203413288	0.832344072	0.072027029	0.250584322	1.798685857
NUP133	28.44007289	4.622075547	5.591797669	9.497261684	3.404204542	3.322216225	0.196616854	0.349807801	0.831175466	0.162519821	0.358440638	1.141118535
HNRNPH2	124.0742744	17.56594682	33.80207585	20.10387194	7.801627525	9.736773319	0.272434201	0.484323286	0.830062538	0.141576059	0.388065918	1.454724411
LDLR	67.6305164	10.39498754	19.6059921	35.12568979	9.654965727	18.09538899	0.289898601	0.5151611	0.829475287	0.15370262	0.274869071	0.838602827
MANBA	5.911724122	1.433228149	2.306492106	2.160070904	0.577763466	1.497329146	0.390155572	0.693185184	0.829191314	0.242438267	0.267474306	0.141782877
NPIPB3	8.258215794	3.964015599	3.550796024	2.551663116	0.371329487	1.947019768	0.429971329	0.763039508	0.827517293	0.480008721	0.145524495	-1.721798605
DDX1	271.6552587	26.32718588	48.75826567	82.14428821	29.17834941	26.13032595	0.179485816	0.318102774	0.825623118	0.096913956	0.3552085	1.873889761
IQGAP1	56.6716668	11.71340077	10.31881409	55.04311086	6.796756422	17.69159602	0.182080653	0.321413447	0.819852655	0.206688835	0.123480601	-0.743176044
HECTD1	23.0210495	1.952021461	4.740703845	5.448899514	0.67046528	1.980308485	0.205929093	0.363432741	0.81954073	0.084792896	0.123045998	0.537182431
SMC1A	72.32833912	6.436466853	18.70966988	24.78036883	2.257765679	11.30652202	0.258676891	0.45626932	0.818734473	0.088989557	0.09111106	0.033990155
ABCE1	37.50089275	2.908300927	7.014121661	13.26740283	3.496241426	4.372615441	0.187038792	0.329575841	0.817272977	0.077552845	0.263521163	1.764667213
CWC22	31.49454378	2.387463215	3.682207469	9.789134342	1.620315801	2.015419328	0.116915727	0.205883305	0.816357842	0.075805614	0.165521868	1.126645239
LACTB2	14.94049375	2.848751946	9.297487437	4.007681158	3.091917688	4.38594199	0.622301217	1.094383963	0.814434023	0.190673213	0.771497923	2.016560094
DENND4C	9.834730256	1.26358058	1.483742241	2.359708033	0.868363323	0.626048851	0.150867609	0.265307759	0.814383773	0.128481468	0.367996087	1.518130146
HELLS	12.25595913	1.860903546	2.523963992	2.649516864	0.975599772	0.95916084	0.205937697	0.362013487	0.813835511	0.151836631	0.368217989	1.278040223
MTHFS_1	20.97626352	23.82355818	41.05809333	1.044526044	4.654424698	3.589607451	1.957359722	3.436589706	0.812068701	1.135738887	4.456015935	1.972123204
STAT1	22.05800055	3.528392416	4.807206783	7.417241315	3.196643729	2.836707215	0.217934838	0.382447745	0.811365802	0.159959757	0.430974751	1.429894353
MT-ND6	5484.72621	8425.714169	1774.819512	1358.814872	1487.68942	771.2758874	0.323593092	0.567609248	0.810717286	1.536214179	1.094843346	-0.488654912
CLSPN	18.43164587	1.246291817	2.691779317	4.217900783	0.643626421	1.080298233	0.14604118	0.256122249	0.810457347	0.067616958	0.152594016	1.174241382
HIF1A	81.15396715	10.90455298	16.30743014	24.84029186	4.944487398	8.744641705	0.200944337	0.35203458	0.808921228	0.134368699	0.199051099	0.566941736
ANXA6	59.82781629	8.279952062	42.48516737	22.53409607	10.18006181	28.00793113	0.710123986	1.242913452	0.807582998	0.138396361	0.451762599	1.706758828
PTPN13	3.609678558	0.226332544	0.986094389	1.319387751	0.111545986	0.630456348	0.273180665	0.477840079	0.806672489	0.062701579	0.084543749	0.431196318
BMS1	39.19044873	5.190756555	7.385372655	14.48726454	2.784599017	4.766686495	0.18844828	0.329025986	0.804032902	0.132449531	0.192210131	0.537241645
ZNF92	5.131802341	0.929440042	0.387779516	1.761294422	0.210221546	0.232302181	0.075564001	0.131892873	0.803595611	0.181113765	0.119356278	-0.601621747
NAIP	1.551842819	0.58486063	0.276753272	0.438059579	0.175712249	0.135651937	0.178338469	0.309665496	0.79609271	0.376881359	0.401114957	0.089905326
ZNF23	5.395835532	1.01157008	0.688190474	0.8949014	0.201701496	0.19802703	0.12754104	0.22128363	0.794935179	0.187472371	0.225389631	0.265743154
RIOK2	14.32617278	1.089965232	1.576815389	1.437209039	0.435491718	0.274256328	0.110065362	0.190825635	0.79389448	0.076082095	0.303012093	1.9937465
COPA	112.3465407	21.41460671	38.32806511	45.14963054	36.62289376	26.69998202	0.341159282	0.591366567	0.793607216	0.19061207	0.811144927	2.089320224
LOXL2	17.50964964	2.023054978	7.845920807	7.993170247	1.890979333	6.204284652	0.448091251	0.776198237	0.792632599	0.115539432	0.236574385	1.033908563
RP11-295G20.2	42.80098099	150.790381	15.25625864	7.536673182	30.19963194	4.653477833	0.356446471	0.617444557	0.792624157	3.523058993	4.007024215	0.185702596
MINOS1-NBL1	18.04339766	17.60372074	14.13147813	3.045434021	5.288382268	4.131237376	0.783193853	1.356534847	0.792484762	0.975632254	1.736495433	0.831769256
EZR	179.7182633	36.51751778	77.82973664	58.663523	40.62435375	43.91465831	0.433065261	0.748585425	0.78958251	0.203193138	0.692497683	1.768957565
ZNF326	14.53540049	1.998829367	3.578666381	2.538332102	0.919722106	1.078800323	0.246203494	0.425003616	0.787623883	0.137514571	0.362333244	1.397732682
GOLGA8A	14.7117223	4.0269534	3.680756327	4.061602437	0.86036189	1.753838858	0.250192075	0.431809584	0.787359173	0.273724131	0.211828189	-0.369828035
THBS1	7.091214488	0.909147011	1.1171414	6.034675339	1.820007416	1.637666598	0.157538797	0.27137609	0.784586451	0.128207518	0.301591604	1.2341154
HMGCR	66.49460202	10.70944308	12.02441531	14.63908647	7.055680376	4.558208093	0.180832954	0.311372441	0.783983651	0.16105733	0.481975456	1.581385356
LRBA	10.06162444	0.755323808	1.837658151	4.467300831	0.455980493	1.402509869	0.182640305	0.313950173	0.781530437	0.075069768	0.102070693	0.443264774
TJP1	13.35706367	1.393543533	3.028625301	4.891281087	0.937263545	1.903242526	0.226743345	0.389109211	0.779114923	0.104330081	0.191619236	0.877087214
KIFAP3	3.129736632	0.292136393	0.743866429	0.836601745	0.305840432	0.341171956	0.237677005	0.40780689	0.778883821	0.093342165	0.3655747	1.969565395
ECD	19.12571354	4.654475557	6.30520226	5.391195958	3.198293799	3.045979046	0.329671479	0.564991343	0.777199685	0.243362191	0.593243841	1.28552017
PPP1R13L	4.927276169	1.03207247	4.221509843	0.998939507	0.429636322	1.466428486	0.856763392	1.467985274	0.776868754	0.209461056	0.430092431	1.037964708
TMED7	42.6761282	4.581929158	11.02679237	9.429228138	2.321116893	4.171917289	0.258383148	0.442445259	0.77598699	0.107365156	0.246161919	1.197081735
ACTR6	20.58621785	5.123226083	10.05634195	4.76107079	3.791946504	3.979945253	0.488498763	0.835934904	0.775035692	0.248866796	0.796448251	1.678206867
NCAPG	65.11186714	4.530810457	8.403019429	20.72688077	5.018517228	4.577223321	0.129055114	0.220835126	0.774982354	0.069585018	0.242126024	1.798909521
USP9X	29.03010099	2.690617607	6.022444865	7.641868364	1.212237672	2.711230951	0.207455181	0.354786398	0.77415101	0.092683715	0.158631059	0.775287493
LARP7	52.24614883	2.861233145	6.777392483	10.2354677	1.037757245	2.268552144	0.129720422	0.221636393	0.772789171	0.054764479	0.101388356	0.888579615
IGF2R	28.47734298	2.315915791	9.208230716	11.27988691	1.595998395	6.230409531	0.323352875	0.552346808	0.772464956	0.081324855	0.141490638	0.798938346
PEX1	4.23658161	0.73392561	0.848118519	1.382459089	0.560582628	0.472689114	0.20018935	0.341919062	0.772289627	0.173235329	0.405496721	1.226957069
MAP4	26.04680621	2.627130227	8.379498747	10.88635448	3.331683105	5.977862477	0.32170926	0.549115178	0.771351326	0.100861895	0.306042129	1.601349032
HEATR5B	12.49341676	2.27632995	2.030345559	3.592446205	2.357104297	0.99433323	0.162513234	0.276784445	0.768205664	0.182202355	0.656127931	1.848435535
HSPA5	2035.911099	134.1401585	464.1319852	746.7607661	207.2130623	289.4502258	0.227972619	0.387607704	0.765736687	0.065887041	0.277482524	2.074330267
ACTN4	80.55120673	12.14455754	29.99405898	34.79661595	15.38132876	22.01882197	0.372360145	0.632786303	0.76501971	0.150768164	0.442035191	1.551829406
CHD7	10.01376295	0.859378204	2.88761718	3.213826082	0.298587381	1.572458792	0.288364843	0.489279367	0.762763162	0.085819707	0.092907137	0.114480452
CYFIP1	19.75123458	3.634340803	8.365262496	7.340262225	3.799095785	5.26618482	0.42353112	0.717438241	0.760386669	0.184005754	0.517569491	1.4920017
LAMB2	19.29475373	2.745748828	8.022323471	8.904386436	1.490542374	6.268295609	0.415777448	0.703955927	0.7596736	0.142305461	0.16739417	0.234258252
HERC1	10.09919741	0.891565132	2.669971734	3.512078725	0.285701131	1.571616349	0.264374645	0.447488929	0.759268169	0.088280791	0.081348157	-0.11798989
EXOC1	8.893249219	1.056329294	1.61922042	2.804721528	0.88592815	0.864148762	0.182072984	0.308105013	0.758905286	0.11877878	0.315870271	1.41105504
UBR4	14.82711509	1.520186172	4.534333772	6.931229539	0.465424099	3.584453539	0.305813622	0.51714541	0.757917319	0.102527441	0.067148851	-0.61057548
VARS	71.91712026	10.32547325	34.69119886	34.26223394	15.53567859	27.94725189	0.482377475	0.815686798	0.757852761	0.143574621	0.45343449	1.659093385
KIAA0368	76.10637903	7.421431492	17.38561687	27.59585958	8.214161104	10.63159351	0.228438366	0.385260458	0.754029151	0.097513922	0.297659186	1.60998131
DCAF13	37.70985939	6.292981683	16.55117005	7.919842207	3.874072416	5.860265856	0.438908294	0.7399473	0.75350299	0.166878948	0.489160303	1.551505357
EXOC6	8.475341206	1.505842469	1.764078073	1.852755369	0.608290531	0.649592764	0.208142425	0.350609031	0.7522921	0.177673374	0.328316701	0.885860642
NUDCD1	30.82545975	4.626585101	7.379275816	6.135296653	3.32278875	2.470775802	0.239388995	0.402714969	0.75040227	0.150089736	0.54158567	1.851364251
GNL2	54.12144393	4.87488217	7.163701777	13.3041621	3.509331011	2.957998444	0.132363464	0.22233632	0.748238692	0.090073025	0.263776928	1.550151364
SCAF11	30.04853695	3.966932437	6.072959954	6.60467285	1.677889923	2.240820917	0.202105013	0.339278109	0.747363241	0.13201749	0.25404588	0.944359987
HEATR1	36.03393787	5.214432065	6.865843645	9.351722544	5.55716746	2.990235819	0.190538255	0.31975241	0.74687455	0.144708915	0.594239985	2.037891876
KIF7	5.073415982	0.587511871	2.754953605	0.876017768	0.128817061	0.796583114	0.543017489	0.90932301	0.743794198	0.11580203	0.147048457	0.3446311
TFRC	423.1805466	50.61954359	87.91320685	108.5545056	85.98826856	37.71792052	0.20774397	0.347456057	0.742023929	0.119616896	0.792120678	2.727299048
KTN1	67.53454503	1.190617459	11.7748995	15.65043476	0.978670121	4.56127012	0.174353725	0.291446863	0.741215687	0.017629755	0.062533095	1.826607523
NPHP3-ACAD11	4.165474976	1.081217175	1.272344107	0.941142713	0.502959494	0.48023745	0.305449946	0.510270593	0.740326516	0.25956636	0.534413631	1.041853387
XRCC5	204.065342	25.89477293	63.32971194	62.09526708	19.7623019	32.18172294	0.310340361	0.518263701	0.739835014	0.126894517	0.318257781	1.326566057
RP11-846F4.12	71.88241827	61.69578739	4.70314204	18.10565788	17.95530434	1.976642411	0.065428267	0.109172637	0.738625343	0.858287588	0.99169577	0.208436468
FAM98B	23.87891839	2.722876059	8.994221919	4.918592764	2.692440134	3.087649193	0.376659519	0.627750526	0.736930341	0.11402845	0.547400499	2.263202926
RAB3GAP1	21.90059928	4.109188625	3.760297793	7.134279737	2.489658987	2.040966104	0.171698397	0.286078789	0.736535961	0.187629049	0.348971316	0.895225248
CASP8AP2	9.438921845	0.751000116	1.134502828	0.974386168	0.289857896	0.195083927	0.120194112	0.200212126	0.736163136	0.079564184	0.297477433	1.902589174
APP	219.2231024	24.79414993	94.59328613	80.99294948	27.750843	58.12115648	0.431493237	0.717607605	0.733857231	0.113100078	0.342632824	1.599063445
VPS16	11.0867046	2.516468958	5.514362039	5.719727172	2.638251711	4.731243741	0.497385133	0.827179968	0.733837863	0.226980789	0.461254817	1.02299378
PTGS2	2.271442916	0.701908341	0.54006992	0.931050221	0.78761919	0.36735064	0.23776513	0.394555129	0.730689745	0.309014299	0.845947053	1.45289377
FAM98A	82.12759489	19.01254413	27.28923019	13.45667094	6.847319976	7.417368401	0.332278453	0.551203818	0.730193138	0.231500072	0.508842046	1.136205245
TNC	2.414266475	0.159679175	0.61102402	0.986597874	0.100403241	0.413467344	0.253088889	0.41908396	0.727595132	0.06613983	0.101767137	0.621680508
GABPB1-AS1	4.136631097	0.971710456	0.853481632	0.387282485	0.339231592	0.132294127	0.206322878	0.341595946	0.727387053	0.234903822	0.875928051	1.898742182
SUPT16H	117.3570017	11.53642324	24.42266699	40.41481019	6.247780367	13.90595395	0.208105751	0.344080645	0.725429904	0.09830196	0.154591357	0.653167585
KIF14	30.81028892	1.617868615	5.526991641	11.49694518	1.570292392	3.409428311	0.179387855	0.296550802	0.725197054	0.05251066	0.136583446	1.379100398
CCT8	380.7203861	73.01201464	146.3474611	111.9595386	51.26945187	71.02730726	0.384396177	0.634401572	0.722802356	0.191773326	0.457928396	1.255719961
MYH9	63.20774777	5.145850396	26.07299126	31.40848862	1.573077392	21.37470532	0.412496761	0.680539123	0.72229531	0.081411703	0.050084466	-0.700872977
CEP192	9.971915056	2.26634853	2.174259865	3.730034516	0.604870625	1.341548466	0.218038346	0.35966114	0.722056409	0.227273148	0.162162206	-0.486989625
PIBF1	12.52836575	1.06595255	1.467620796	4.307814788	0.721858672	0.832231783	0.117143834	0.193191171	0.721748146	0.085083128	0.16756957	0.977815202
SMIM10	59.36353145	20.77418972	20.30305897	8.939715047	4.584100335	5.039767669	0.342012318	0.56375037	0.721008191	0.349948684	0.512779245	0.551194486
PARP1	117.7716844	14.13329493	50.48486166	46.20813188	21.92503328	32.61698283	0.428667229	0.705871056	0.719546534	0.120005883	0.474484304	1.983255235
USO1	60.09300138	4.882041002	8.710628124	16.7443744	6.738172438	3.995636177	0.144952456	0.238625587	0.719168973	0.081241424	0.402414105	2.308393442
SETX	24.63018454	1.960631851	4.395434077	5.343848054	1.228753471	1.569370415	0.178457213	0.293677964	0.718656806	0.079602808	0.229937951	1.530353372
ERC1	7.645246119	0.857210075	1.650765857	2.527554276	0.240593254	0.896355173	0.215920564	0.354633403	0.715827776	0.11212328	0.095188165	-0.236231739
MED23	9.893959601	2.116832476	1.777077961	2.582717692	2.281744392	0.761629411	0.179612413	0.294894565	0.715312173	0.213952003	0.883466435	2.045888138
IFIH1	4.710452494	0.336984473	0.766878502	2.003495042	0.228361982	0.534280215	0.162803574	0.266674089	0.71194528	0.071539724	0.113981805	0.671987081
UPF1	24.02944343	2.748762982	8.690483969	4.951752623	1.401465202	2.930711087	0.361659811	0.591853291	0.710606315	0.114391454	0.283024074	1.306945495
TCERG1	37.05279347	6.389381658	8.090797015	16.21228799	5.246800066	5.786808437	0.218358624	0.356939652	0.708980664	0.172439945	0.323631067	0.908256102
NAT10	49.86831922	11.62512619	16.24866314	15.09567589	8.129940107	8.01792258	0.325831377	0.53114035	0.704967593	0.233116463	0.538560855	1.208058479
RBM14-RBM4	64.01654504	24.82861064	31.4718613	3.277592264	2.915609848	2.621380311	0.491620741	0.799788412	0.702072595	0.387846776	0.889558436	1.197602569
MMP12	35.74547827	3.798717019	11.65161397	6.119526943	2.49222004	3.243828631	0.3259605	0.530078332	0.701508418	0.10627126	0.407256977	1.938187924
PGM2L1	5.400551222	0.666358363	1.254261565	1.519257896	0.63547238	0.573790817	0.232246953	0.377678351	0.701498422	0.123387102	0.418278149	1.761271043
NBPF10	0.813510475	0.244809457	0.307437146	0.266471849	0.049167016	0.162762275	0.377914182	0.610804764	0.692652656	0.300929693	0.184511108	-0.705718791
ANKFY1	7.020429117	1.146160618	1.800172329	3.591261128	1.449044927	1.487936535	0.25641913	0.414321455	0.692246629	0.163260764	0.403491942	1.305361753
ASH1L	20.34223342	2.134879673	4.11523928	4.277932676	0.623381969	1.397239642	0.202300268	0.326615622	0.691095563	0.104948146	0.145720378	0.473525973
TROVE2	21.01738309	3.33744172	5.295271123	2.928005637	1.645208653	1.190247256	0.251947214	0.406504428	0.690149561	0.158794352	0.561887119	1.823120733
IK	82.23419858	10.02804782	22.86756719	24.42934512	5.841505036	10.9552968	0.278078556	0.448448239	0.689448981	0.121944981	0.239118364	0.971494545
PWP2	17.37674991	3.148013392	9.505811864	5.327816903	2.212581818	4.69723341	0.547041991	0.881643175	0.688543298	0.181162381	0.415288637	1.196830989
EPG5	3.559478421	0.758955378	0.958953533	0.921967553	0.208401668	0.400300435	0.269408441	0.43418061	0.688500244	0.213220952	0.226040133	0.084229731
SPTBN1	9.726525696	1.111311383	2.7747069	10.70594821	0.478655851	4.9195835	0.28527215	0.459518709	0.68778469	0.114255739	0.044709337	-1.353618563
DIAPH2	5.733327723	0.638758172	1.09146675	2.23572326	0.680645384	0.683534759	0.190372294	0.30573317	0.683449553	0.111411418	0.304440803	1.450264634
PASK	3.051364697	0.657171194	1.196674262	0.3907953	0.228718115	0.245890574	0.392176741	0.629205555	0.682027434	0.2153696	0.585263217	1.442270987
RPL41_2	2483.321411	18430.50217	1126.180778	284.9061271	2911.918688	207.2510579	0.453497793	0.727436296	0.681725384	7.421714356	10.22062501	0.461659041
ZNF292	4.301819328	0.264501915	0.741010825	0.612803574	0.118933922	0.169078614	0.172255218	0.275909967	0.67964989	0.061486059	0.194081639	1.658332403
WDR35	12.45253784	2.154351198	2.411528149	3.916357679	1.252049562	1.214477329	0.193657564	0.310103782	0.679243268	0.173004991	0.31969745	0.885893577
ERCC5	16.59798313	1.620732136	2.399713366	4.863828545	1.508701144	1.125227832	0.144578612	0.231346114	0.678198717	0.09764633	0.310187978	1.66750505
MCM5	41.75109928	7.503672521	25.26511805	15.33960409	3.643117132	14.84821228	0.605136595	0.967965809	0.677695256	0.179723951	0.237497468	0.40212945
7-Sep	45.71653053	6.354436797	7.853167331	13.16203241	4.428476965	3.613952483	0.1717796	0.274574045	0.676636541	0.138996479	0.336458446	1.275379993
PPL	1.074695169	0.196211229	0.577217515	0.494623577	0.055486721	0.424521318	0.537098828	0.858271496	0.676246514	0.182573845	0.112179692	-0.702668572
RBM28	14.4418349	1.882054914	4.709310385	3.795831038	1.346556561	1.976593978	0.326088092	0.520727598	0.675267112	0.130319653	0.35474618	1.444732481
PLS3	119.878319	12.80115868	25.02388603	39.85390795	12.57858859	13.28404965	0.208744052	0.333318621	0.675166828	0.106784603	0.315617445	1.563473307
WDR3	48.4867134	6.992869904	10.53078995	10.47033913	4.943405345	3.628710377	0.217189189	0.346570472	0.674196451	0.144222394	0.472134215	1.710901837
PGAP1	3.238927403	0.752535907	0.631771004	0.513828049	0.24381198	0.159847757	0.195055623	0.311091925	0.673455356	0.232341085	0.474501111	1.030167177
CLCN5	5.754882556	1.266789784	2.020396291	0.996253919	0.366409505	0.557495806	0.351075156	0.559592083	0.672595645	0.22012435	0.367787266	0.740552784
TARS	278.3026996	31.39067994	59.61051039	85.11916044	37.06356011	29.02890149	0.214193073	0.341038391	0.671022329	0.1127933	0.435431458	1.948764263
DNAJC2	25.98107422	1.568262997	4.058046769	4.088561665	0.542110833	1.01627618	0.156192417	0.248565697	0.670302802	0.060361746	0.132592065	1.135288
FBN2	0.697659909	0.072469089	0.168040935	0.315074549	0.03700747	0.120761715	0.240863682	0.383279816	0.670181147	0.103874521	0.117456235	0.177281471
LRIF1	16.34396677	5.32572673	3.211589086	2.631492725	1.730549041	0.82248443	0.196499976	0.312554324	0.669577822	0.325852763	0.657630183	1.013056287
PREPL	29.00356319	5.411260306	6.943748709	7.499665717	3.731080331	2.855601133	0.239410195	0.380763789	0.669411696	0.186572259	0.497499552	1.414960733
JUP	48.96339465	5.680835563	27.92717306	22.41828754	6.220187855	20.31908589	0.5703684	0.906362087	0.668193461	0.116022094	0.277460437	1.257882512
LIG4	11.92589033	1.651354946	1.544080293	1.71375976	0.435366699	0.352539905	0.129472958	0.205711391	0.667970886	0.138468064	0.25404185	0.875512904
KIAA1429	14.39871208	2.97981301	2.621435065	4.586789089	1.671877445	1.325772353	0.182060385	0.28904149	0.666859561	0.206949968	0.364498435	0.816630593
GTPBP4	101.6121081	25.61391247	31.00020159	31.65031759	15.11963831	15.3266907	0.305083736	0.484250771	0.666549073	0.252075397	0.477708897	0.922276432
MCM3	213.9361143	44.95111673	112.0459877	67.41891698	20.99238516	56.0455692	0.523735733	0.831303315	0.666535925	0.210114673	0.311372328	0.567463824
URB1	19.81284119	2.092218835	6.013728089	5.734486425	1.40290611	2.761892754	0.30352679	0.481628615	0.666097251	0.105599132	0.244643723	1.21208429
SYNCRIP	144.770328	15.76728249	33.1834238	34.50730665	26.01956138	12.54097506	0.229214261	0.363429554	0.664978934	0.10891239	0.754030491	2.791454772
MTOR	16.31391208	3.169579948	5.085806581	8.342344247	2.416966648	4.12327709	0.311746597	0.494258804	0.66489285	0.194286933	0.289722718	0.576483937
WNK2	2.216231638	0.290515457	2.159369244	0.435427796	0.131156337	0.67210826	0.974342757	1.543558465	0.663758847	0.131085331	0.301212597	1.200275857
OPA1	23.23417987	2.135873426	4.70790886	8.31130768	1.864257703	2.666272375	0.202628579	0.320800586	0.662839107	0.091928075	0.224303777	1.286876479
CCDC91	10.42499615	1.201577001	2.645673909	2.435062009	0.613420224	0.978144811	0.253781764	0.401691952	0.662501153	0.115259227	0.251911541	1.128034967
TFPI	3.587402145	0.099633175	1.017756585	0.549915443	0.207478961	0.246920728	0.283702954	0.449015809	0.66238507	0.027773071	0.377292479	3.763924714
ARMT1	43.93790882	9.130235297	20.4493024	10.57146508	5.848757427	7.781931541	0.465413647	0.736126117	0.661439443	0.207798585	0.553258927	1.412768992
LUC7L3	68.68045248	6.782034912	10.87231345	10.71705619	2.731095202	2.683210444	0.15830288	0.250368235	0.66136403	0.098747674	0.254836324	1.367752264
SLC1A3	66.52428968	9.722735909	17.36736998	13.2543714	6.101259671	5.468578737	0.261068101	0.412586804	0.660271489	0.146153171	0.46032056	1.655157748
ROCK1	29.40195758	1.041706305	8.121387976	7.540408116	0.489049822	3.288722731	0.276219294	0.436146516	0.658998768	0.035429828	0.064857209	0.872302465
DNAJC13	25.12528242	3.012775269	3.871995919	7.452406445	1.936933697	1.810975867	0.154107558	0.243005515	0.657051438	0.119910106	0.259907147	1.116043056
KIAA1524	34.58696846	3.498173393	6.635219017	8.137167141	2.616795348	2.459578738	0.19184159	0.302264743	0.655897191	0.101141371	0.321585547	1.668829337
CDH2	22.249736	3.141905704	7.41785633	7.616083428	2.955177525	3.997310678	0.333390757	0.52485122	0.654694411	0.141210921	0.388018009	1.458271947
IFI44	7.245335646	1.863563099	2.132994037	2.260497741	0.812290713	1.047207532	0.294395476	0.463264136	0.654079496	0.257208664	0.359341528	0.482416436
ACLY	180.2969532	34.31740953	67.64714381	71.10509018	27.40564159	41.97731519	0.375198486	0.59035598	0.653931145	0.190338267	0.385424469	1.017882526
CCT2	311.9385489	40.91897074	158.1705145	87.25283443	58.17667743	69.59375487	0.507056646	0.797610248	0.653537017	0.131176384	0.666759743	2.345658994
POLA1	30.41658154	5.694278068	6.197281216	12.37704507	4.878757261	3.966501727	0.203746802	0.320472431	0.653422839	0.187209666	0.39417787	1.074191857
C4orf33	3.069076668	1.598351801	0.728531075	0.775313612	0.66742192	0.289399973	0.237377933	0.373268274	0.653027066	0.520792399	0.860841226	0.725038778
POLR2B	73.70533959	8.903657171	16.48561384	22.46094138	12.43220073	7.895330287	0.223669193	0.351513775	0.652214663	0.120800708	0.553503102	2.195962498
HERC5	2.533575655	0.221248548	0.39495157	1.406285156	0.178475237	0.344358765	0.155887024	0.244871222	0.651522389	0.0873266	0.126912551	0.539341679
IFT172	4.625600475	1.290650686	1.937597156	1.973410712	0.508993416	1.298450992	0.418885541	0.657973013	0.651472328	0.279023381	0.257925739	-0.113430272
JAK1	43.74799516	5.220719501	10.96977057	16.53407761	4.294516473	6.512060362	0.250749104	0.393856888	0.651426966	0.1193362	0.259737288	1.122021397
LAMC3	23.50862001	4.164826949	20.24843575	7.884618095	2.438827997	10.66574731	0.861319624	1.352728463	0.651251665	0.177161694	0.309314664	0.804008532
SYNE1	0.289935221	0.030643716	0.093290887	0.128816054	0.013936811	0.065083419	0.321764588	0.505243073	0.65097208	0.105691596	0.108191571	0.033727449
NSRP1	30.93911403	2.854859425	4.255326364	8.005726702	0.810520233	1.72744355	0.137538727	0.215775983	0.649696395	0.09227347	0.101242556	0.13382801
AQR	11.11716949	1.987419363	2.108201326	3.712539593	2.210691148	1.102578975	0.18963472	0.296987802	0.647180548	0.178770267	0.595466013	1.735912354
MICU2	23.62876128	2.843482552	8.03906191	7.068995757	3.345174885	3.766121804	0.340223587	0.532766171	0.647019317	0.120339891	0.473217837	1.975389503
RRP12	14.91913802	2.835923777	5.131528354	3.938953079	1.002662353	2.119755801	0.343956088	0.538152082	0.645789545	0.190086302	0.254550469	0.42129715
CRYZ	53.09279713	17.78971292	26.7131361	13.12579856	6.779753521	10.32733254	0.503140492	0.786796513	0.645029262	0.335068293	0.516521223	0.624372453
RBMX	149.9569337	24.84857695	74.26489381	36.76367253	17.34720154	28.46690315	0.49524148	0.77432153	0.6448006	0.165704755	0.471857145	1.509735146
SMN2	55.20937951	17.09972553	38.31897719	8.600854208	7.02011989	9.327928841	0.694066434	1.084535165	0.643931166	0.309725008	0.816211939	1.397955937
BLM	24.20861867	3.147564911	3.479756209	7.044885258	1.75070031	1.581658115	0.143740387	0.224511551	0.6433242	0.130018361	0.248506575	0.934568658
TANC2	5.420651019	0.422193774	1.573114043	2.854349019	0.410236342	1.293601895	0.290207585	0.453203826	0.643074811	0.077886175	0.143723258	0.883854375
PFAS	25.25138781	5.263494107	8.711551165	6.768625972	1.800579125	3.643990813	0.344992966	0.538364925	0.642017474	0.208443756	0.266018411	0.351867943
TENM3	32.79631047	3.313617339	7.933485704	9.730720028	1.440049175	3.671677776	0.241901775	0.377328478	0.641399634	0.101036284	0.147989992	0.550626126
FAT1	32.46196966	2.827890199	8.649887995	7.055270838	0.753722098	2.930656173	0.266462204	0.415385354	0.640519436	0.087113944	0.106831065	0.294355659
KIF11	37.22213477	2.722388295	4.013272128	13.14062622	6.699164386	2.20803857	0.107819505	0.168031457	0.640113159	0.073138962	0.509805566	2.80123507
SMC5	16.35145018	1.197852739	2.899485372	4.92504366	0.734426741	1.36099021	0.177322827	0.27634074	0.640070001	0.073256667	0.149120859	1.025450109
HNRNPM	235.2220935	21.7545839	96.5660517	72.87726754	15.78852845	46.59341271	0.410531384	0.63934083	0.639092713	0.092485292	0.21664545	1.22804009
UGGT2	9.407711753	0.932912136	3.328767339	2.25353206	0.633862742	1.239918683	0.3538339	0.550211246	0.636913352	0.099164617	0.281275227	1.504085141
CENPJ	5.722161189	0.595655275	0.805771552	1.439012969	0.186589525	0.315058455	0.140815948	0.218940664	0.6367292	0.104096207	0.129664937	0.316870905
FERMT2	25.35749811	3.453502736	6.361211228	6.522842581	2.9181264	2.543999859	0.250861154	0.39001399	0.63663679	0.136192566	0.447370355	1.715821701
ZBTB1	9.738942304	2.555303168	0.943571214	2.515804258	1.51945767	0.378797674	0.096886416	0.150567228	0.636041484	0.262379947	0.603964981	1.202807437
TMEM131	7.479610676	1.226191342	2.542431645	2.187903209	0.601912828	1.155141383	0.339914971	0.527967315	0.635274716	0.163937857	0.275109441	0.746856607
TAF1	12.00442805	1.525097594	2.899090801	3.028836938	0.351517356	1.135700113	0.241501785	0.374962448	0.634712267	0.127044586	0.116056877	-0.130502886
MVP	10.04152493	1.843322571	5.767111655	3.921506851	1.783082796	3.495064175	0.57432628	0.891255404	0.633968342	0.183569984	0.454693276	1.308563489
CSE1L	244.3536963	36.62493708	44.04159052	60.15798419	24.29174185	16.82225833	0.180237055	0.279634675	0.633647622	0.149884932	0.403799133	1.429782459
ACAP2	9.109884655	1.565207352	2.466082025	1.986143681	1.294491329	0.832766459	0.270703979	0.419288124	0.631225875	0.171814179	0.65176117	1.923494304
TMSB4X	700.0847232	2483.960562	486.8657371	132.8161108	494.6965627	143.0262516	0.695438311	1.076874264	0.630855361	3.548085653	3.724672857	0.07007288
EDC4	18.94386106	3.306263661	8.539463657	6.217958822	4.124472253	4.339024191	0.450777359	0.697821313	0.630442606	0.174529556	0.663316109	1.92622519
EIF4G3	18.9650238	1.683507812	4.656509732	8.440620114	1.33375151	3.20687701	0.245531447	0.379933816	0.629840313	0.088769085	0.15801582	0.831939771
DNTTIP2	68.83840411	4.568062585	7.099288417	11.18645684	1.267310622	1.784500125	0.103129765	0.159523266	0.629306074	0.066359217	0.113289725	0.771648258
CKAP2	44.74552005	4.388096477	7.519506521	11.65358388	2.531373987	3.027875564	0.168050489	0.259823552	0.628637474	0.098067839	0.217218498	1.147294966
PRPF6	27.73573783	3.801773487	12.99277266	13.74551455	2.255842143	9.952589531	0.468448784	0.724060893	0.628219706	0.137071294	0.164114783	0.25977873
GANAB	296.4194788	48.47417121	169.7207767	109.5967595	61.67148943	96.94356347	0.572569581	0.884547718	0.627488947	0.163532341	0.562712709	1.782822571
TTC14	11.3077275	1.646310747	1.572489298	1.021687363	0.263071599	0.219413951	0.139063247	0.21475645	0.626960288	0.145591654	0.257487377	0.822574052
RP11-493E12.3	24.02038509	23.52542516	5.742809988	3.027281277	2.476819021	1.117697945	0.239080679	0.369208489	0.626938175	0.979394172	0.818166134	-0.259495788
ATP8A1	2.236934191	0.275020114	0.538187745	0.561096945	0.225819287	0.208390546	0.240591675	0.371398468	0.62638114	0.122945107	0.402460376	1.710832425
HUWE1	44.74630412	6.168537938	16.26420234	18.13151706	1.461648187	10.16933511	0.363475882	0.560865099	0.625794175	0.137855809	0.080613673	-0.774063595
TAF15	113.8028628	16.31096898	48.510795	44.70158968	20.43500627	29.39651781	0.426270428	0.657616832	0.625478255	0.143326526	0.457142719	1.673339003
ZNF37A	18.17307521	1.685087412	4.36715249	2.845248263	0.672641361	1.054675999	0.240308943	0.37067978	0.625283082	0.092724395	0.236408671	1.350262092
NOTCH1	8.164357301	0.78069392	5.665232021	1.182473321	0.125538651	1.265571672	0.6938981	1.070275033	0.625185857	0.095622214	0.106166159	0.150906261
PLEC	27.52431816	3.610813734	33.6641862	4.5873568	0.67279003	8.646441301	1.223070668	1.884841681	0.623935584	0.13118631	0.146661805	0.160876028
WDR44	20.29790596	3.156589531	3.808001201	6.013798724	3.250407945	1.738372553	0.187605618	0.289063973	0.623685778	0.155513063	0.540491642	1.797236535
TRANK1	0.784388197	0.111760439	0.187527284	0.235211742	0.036923832	0.086587211	0.239074587	0.368124527	0.622733092	0.142481031	0.156981245	0.139822346
LYAR	115.4284975	13.06612095	34.90992236	21.0336147	6.198328433	9.794624009	0.30243764	0.465665277	0.622655607	0.113196665	0.294686792	1.380350945
UTP6	42.37788563	8.700116398	15.07829995	9.224867939	5.882847883	5.049891154	0.355805858	0.547421512	0.621561867	0.205298501	0.637716217	1.635191475
SAFB	43.56678178	3.472468156	13.39739624	15.19323704	3.8457069	7.182328859	0.307514021	0.472731969	0.620370241	0.079704491	0.253119654	1.667086615
CHORDC1	49.29617945	6.875579472	12.60148667	6.3797082	2.513446433	2.504264591	0.255628059	0.392535914	0.618778454	0.139474895	0.39397514	1.49809913
LYST	1.604037028	0.410613156	0.505529732	0.227893202	0.098657658	0.110285314	0.315160887	0.483934198	0.618722395	0.25598733	0.432911807	0.758000744
PHF14	11.17713725	0.920465346	2.393083564	3.305040426	0.577201845	1.08607698	0.214105232	0.328612313	0.618066488	0.082352513	0.1746429	1.084523404
EIF3CL	87.33703841	11.20727516	45.02374831	41.23004742	13.56659372	32.60006326	0.515517232	0.790687018	0.617086085	0.128322134	0.32904628	1.35852047
KIF18A	10.89819491	0.788875971	1.058366058	4.289282514	0.62477083	0.638334767	0.097113886	0.148820873	0.615827381	0.07238593	0.145658587	1.008809554
ACADM	72.71816482	14.65916966	20.37501511	23.23306508	11.91046473	9.965028877	0.280191547	0.428915808	0.614281055	0.201588829	0.51265146	1.346562613
TNS2	1.283789226	0.344559989	0.959893054	0.434665802	0.397456186	0.496895083	0.747702998	1.143165808	0.612497448	0.268392959	0.914394886	1.76847051
CAPRIN1	112.6764264	22.70531066	32.35933229	37.5176306	20.54563081	16.46613783	0.287188131	0.438890665	0.611865458	0.20150897	0.547626022	1.442346939
USP47	26.64955948	1.954591077	4.86481148	8.541335769	1.422984956	2.381833545	0.182547538	0.278859608	0.611266766	0.073344217	0.166599815	1.183631671
ATAD5	11.87195507	0.882788997	2.123556016	2.558598797	0.362315668	0.698710542	0.178871635	0.273083276	0.610416337	0.074359193	0.141607066	0.929310239
MED12	9.436890065	1.772405146	3.497383734	4.350644867	1.631539428	2.460690854	0.370607659	0.565592212	0.609869559	0.187816657	0.375010941	0.99760767
PYROXD1	11.87708579	1.148114187	2.28998869	3.706861727	1.529126395	1.088781267	0.192807287	0.293720496	0.607284365	0.096666321	0.412512391	2.093352217
CAD	33.94697958	5.501720163	14.1560022	12.68581443	3.463763617	8.04302655	0.417003291	0.634017358	0.60446357	0.162068032	0.273042274	0.752524789
DDX18	56.59421937	8.041831389	11.25687988	14.85505952	7.415075997	4.490677921	0.198905118	0.302299557	0.603898468	0.142096339	0.499161648	1.812637706
EXOSC10	40.77012224	12.68839877	13.51945751	15.2537215	7.281391253	7.684454314	0.331602084	0.503775706	0.603328476	0.31121807	0.477351789	0.617127036
CPT1A	38.23746586	5.660488792	14.81056797	8.929156783	2.95909611	5.250577355	0.387331316	0.588026113	0.602312074	0.148035145	0.331397038	1.162620984
RP11-186B7.4	76.31370411	22.4066734	117.0603339	25.33791189	49.96904199	58.92705951	1.533935946	2.325647819	0.600394401	0.293612709	1.972105761	2.747750601
RBM26	28.82875463	2.945980608	5.934714601	6.427225004	1.639978468	2.005969004	0.205860943	0.312104991	0.600361293	0.102188965	0.255161204	1.320169571
EEF2	832.2703515	175.6270409	382.687183	465.9462702	320.1600177	324.6666589	0.459811145	0.696789908	0.599682296	0.211021624	0.687117889	1.703166803
CCDC34	30.10074428	7.766569268	11.4196434	6.246866558	2.908258181	3.590541215	0.379380765	0.574774758	0.59935017	0.258019177	0.465554715	0.851472437
NUP205	72.52697582	14.65759803	17.5870217	26.11570073	21.63566227	9.584977869	0.242489384	0.367019747	0.597936097	0.202098569	0.828454212	2.035362857
CTSV	6.401662067	0.575696073	6.713288646	1.599385033	0.47368906	2.538427702	1.048679011	1.587127333	0.597844725	0.089929157	0.296169497	1.71956221
NNT	13.97137405	2.584932965	3.594226163	5.313582252	4.030874158	2.06871293	0.257256455	0.389325474	0.597769467	0.185016374	0.758598243	2.035683075
RP11-11N7.5	43.12923916	15.45764329	12.90299057	7.890890424	2.218853589	3.56117105	0.299170373	0.451301546	0.59312441	0.358402875	0.281191788	-0.350027745
TJP2	15.98599845	1.68031605	4.65090196	6.515974414	2.704164262	2.859230046	0.29093597	0.438803142	0.592872182	0.105111736	0.415005353	1.981206185
AHNAK2	0.925315598	0.116974315	0.402428345	0.3798893	0.04458152	0.249116295	0.434909285	0.655760229	0.592453895	0.126415588	0.117353977	-0.107307632
SASS6	20.99662033	2.536799331	3.030868393	2.546140211	0.720988448	0.55416743	0.144350298	0.217650005	0.592435973	0.120819412	0.283169185	1.228812001
CUL2	47.18081949	4.823013028	9.090217303	12.79381666	3.623032538	3.712700885	0.192667643	0.290194942	0.590908069	0.10222402	0.283186217	1.470016818
TGDS	35.07346728	23.93267614	16.68211361	5.595886142	5.161370926	4.008099153	0.475633432	0.716258167	0.590629561	0.682358432	0.922350955	0.434786038
TNKS	4.967906098	1.359224753	1.278460161	1.555123175	1.00416179	0.602520109	0.257343866	0.387442048	0.59028314	0.273601136	0.645712061	1.238816752
ZFC3H1	17.21372331	1.727146537	3.207912384	1.829358218	0.456410154	0.512142271	0.186357845	0.279957345	0.58713148	0.100335442	0.249491953	1.314161976
GOLGA8B	8.129753047	2.835506109	2.014634171	2.150397574	0.777497567	0.800335712	0.247810008	0.372180345	0.586767414	0.348781334	0.361559917	0.051911915
ATP2B1	65.24322736	4.480270156	13.04426633	11.48697411	3.10044041	3.449154889	0.19993288	0.30026662	0.586728354	0.068670272	0.269909236	1.974716768
ATP7A	6.820154942	1.098857246	1.424324555	1.511482891	0.754050546	0.473867694	0.208840498	0.313511782	0.586118156	0.161119103	0.498881298	1.63056903
ZC3H15	156.5788924	14.67493412	31.1155681	29.57756648	9.550096028	8.818157089	0.198721345	0.298136667	0.585226977	0.093722301	0.322883089	1.784547599
G3BP1	42.80549361	8.826044687	17.82079183	9.752482351	7.397672039	6.088056571	0.416320204	0.624257123	0.584446803	0.206189532	0.758542469	1.879258866
RBM45	6.164487689	1.245869841	3.298825696	1.626902367	0.893844843	1.304601696	0.535133796	0.801893047	0.583510185	0.20210436	0.549415171	1.442796301
CPNE3	24.53390657	4.303060638	7.630128829	6.858844858	8.49950343	3.195275655	0.311003419	0.465862069	0.582972427	0.175392395	1.239203336	2.820754832
RP11-203J24.9	10.18601175	8.803880065	3.824899303	4.117866425	7.293062199	2.315585171	0.375505094	0.562326441	0.582575405	0.86431081	1.771077895	1.035005556
EXOC2	21.39382723	5.190934142	6.787702099	8.018424473	2.683017434	3.8077219	0.317273858	0.47487158	0.581808764	0.242637004	0.334606561	0.463666144
NARS	73.7370384	12.3226801	22.93462669	21.6120572	8.828252314	10.05816843	0.311032653	0.46539616	0.58139326	0.167116559	0.408487366	1.289436769
DDX58	3.393737688	0.289903346	0.354988134	1.49193115	0.247034882	0.233235581	0.104600935	0.15633133	0.579711192	0.085423027	0.165580618	0.954836883
KIF23	29.82738136	3.510723745	6.297656223	11.83027423	2.631494947	3.729810217	0.211136745	0.315276734	0.578441027	0.117701373	0.222437358	0.918267956
DLGAP5	32.26212219	2.314165263	3.996630293	14.84543144	2.617972121	2.745152287	0.123879956	0.184915629	0.577924382	0.0717301	0.176348672	1.297780158
TMEM67	3.176923921	0.696868947	0.827705788	0.671529934	0.480400905	0.261155169	0.260536862	0.388895797	0.57789614	0.219353363	0.715382712	1.705458428
EFTUD2	51.92203095	8.728318132	29.52856198	17.93607617	6.642209586	15.21994271	0.568709687	0.848565905	0.577334334	0.168104328	0.370326794	1.139442066
CLUH	51.37346572	9.814746997	36.10469209	13.3786161	4.33378675	14.02883699	0.702788718	1.048601506	0.577303587	0.19104701	0.32393386	0.7617716
PTPN23	12.20920267	2.361123519	11.4248893	2.99998077	1.192887781	4.180469008	0.935760476	1.393498602	0.574500355	0.193388838	0.397631809	1.039928643
GTF2I	46.58938623	7.948248724	13.26191077	13.99866437	4.667454039	5.931384051	0.284655194	0.423710712	0.573864179	0.170602134	0.333421383	0.966710937
COPS2	56.9457997	6.64136927	10.56199285	10.35227935	3.988256625	2.854285237	0.185474485	0.275715631	0.57196033	0.116626148	0.385253961	1.723918507
KNTC1	6.356510911	0.914246207	1.223962797	2.754999028	0.839598124	0.787639276	0.192552615	0.285894575	0.570230528	0.143828308	0.304754418	1.083299485
C4orf27	38.66626583	5.800017123	22.47964936	7.393192763	5.010454662	6.38060279	0.581376269	0.863037526	0.569951107	0.150001998	0.677711893	2.175690373
FAM21C	14.80666911	2.514831325	4.271738016	6.45437608	1.272248959	2.7637325	0.288500944	0.428195145	0.569692398	0.169844501	0.197114166	0.214816954
DYNC1I2	40.98242962	5.853800131	9.263664047	13.36126816	8.185946655	4.479197886	0.226039894	0.335237481	0.568606041	0.142836825	0.612662403	2.100724348
HERC2	10.07963565	1.56156341	3.588361383	3.496661165	0.337844559	1.845587843	0.3560011	0.527814322	0.568148799	0.154922605	0.096619187	-0.681166044
TFAM	74.1316204	9.803198433	33.51450947	15.88964366	9.085471151	10.64988609	0.452094657	0.670240713	0.568054457	0.132240445	0.571785708	2.112311081
LNPEP	6.14062437	1.469456005	1.584591405	1.007790915	0.493692876	0.385280981	0.258050535	0.382302494	0.567060991	0.239300748	0.489876292	1.033592565
DDX17	67.43101851	10.66060026	28.82380778	6.594332241	4.529167308	4.174115007	0.427456213	0.632985245	0.566395228	0.158096385	0.686827285	2.119142973
ABCB7	42.87007797	7.475250819	18.72309101	11.71310114	5.660241984	7.571523813	0.436740307	0.646414961	0.565684904	0.174369891	0.483240255	1.470589693
RP11-97O12.7	54.28535715	18.29238509	27.61508347	9.47765087	5.553918334	7.135930268	0.508702253	0.752921833	0.565678612	0.336967205	0.586001575	0.79829635
PABPC1	300.1890447	135.6564684	48.61525976	86.33214164	50.80302316	20.68469041	0.161948814	0.239594316	0.565055779	0.451903461	0.588460128	0.38093006
IPO5	119.3122156	19.56414176	29.04848701	41.19793887	21.26737296	14.83833901	0.24346616	0.360171878	0.564964276	0.16397434	0.516224198	1.654527705
KMT2D	8.666234684	0.629149101	8.049366246	0.948899012	0.100775951	1.303630305	0.928819325	1.373834611	0.564738443	0.072597746	0.10620303	0.548828279
HSPA13	44.2837326	4.891933433	12.14623843	7.589962627	3.746587343	3.074033014	0.274282174	0.405012932	0.562307112	0.110467956	0.493623951	2.159784455
EP300	13.13942405	0.637884026	5.061815482	4.388301285	0.257843319	2.490223967	0.385238764	0.567468778	0.558788138	0.048547335	0.058756977	0.275368069
TLN1	24.62598259	2.869529145	9.579361795	12.74646545	2.532934368	7.302740105	0.388994094	0.572922755	0.558592387	0.116524453	0.198716607	0.77007971
C11orf31	68.92000239	216.6295041	55.75581204	15.32774372	53.5282706	18.26308691	0.808993182	1.191505237	0.558585843	3.143202214	3.492247233	0.151920609
RPAP3	47.40374205	3.180075686	10.46118032	10.6948941	2.697228223	3.475384261	0.220682585	0.324957333	0.55827752	0.067084908	0.252197749	1.910495249
PDCD11	49.2800422	8.458813289	17.31386576	10.97407222	3.832556086	5.676188441	0.351336261	0.517236294	0.557971027	0.17164785	0.349237367	1.024756143
LACTB	5.495554788	0.354783986	1.941188872	1.005928405	0.365402444	0.523043303	0.353228918	0.519960765	0.557799306	0.064558357	0.363248957	2.492282897
STK11IP	5.928783137	1.792928624	3.394395952	2.511076523	2.160224689	2.115566979	0.57252827	0.84249403	0.557319531	0.302410897	0.860278319	1.508293354
HDAC2	30.9461227	2.725594379	9.36687586	7.827901758	2.68525695	3.485209521	0.302683343	0.445229083	0.556738552	0.088075472	0.343036619	1.961550376
ALDH16A1	11.70784744	2.837364476	12.22238979	3.776150845	1.201411836	5.793793159	1.043948501	1.534311895	0.555541239	0.242347237	0.318157797	0.392666847
CDK5RAP2	16.07067765	2.917746298	3.773840701	8.180260357	1.239207969	2.823033637	0.234827727	0.345103152	0.55542489	0.181557142	0.151487595	-0.26122402
FER	4.586698267	0.362594371	0.975494196	1.38497145	0.22585006	0.432831997	0.212678955	0.31252052	0.555273632	0.079053461	0.163071997	1.044608536
ROCK2	65.31793814	3.455754516	16.71527668	17.17322991	1.574537093	6.455738684	0.255906374	0.375918724	0.554804698	0.052906669	0.091685554	0.793244854
SERINC1	116.4247719	10.64490515	34.72715846	27.49413513	10.09900534	12.04181962	0.298279807	0.437977757	0.554191291	0.091431617	0.367314894	2.006252359
MYO9A	2.52605377	0.303269359	0.661808417	0.591825788	0.075512778	0.227218824	0.261993004	0.383928562	0.5513096	0.120056573	0.127592917	0.087833843
KIAA0020	91.28467705	11.05571366	16.66468937	21.13520353	4.812661014	5.650803316	0.182557357	0.267364509	0.550458161	0.12111248	0.227708288	0.910839264
NPC1	43.43677572	7.443884133	18.7863841	13.40467123	7.413183058	8.487460902	0.432499507	0.633171881	0.549898698	0.171372852	0.55302983	1.690218719
HOOK3	5.637352443	0.496288097	1.728799038	0.938131085	0.159072184	0.421158586	0.30666861	0.448933622	0.549821644	0.08803567	0.169562854	0.945660067
OFD1	9.765802615	1.271009813	1.608985786	2.334791983	0.61842266	0.563098112	0.164757148	0.241176994	0.549751238	0.130149038	0.264872701	1.025134518
IMMT	64.36357913	11.36014121	29.67364571	26.27705847	7.994334755	17.7310056	0.461031629	0.674771326	0.54953294	0.176499526	0.304232483	0.785509891
C1GALT1C1	58.94392322	6.011149048	58.55989865	6.069971884	1.921623802	8.819438604	0.993484917	1.452962019	0.548427021	0.10198081	0.316578699	1.634266482
PIK3C2A	30.2900963	2.70461851	5.767136833	9.02002291	1.819756525	2.508333329	0.190396781	0.278085029	0.546516988	0.089290522	0.201746331	1.175963485
SUPT6H	33.53568846	4.308111917	13.08197419	12.18202146	1.477544916	6.938154794	0.390091118	0.569540517	0.545987329	0.1284635	0.121288977	-0.082910072
LMNB1	82.24842235	8.739086114	28.735686	22.15926758	10.17075834	11.29789733	0.349376744	0.509849763	0.545288613	0.106252325	0.458984409	2.110950737
SKA2	77.82556112	116.5179486	31.50205646	11.67280632	23.97928339	6.892746144	0.404777762	0.59049606	0.544797401	1.497168114	2.054286067	0.456400868
INADL	3.998077492	0.764107435	0.887181418	1.680876085	0.527286097	0.543442879	0.221902007	0.323309305	0.542992315	0.191118716	0.313697185	0.714903522
AP3B1	17.40916246	2.321826815	3.345294864	6.328962083	2.465052867	1.771729647	0.19215714	0.27994	0.542831064	0.133368094	0.389487697	1.54616419
FCHO2	6.104094789	0.822198046	1.083536185	2.329385846	1.178048252	0.602376127	0.177509725	0.258598689	0.542816901	0.134696147	0.505733412	1.908668518
INCENP	28.44287259	4.538076724	9.346531415	8.579952976	1.641171615	4.103136519	0.328607154	0.478223661	0.541321621	0.159550577	0.191279791	0.261670638
LEO1	49.83197902	2.354203134	9.140806704	9.420804131	0.682088142	2.507554814	0.183432544	0.266172057	0.5371095	0.047242818	0.072402327	0.615941033
MCM4	99.26813799	20.50914977	42.3489175	35.78193937	18.39825891	22.14948416	0.426611382	0.619012959	0.537047156	0.206603551	0.514177242	1.31540071
NUP210	78.02995197	8.005570596	42.19400704	27.29072535	10.3286354	21.39235727	0.540741164	0.783869135	0.535674634	0.102596124	0.37846687	1.883190793
NF1	10.41224756	1.386068495	3.504002206	2.565644707	0.463242597	1.25061022	0.336526978	0.487444819	0.534516744	0.133119049	0.18055602	0.439729489
PRPF3	58.09538288	19.14613271	16.4199534	10.66506898	8.26583435	4.365954239	0.282637838	0.409369526	0.534449094	0.329563758	0.775038058	1.233709555
SPAG9	15.75294115	1.351698742	4.357333697	4.33892292	1.132875184	1.737485841	0.276604455	0.400441739	0.533767967	0.085806119	0.261095946	1.60542762
IKBIP	93.50372078	26.63370744	27.06441754	12.03587031	8.312081749	5.042363204	0.289447493	0.418944627	0.533457914	0.284841151	0.690609115	1.27771179
FUS	90.08725226	15.49956583	63.93268663	22.74004699	6.286044903	23.3442821	0.709675176	1.02657141	0.532603239	0.1720506	0.276430603	0.684084417
SLFN5	2.528265454	0.512700282	0.468766964	0.647456787	0.391805308	0.173630516	0.185410501	0.268173135	0.532441765	0.202787362	0.605145109	1.577313384
EDRF1	13.75114223	2.689457919	2.987142334	1.530022586	0.59179618	0.480392244	0.21722867	0.313977224	0.531445388	0.195580692	0.386789179	0.983783479
PSMC6	51.77039363	12.71255286	17.7941002	9.72744552	8.262570822	4.820438387	0.343711897	0.495550284	0.527831667	0.245556426	0.84940808	1.790403252
SC5D	42.96163249	6.21584692	21.12940485	6.797207307	3.869355419	4.818059714	0.491820344	0.708829302	0.527306834	0.144683676	0.569256644	1.976177065
L1CAM	111.6187857	10.30646325	67.36772669	42.18093811	11.3897962	36.68188476	0.603551869	0.869631791	0.526926921	0.092336278	0.270022354	1.548109359
RP11-432B6.3	3.684423084	1.6141113	0.679080461	1.084545122	0.858460122	0.287985775	0.184311206	0.265536001	0.526763688	0.438090649	0.791539333	0.853431621
UBR2	17.25405688	2.034159686	3.475700777	3.84618547	1.800033866	1.115115712	0.201442525	0.289927701	0.525324915	0.117894574	0.468004957	1.98902649
ABCC4	25.49293002	4.665696412	7.336452458	6.421810134	5.447490629	2.659516607	0.287783807	0.414138156	0.525126711	0.18301923	0.848279615	2.212544655
CHTF18	7.181851315	3.314742553	5.840057942	2.422330639	1.473853152	2.834533949	0.813168873	1.170168062	0.52508885	0.461544302	0.608444251	0.398655949
COPG1	83.82069737	21.21271323	57.11934958	37.12162998	12.75034567	36.37890539	0.681446843	0.979992134	0.524169048	0.253072498	0.343474833	0.440653663
NEDD4	7.774928809	1.063141607	1.276216911	2.406161309	1.21384707	0.567423658	0.164145157	0.235821121	0.522720754	0.136739722	0.504474519	1.883349
ODF2L	4.13882097	0.551197964	1.041716959	0.943926525	0.2613107	0.341271383	0.251694134	0.361544436	0.522501381	0.133177532	0.276833729	1.055669013
CPS1	372.600397	96.60563431	116.3675829	183.1240812	199.6179124	82.1380427	0.312312021	0.448537637	0.522240948	0.259274105	1.090069154	2.071869636
TBL3	12.74090859	3.124570372	9.212608631	3.674572613	1.652667828	3.815589567	0.723073128	1.038376423	0.522116064	0.245239211	0.449757836	0.874958749
GCN1	46.46076545	5.911061556	19.25539754	19.27164443	5.060074506	11.46440681	0.41444426	0.59488472	0.521432043	0.127226952	0.262565788	1.045274626
AHI1	8.866545316	1.396813254	1.861483775	3.55328205	0.707206435	1.070408258	0.209944652	0.301244945	0.520927994	0.157537486	0.199029074	0.337284038
COL1A1	11.08866851	2.423573397	8.299849983	2.506731038	0.556185198	2.69176955	0.748498341	1.073816659	0.520676668	0.218563067	0.221876695	0.021708508
LARS	64.15245378	9.403347271	12.09079925	24.36892612	16.32744075	6.588403136	0.188469786	0.270360832	0.520552896	0.146578139	0.67001068	2.192514141
PFKM	48.66097929	11.29093014	33.63647933	20.92930929	9.802702328	20.7463735	0.691241315	0.991259349	0.520073117	0.23203253	0.468371994	1.013327734
HERC4	15.14307934	2.879850031	3.445204651	3.610574651	1.957925799	1.177120849	0.227510176	0.32602036	0.519030988	0.190175985	0.542275396	1.511690636
SNHG6	191.4285028	1107.901553	69.25790234	37.54059959	233.4710979	19.46273927	0.361795142	0.518445083	0.519018141	5.787547501	6.219162731	0.103768238
RNPC3	5.04123432	2.218607598	0.775118872	1.135628845	0.731227382	0.250050181	0.153755771	0.220186535	0.518085683	0.44009214	0.64389645	0.549023092
LIMA1	80.47659275	10.46862018	21.20614398	21.62106477	9.516348138	8.147211526	0.263506981	0.376818238	0.51602761	0.130082796	0.440142437	1.758540308
PIGK	51.69895271	7.840644711	23.77049956	10.32175936	5.754017691	6.784294054	0.459786868	0.657280781	0.515544539	0.151659643	0.557464817	1.878043524
ZNF83	4.9278782	0.838483827	1.038515153	0.749878757	0.271897103	0.225754066	0.210742861	0.301054088	0.514538947	0.170151086	0.362588086	1.091515163
ZNF644	26.23603462	3.35631736	4.333477595	3.54346855	1.007094392	0.834684478	0.165172735	0.235555774	0.512093136	0.127927768	0.284211466	1.151635306
NDC80	32.59730159	2.870861116	5.499531256	7.56144067	1.931069997	1.818556571	0.168711243	0.240503979	0.51150465	0.088070514	0.255383872	1.535936423
PTGR2	2.320981798	0.666825469	1.156375716	0.749762808	0.246827701	0.532202933	0.498226964	0.709828397	0.510667188	0.287303188	0.329207715	0.196424146
MOSPD2	8.330908224	1.832101627	1.693490864	2.399689303	1.231975634	0.694565017	0.20327806	0.28943956	0.509807607	0.219916194	0.513389643	1.223100348
SCML2	11.43983801	4.415682049	5.150848757	3.302179334	3.051661263	2.116721497	0.450255393	0.641007433	0.509597529	0.385991659	0.924135534	1.259534782
KIF3A	7.13563342	0.38585476	1.594507164	1.697312689	0.329204491	0.539362505	0.22345699	0.317774391	0.50800569	0.054074353	0.193956301	1.842715246
SPG11	6.819670636	1.694005054	1.924657518	2.247853877	0.860410053	0.901994552	0.282221477	0.401269211	0.507742685	0.248399834	0.382769566	0.623811917
XXbac-BPG246D15.9	65.3129143	3.293733839	39.01777256	10.35306347	2.472395974	8.793054395	0.597397513	0.849319085	0.507615437	0.050430055	0.238808154	2.243496402
LONP2	17.77315383	3.984068343	7.0766035	4.573321908	2.573040087	2.58845498	0.398162508	0.565990112	0.507419471	0.224162148	0.5626195	1.327616871
TSPYL2	10.83752348	3.230486587	4.161247281	3.893843246	0.748780011	2.12389252	0.383966622	0.545448901	0.506463145	0.298083468	0.192298447	-0.63236925
EIF2AK2	24.38440993	3.223376944	7.374955793	4.943187026	1.579173777	2.122739655	0.30244553	0.42942734	0.505738705	0.132190074	0.319464703	1.273042695
MSH3	11.36975841	1.380319586	2.342842119	4.59595306	1.16123788	1.344101426	0.206059094	0.292453254	0.505147903	0.121402719	0.252665305	1.057426837
GALNT7	15.32749989	1.98461952	3.86231093	3.647858678	2.497601564	1.304546295	0.251985709	0.357619746	0.505084482	0.129480968	0.684676076	2.402681547
OBSCN	3.635301869	0.668085853	3.042913348	0.609396192	0.097276153	0.723814056	0.837045576	1.187756119	0.504860555	0.18377727	0.15962711	-0.203252652
POLR3B	17.13269395	2.692171889	3.269904586	5.129062943	2.158785252	1.388616973	0.190857585	0.270735023	0.504385009	0.157136519	0.42089272	1.421434049
ROBO1	4.536680756	0.359810959	1.571178855	1.389264681	0.284400334	0.682183278	0.346327842	0.4910391	0.503699533	0.079311501	0.204712851	1.367999687
NDUFA13	108.8604444	88.52445825	244.0690437	9.798767318	39.32356586	31.14144901	2.242036076	3.178098632	0.503354407	0.813192144	4.013113547	2.303053793
STXBP3	24.34517331	3.372327194	4.490269023	5.794902935	2.835815923	1.514427211	0.184441859	0.261337805	0.502749725	0.138521388	0.489363835	1.82079874
ZHX1	8.450532097	0.929203589	1.055372454	1.401526508	0.513949213	0.247732162	0.124888284	0.176758813	0.501144003	0.109957998	0.366706737	1.73767423
PBRM1	10.27608008	0.615862266	1.803525551	4.175386703	0.854746697	1.03698653	0.175507152	0.248357003	0.500885607	0.059931634	0.204710787	1.772197521
STXBP4	2.271898634	0.596299222	0.468645857	0.629147547	0.336147036	0.183398111	0.206279387	0.291502546	0.498908821	0.262467354	0.534289672	1.025484142
CSPG4	2.893029264	0.497235704	1.615478189	0.784455793	0.193034425	0.618878458	0.55840368	0.78892713	0.498583601	0.171873721	0.246074319	0.517745124
TTC37	26.94469637	2.256653252	3.542612757	9.016602327	2.269011227	1.674536043	0.131477182	0.185716968	0.498293187	0.083751296	0.251648142	1.587224521
KIAA1468	4.03459629	0.613299295	0.940511547	1.04856425	0.390384599	0.345257004	0.233111687	0.329266427	0.498234082	0.152010078	0.372303937	1.292313901
HNRNPA2B1	539.3941144	51.95311659	277.3587916	166.3548721	34.50325507	120.6127445	0.514204334	0.725032835	0.495704561	0.096317544	0.207407542	1.106597837
MLH3	5.303607742	1.096256965	1.441527826	0.57847357	0.351200542	0.221201884	0.271801365	0.382388921	0.492488019	0.206700235	0.607115968	1.554432092
ZNF320	6.978901889	1.88711855	1.983319956	0.800014921	0.691708011	0.319836816	0.284187969	0.399788563	0.492391719	0.270403364	0.864618887	1.676951251
SUSD2	2.726276074	0.273007971	2.218896433	0.919597513	0.128114868	1.052857163	0.813892787	1.144910843	0.492324588	0.100139517	0.13931624	0.476352037
SEC62	94.61079611	7.887757129	21.14165815	12.07599607	4.92755919	3.794866457	0.223459256	0.314248732	0.491895118	0.083370582	0.408045776	2.291120698
SCAF8	15.05214849	3.666764665	3.298905121	6.617148732	4.656640611	2.037113181	0.219165066	0.307853618	0.490226667	0.243604072	0.703723129	1.530469681
COPB2	66.88516105	9.253227049	20.64754516	21.24147519	8.407336319	9.207158689	0.308701434	0.433451943	0.489659863	0.138344992	0.395798138	1.516494407
PNISR	17.97659279	2.630238417	3.874878017	3.10736181	1.020487767	0.939777167	0.215551304	0.302435707	0.488597193	0.146314624	0.328409702	1.166422775
MIB1	37.50996031	4.118292203	10.2801571	9.326382647	2.803341139	3.582940272	0.274064729	0.384172557	0.487237796	0.109791964	0.300581827	1.452985329
SEC31A	39.0927525	11.6197651	11.05099747	16.0995159	10.42346534	6.376748923	0.282686605	0.396083271	0.486600249	0.297235788	0.647439674	1.123137944
TAF13	85.6817075	112.221225	37.71328463	15.95409059	13.96813088	9.83629974	0.440155615	0.616537789	0.486175653	1.309745432	0.875520344	-0.581073823
THADA	6.460048018	1.331187203	1.802464695	1.941153495	0.612552735	0.758578278	0.279017229	0.390787375	0.486029651	0.206064599	0.315561204	0.614823174
POLR1A	17.09053769	1.672024212	5.770424434	4.59188834	1.026187457	2.170333373	0.337638554	0.472645067	0.485277547	0.09783333	0.223478312	1.19173688
KHDRBS1	103.4794978	10.13427626	55.17905296	35.264456	10.21897555	26.32251537	0.533236575	0.746431913	0.485234931	0.097935112	0.289781177	1.56506578
ACADSB	4.976632829	0.741079599	2.57627012	1.938656642	1.018308155	1.404473014	0.517673336	0.724456814	0.484857679	0.14891185	0.525264832	1.818586434
OXCT1	97.21414748	11.28279648	46.17917395	27.15392775	9.341321879	18.04955894	0.475025242	0.664712638	0.484726605	0.11606126	0.344013653	1.567579322
MKLN1	12.02095711	1.94810696	3.721683417	3.654591199	1.333190203	1.581710713	0.309599592	0.432800997	0.483300251	0.162059222	0.364798723	1.170579558
UBE2V2	46.16439962	15.43768719	17.22392379	8.326108006	7.527237916	4.339246657	0.373099703	0.521161466	0.482169206	0.334406758	0.904052399	1.434802393
KRR1	28.62690489	3.485650975	7.409638605	6.204766779	2.504251953	2.242032009	0.258834779	0.361340255	0.481326503	0.121761364	0.403601302	1.728874409
RP11-321N4.5	43.8310526	11.20312613	13.82904817	7.869106148	3.781032584	3.465209325	0.31550801	0.440356155	0.4809942	0.255597926	0.480490733	0.910632479
NUP160	50.89545742	9.048975606	15.14469624	15.40684767	5.131935031	6.398527712	0.297564793	0.415304146	0.480964434	0.177795349	0.333094423	0.905713615
NPEPPS	21.95528614	3.941404581	7.18684101	6.367423918	4.241739389	2.907450844	0.327339893	0.456613362	0.480183646	0.179519618	0.666162556	1.891732753
NHS	4.371075192	0.366733288	1.108967253	1.054741905	0.339583713	0.373205167	0.253705829	0.353835536	0.479922281	0.083900018	0.32195906	1.940134222
PLCB4	11.61668615	1.180547328	2.33690487	5.535460821	0.988551594	1.551286218	0.201167944	0.280245181	0.478289132	0.101625138	0.178585239	0.813355534
ARID4A	3.361909841	0.172387961	0.557780533	1.128669691	0.150267241	0.260767094	0.165911806	0.231039335	0.477721943	0.051276795	0.133136596	1.376529202
VIM	271.9149167	24.74795292	130.9413753	84.19217949	37.80200252	56.41333475	0.481552748	0.670054334	0.476584251	0.091013591	0.448996602	2.302550629
LAMC1	80.55352204	10.28462639	28.73382364	24.19213092	4.50423002	11.96947618	0.356704746	0.494767336	0.472019847	0.127674447	0.186185749	0.54427284
PSME4	45.27240688	7.332697442	12.89079451	13.15193408	8.377630166	5.18614961	0.28473844	0.394326004	0.46975158	0.161968359	0.636988454	1.97555522
LRRK1	3.262737007	0.472190471	1.752648922	0.555969219	0.12180108	0.41345663	0.537171374	0.743668203	0.469276662	0.144722198	0.219078819	0.598163784
CEP78	6.879496025	0.650290488	2.011540102	1.506879578	0.395633982	0.608086976	0.292396434	0.403540525	0.464787848	0.094525891	0.262551824	1.473820779
MLLT4	8.61208553	0.995504684	2.500004881	2.894789747	0.534589957	1.159663969	0.290290299	0.400603868	0.464679992	0.115593915	0.184673155	0.675908711
MCM2	92.95679666	20.60494719	49.66687802	48.34954467	13.54497091	35.64906897	0.534300662	0.737319642	0.464638385	0.221661545	0.280146814	0.337824579
TRIM56	5.458446427	0.639604899	2.34248876	0.345583798	0.108962063	0.204613707	0.429149354	0.592081308	0.464315481	0.117177096	0.315298527	1.428027834
SBDSP1	68.4416576	77.05367666	41.15104706	14.61576682	13.89966718	12.11131724	0.601257312	0.828647404	0.462775821	1.125830077	0.95100499	-0.243464279
CNTNAP1	5.696786192	1.392746644	2.845401668	2.200310901	3.086081611	1.513999904	0.499474892	0.688084535	0.462173662	0.24447936	1.40256616	2.520284247
SMIM10L1	14.84356367	10.10440185	7.667750072	1.229297223	1.342201219	0.874302834	0.5165707	0.711221678	0.461333483	0.680726143	1.091844344	0.681620774
SCOC	6.721086488	6.598961019	2.421934002	1.667624541	1.704883962	0.827246465	0.360348584	0.496062779	0.461129534	0.981829505	1.022342812	0.058334615
MRPL19	44.10117858	4.491563282	31.63450768	8.808573918	8.176215703	8.695263921	0.717316605	0.987136397	0.460639415	0.101846786	0.928211056	3.188052434
UGGT1	38.79744487	3.619347732	11.77700457	10.1389518	1.805120001	4.233371628	0.303551036	0.417535433	0.459959537	0.093288301	0.178038128	0.932418158
ATP2B4	21.67434196	3.77839765	7.757900881	5.918428958	2.921539599	2.911817502	0.357930169	0.491991629	0.458955618	0.17432583	0.493634311	1.501656324
AARS	90.32314374	24.60361186	35.24916622	43.7199071	34.20857061	23.44047237	0.390256193	0.536151011	0.458217876	0.272395433	0.782448383	1.522293066
MANEA	18.22390291	2.582397136	4.568663111	2.168097621	0.800558027	0.746345499	0.250696195	0.344239803	0.457473824	0.141703846	0.369244456	1.381697344
DLD	82.54635192	7.778988485	25.02810946	18.94500509	5.469677566	7.882846613	0.303200673	0.416091026	0.456626218	0.094237823	0.288713439	1.615260148
PHF6	13.63085766	3.578744897	3.915535968	3.044995178	2.288021357	1.198812883	0.28725529	0.393699436	0.454761184	0.262547301	0.751403934	1.517011303
LMAN1	87.61345596	9.667764585	29.38358382	22.27500334	15.66210497	10.23834226	0.335377523	0.459633703	0.454698586	0.11034566	0.703124697	2.671750687
BRCA1	9.399999721	1.04238894	2.35384351	1.966837097	0.497793911	0.674691604	0.250408891	0.3430338	0.454064947	0.110892444	0.253093615	1.190510049
POLD1	22.62733949	6.270875889	21.70713936	10.21301933	5.696842617	13.41870625	0.959332376	1.313882391	0.45373349	0.277137128	0.557802001	1.009153106
MAP1S	5.428047159	1.637725134	6.524761087	0.620885925	0.314335966	1.022039622	1.202045763	1.646098874	0.453559174	0.301715347	0.506270079	0.746719137
CBX3	301.5183865	59.79244492	158.6604374	54.36863976	38.1909289	39.16266082	0.52620485	0.720317098	0.453007603	0.198304474	0.702444076	1.824666147
POLQ	8.030249743	1.487673167	2.016524565	1.973250334	0.641494022	0.678226837	0.251116046	0.343710489	0.45283966	0.185258643	0.325095104	0.811320979
ZGRF1	2.720478091	0.372441803	0.465451271	0.690083118	0.214855678	0.161529796	0.171091718	0.234072957	0.452188336	0.13690307	0.311347535	1.18537106
AC012005.3	51.7832776	287.5876875	23.42713441	6.192342428	77.06611351	3.831289871	0.452407331	0.618714148	0.451650717	5.553678732	12.44538951	1.164095756
PARP9	6.027984472	1.724940408	2.432379819	1.167483093	0.636954473	0.644238304	0.403514613	0.551818102	0.451571864	0.286155417	0.545579184	0.930989684
SEC24B	17.22858791	4.28746072	3.92595264	2.678343135	1.140479412	0.83430353	0.227874313	0.311499867	0.450993238	0.248857349	0.425815273	0.774908702
TRIM33	27.41696642	5.205240506	6.791330693	7.148699488	3.293833315	2.419894875	0.247705402	0.338508407	0.450566331	0.189854721	0.460759796	1.279118965
RB1	17.89354929	2.94510324	4.782025302	7.562403958	4.933571069	2.758976872	0.267248561	0.364828021	0.449034362	0.164590221	0.652381319	1.986836846
KIAA0586	5.648500937	0.613149459	1.358216861	2.546732621	0.656500623	0.835717227	0.240456163	0.328152716	0.448593472	0.108550829	0.257781527	1.247778137
SPTAN1	25.22119037	3.786913956	9.694145125	18.72533375	1.233588784	9.818801512	0.384365091	0.524359226	0.448078195	0.150148106	0.065878067	-1.188516152
MRPS9	67.95218921	9.399097496	34.58841177	18.96732583	9.608266185	13.17083116	0.509011	0.694395788	0.448061362	0.138319274	0.506569364	1.872757625
TRAPPC11	10.25316033	2.221843751	2.407470927	2.702621276	1.623562938	0.865657478	0.234802817	0.320302917	0.44798722	0.21669843	0.600736386	1.471043345
LENG8	9.284891811	2.005414889	4.196199013	0.865880464	0.467458235	0.53363943	0.451938385	0.616296881	0.447499393	0.215986888	0.539864628	1.321653961
PYGB	14.83903564	2.056801785	8.417756268	6.460461796	2.648828712	4.996998926	0.567271113	0.773473953	0.44731431	0.13860751	0.410006095	1.564639927
SREK1	9.444263856	1.154476292	1.948512186	2.724303717	0.611284202	0.766256809	0.206317	0.281267028	0.447077738	0.122241004	0.224381811	0.876227439
TM9SF2	167.644301	15.37541843	94.32830152	35.02123637	15.09027806	26.8600406	0.5626693	0.766964373	0.446872313	0.091714531	0.430889358	2.232095236
HNRNPH1	103.752273	40.49057053	39.25231376	22.52635712	16.62505337	11.60619915	0.378327266	0.515227522	0.445574905	0.390262009	0.738026716	0.919230014
ZBTB26	4.977144887	5.401278084	0.998436357	1.039448319	0.466978843	0.283917622	0.200604238	0.273142605	0.44530228	1.085216165	0.449256432	-1.272371378
KLHL9	11.5650478	8.941030992	2.232215898	0.960929123	1.358031277	0.252528495	0.193013979	0.262796172	0.44523892	0.773108001	1.413248121	0.870272905
NUP155	55.20684558	9.378358262	11.60030532	12.16916098	8.060772716	3.480383256	0.2101244	0.286000264	0.444772778	0.169876727	0.662393466	1.963200219
USP5	52.42897538	11.31518343	36.79920967	22.04858975	11.83720624	21.06020067	0.701886875	0.955172231	0.44452237	0.215819275	0.536869087	1.31474662
CIT	3.813466552	0.768208352	1.405999027	1.90658954	0.210037615	0.956607383	0.368693158	0.501737455	0.444511995	0.201446202	0.110164045	-0.870741169
VPS35	51.37395916	9.590221222	15.36149867	16.34982301	7.02719315	6.652239946	0.299013331	0.406869233	0.444355382	0.186674755	0.429802399	1.2031467
MAGED1	7.594653833	1.032075239	4.290921774	2.939141521	1.015634037	2.257855825	0.56499241	0.768202486	0.443255146	0.135894968	0.345554656	1.346421883
TARBP1	17.01403384	4.04187267	7.752923307	5.570154574	3.100326946	3.448978176	0.455678141	0.619188952	0.442364567	0.237561104	0.556596214	1.22833245
TRAPPC8	16.93924189	2.729939213	4.497163715	4.826887467	1.409195217	1.741268088	0.265487897	0.36074346	0.442327146	0.161160649	0.29194698	0.857206867
NUF2	38.85092175	2.750573234	5.907205176	10.34376313	3.047812857	2.136512539	0.152048006	0.206550799	0.441969746	0.070798146	0.294652228	2.057229689
WDR81	7.32110812	2.429326212	5.629683596	0.672955037	0.337832596	0.702486129	0.76896605	1.043882712	0.440967813	0.331824933	0.502013622	0.59730422
CBWD5	4.710353153	12.26872115	3.01892079	0.643389067	2.104525482	0.559710173	0.640911773	0.869940448	0.440790873	2.604628729	3.270999758	0.328653911
SEC63	57.01554314	4.204667924	14.8764741	12.87080015	4.040167999	4.554477643	0.260919624	0.353861267	0.439578397	0.073745994	0.313901852	2.089676944
SMARCC2	9.826433745	1.640846999	4.190213578	2.987901925	1.733652646	1.727714935	0.426422615	0.578236829	0.439376546	0.166982961	0.58022408	1.796909277
OTUD6B	23.40645362	4.86461821	5.83288801	3.904559558	1.731308677	1.319362341	0.24919999	0.337902988	0.439305096	0.207832348	0.443406907	1.093211025
NBEAL2	3.917759589	1.112135607	3.403188864	0.98418404	0.516960109	1.159225912	0.868656891	1.177854817	0.439303375	0.283870304	0.525267723	0.887820998
DHX15	90.7577311	22.86788704	21.28600798	29.20210334	21.25835123	9.285560006	0.234536581	0.317975726	0.439103674	0.251966271	0.72797329	1.530654895
TBK1	28.76048121	3.072298499	4.8171993	5.573613282	1.938503741	1.265440847	0.167493696	0.227041379	0.438848459	0.106823612	0.347800187	1.70302813
HERC2P2	5.421444139	1.790123281	1.702198366	1.171537104	0.237986688	0.498544024	0.313975082	0.425546935	0.438668194	0.330193069	0.203140547	-0.700831609
PNN	150.618791	26.64934794	21.74985643	22.75656504	7.176312796	4.451460019	0.14440334	0.195612124	0.437891682	0.176932425	0.315351319	0.833761503
EML4	33.980641	4.25385328	9.33031364	10.00526555	6.095990844	3.719999297	0.274577329	0.371804154	0.437330379	0.12518461	0.609278266	2.283044071
LMBRD2	12.48844104	1.530563892	4.015156537	1.754737181	0.899332313	0.763742729	0.321509829	0.435246222	0.436968933	0.122558443	0.512516816	2.064129464
ARGLU1	39.74806717	20.88460059	19.77826277	4.017200224	2.076098042	2.702643411	0.497590554	0.672767913	0.4351498	0.525424306	0.516802232	-0.023870639
TMEM161B	6.752190707	2.137929569	2.340636211	1.035871997	0.971338807	0.48520397	0.346648416	0.468401474	0.434272451	0.316627545	0.937701579	1.566342094
UHRF1	23.77589708	3.765380212	11.18975515	4.874027338	1.495020156	3.099300785	0.470634404	0.635880878	0.434149739	0.158369638	0.306732001	0.953682914
PLOD2	34.7212998	3.037585207	9.800610192	7.480935976	2.235265713	2.852619898	0.282265072	0.381318582	0.433946218	0.087484778	0.298794926	1.772051729
TRMT11	72.60545482	21.26927225	25.53172499	15.24685254	10.06290332	7.242963992	0.351650231	0.475046504	0.433927584	0.292943172	0.659998731	1.171842425
PELP1	23.60815692	4.057058469	17.34326075	7.066332829	2.298571957	7.011931786	0.734630018	0.992301375	0.433760505	0.17184986	0.325284983	0.920555544
FANCD2	13.45066123	4.408786854	4.670582598	4.083328388	2.25314347	1.914722396	0.347238141	0.468912175	0.433392316	0.32777473	0.551790906	0.751417046
WDR11	13.30535091	4.275405645	3.886501761	4.614007908	2.418311147	1.819982559	0.292100659	0.394447213	0.433366633	0.321329792	0.524123754	0.705852748
COPG2	17.37143659	3.136864395	11.44478285	6.800064247	2.883353351	6.049782561	0.658827656	0.8896655	0.433361892	0.180575992	0.424018546	1.23152127
CENPK	13.13658361	5.12705098	4.763454544	3.027723309	2.366796642	1.482500531	0.362609845	0.489642011	0.433309252	0.390288003	0.781708366	1.002091363
LTBP4	3.728457186	0.791606745	4.625277642	1.144758556	0.461198403	1.915315108	1.240533929	1.673117094	0.431577223	0.212314828	0.402878319	0.924139038
NPM1	2842.878272	284.7411747	1866.264393	535.8428417	279.6934488	474.382053	0.656470033	0.885300719	0.431438438	0.100159468	0.52196918	2.381665823
LPIN1	15.7703835	5.178721085	5.809637155	7.376092454	5.863527094	3.663671309	0.368389085	0.496695416	0.431131113	0.328382698	0.794936768	1.275461991
ANKRD17	25.39230882	3.238166089	6.421426863	7.314604666	1.330795954	2.492239454	0.252888657	0.340721005	0.430088566	0.127525469	0.181936826	0.512652182
TSC2	5.808838783	1.106557504	3.839083769	2.631895551	1.08170236	2.343217458	0.660903825	0.890315521	0.429876361	0.190495475	0.41099745	1.109372714
ZZEF1	5.680952059	0.639451245	2.228164549	2.239379164	0.275793742	1.183007545	0.392216749	0.528274784	0.429637402	0.112560578	0.12315634	0.129789262
MORC3	7.225828287	1.450175287	1.07890242	2.790555912	0.840485281	0.561186985	0.149311937	0.201102218	0.429599486	0.200693295	0.301189192	0.585677585
PNPT1	71.23713133	10.65693555	21.00723931	20.62380969	6.891504771	8.186945567	0.294891708	0.396965725	0.428829193	0.149598045	0.334152849	1.159416857
TOMM5	119.0890492	510.4310482	154.8809142	8.72653274	48.3781176	15.27728053	1.300547072	1.750670167	0.428788683	4.286129176	5.543796034	0.371198849
CCDC82	10.77595921	1.192799007	2.019537616	1.515610663	0.421409469	0.382258609	0.187411401	0.252214251	0.428441073	0.11069075	0.278045991	1.328788868
OIP5-AS1	17.25419166	24.93593315	3.133903514	2.389954958	5.046702996	0.583824162	0.181631431	0.244282496	0.427536614	1.445210164	2.111631007	0.54707845
DHX8	16.04997971	4.315688205	6.800198119	5.78871607	2.614414888	3.297654269	0.423688892	0.569669376	0.427119546	0.268890571	0.451639855	0.748153638
THOC1	21.33786182	3.58486097	4.871701613	5.391170151	2.059659281	1.654837737	0.228312549	0.30695335	0.427009259	0.168004695	0.382043086	1.185233799
COX17	56.93508075	199.8533959	67.88935458	9.131604826	33.36578441	14.63787264	1.192399373	1.602990156	0.426898044	3.510197813	3.653879581	0.057876754
SMIM11_1	15.64333383	22.71586704	8.72159896	1.223667072	3.194345302	0.917104135	0.55752815	0.74947194	0.426829818	1.452111634	2.610469282	0.846156815
BBX	18.694206	2.196488903	5.032843695	5.903433379	1.1140897	2.135344689	0.269219441	0.361712338	0.426060213	0.117495704	0.188718942	0.683631221
UBQLN2	19.59895809	7.014298943	6.832448543	2.791493817	1.596226866	1.30728606	0.348612845	0.46831057	0.425839871	0.35789142	0.571818163	0.676034487
IPO11	14.20937258	3.432416818	3.188714605	4.548193503	3.846196782	1.370272131	0.224409247	0.301278327	0.424964769	0.241560055	0.845653726	1.807685131
AHNAK	21.86891082	2.231968647	7.300976852	5.834133315	0.690603638	2.614384285	0.333851874	0.448118708	0.424672821	0.102061262	0.118372961	0.213904187
NFAT5	9.15031147	2.944876366	2.334211989	2.605106665	1.056868632	0.890808503	0.255096452	0.341947036	0.422730053	0.321833456	0.405691116	0.334067402
WNK1	27.79342508	3.858911356	17.26584079	6.848217325	1.00534081	5.702404756	0.621220333	0.832684549	0.422665003	0.138842598	0.146803287	0.080433996
DIDO1	8.210230922	1.223536038	2.590982235	2.548802516	0.306762482	1.077200193	0.315579703	0.422629916	0.421390474	0.149025776	0.120355532	-0.308259437
CCDC47	233.4380287	17.66971941	74.84396772	47.19431547	9.54737167	20.24442721	0.320616003	0.428959018	0.419993384	0.075693406	0.202299187	1.418251
ATP1A1	204.0358069	25.9511358	123.4543441	75.41262776	46.24234138	61.02741809	0.605062151	0.809246673	0.419496188	0.127189125	0.613190957	2.269361096
HIBCH	11.36902925	1.290194439	4.52002281	2.808008189	1.05858567	1.49211424	0.397573329	0.531378165	0.418517968	0.113483254	0.376988099	1.732039552
TAX1BP1	45.24839285	3.661733509	9.926577385	12.56662681	2.995079474	3.683341107	0.219379668	0.293104997	0.41798774	0.080925162	0.238335993	1.55833659
SAFB2	31.31233463	3.621574521	11.35266994	12.76150928	2.439321536	6.179253581	0.362562232	0.484210249	0.417404966	0.115659677	0.19114679	0.72479499
REV3L	8.639534646	0.936264599	2.302692288	2.229694149	0.458001621	0.793372105	0.266529666	0.355821046	0.416855723	0.108369795	0.205410066	0.922544176
DPP3	20.50430759	3.049759437	15.77629716	8.140735556	2.606323389	8.359546218	0.769413797	1.026878488	0.41643387	0.148737499	0.320158218	1.106016621
ANKRD50	5.922577396	0.626072357	1.522100878	0.679960172	0.133486978	0.233041402	0.256999745	0.342728018	0.415297211	0.105709443	0.196315878	0.893072608
NCOR2	9.164397684	1.819618168	11.27355941	1.904400702	0.498232283	3.121252841	1.230147337	1.638968542	0.413957044	0.198552947	0.26162156	0.397957664
CPVL	29.11344821	2.091552094	34.51802308	9.152213646	2.929893034	14.42707301	1.185638432	1.576347927	0.41092188	0.071841442	0.32012944	2.155767151
HNRNPK	342.161496	61.80585265	266.8422481	120.7630927	50.77835516	125.1421822	0.779872228	1.036261819	0.410078876	0.18063357	0.420479088	1.218968014
PEG10	92.71500569	13.01813539	37.71680526	33.84087163	6.962768397	18.2849149	0.406803677	0.540320447	0.409482558	0.140410231	0.205750268	0.551246244
HYOU1	105.2404387	17.55180966	61.40907466	45.59701555	52.04589683	35.33372911	0.58351215	0.774913197	0.409272018	0.166778188	1.141432092	2.774842506
RRP15	31.23218132	5.240156024	11.11074848	6.166163326	3.031647157	2.912511103	0.355746797	0.472337651	0.408967773	0.167780661	0.491658589	1.551080411
IER3IP1	94.63860712	91.76491753	124.8805051	7.451253812	20.18726101	13.05137915	1.319551385	1.75156819	0.408599622	0.969635124	2.709243507	1.482376204
HNRNPH3	77.60783399	18.28613906	46.61715972	17.22586806	5.112290047	13.72754157	0.600675954	0.796914357	0.407837777	0.235622335	0.296779821	0.332916703
TTC21B	3.752942233	0.632466521	0.625132362	1.339309276	0.528344069	0.295841698	0.166571272	0.220891248	0.407196654	0.168525515	0.394489965	1.227021572
SEC16A	29.93385774	3.493224261	12.30120752	9.618098475	2.502679663	5.240887419	0.410946281	0.544898499	0.407037698	0.116698098	0.260205244	1.156868993
STT3A	75.62983123	12.78721107	62.30449896	17.66327485	12.48967031	19.28708806	0.823808515	1.091931605	0.40650155	0.169076287	0.707098226	2.064236303
G3BP2	92.42473638	11.46842906	33.14437157	21.51416683	14.71350555	10.21487634	0.358609317	0.474797672	0.404899892	0.124083979	0.683898459	2.462465283
OS9	72.95100067	10.92023995	67.27564486	25.7613953	8.521307064	31.45070069	0.922203181	1.220846166	0.404724877	0.149692805	0.330778165	1.14385912
DYNC2LI1	5.693066689	1.325159777	2.327030368	1.434911845	0.888758785	0.776339175	0.408748131	0.541036147	0.40451285	0.232767303	0.619382151	1.411941395
EMC2	16.19373365	2.517882891	4.773021396	3.467971703	1.665808607	1.35254725	0.294744961	0.39001104	0.404047811	0.155485013	0.480340888	1.62728309
MRPL1	79.0497976	20.69775441	22.62441669	15.18676878	12.19240702	5.751201011	0.286204612	0.378698135	0.404001394	0.261831846	0.802830885	1.61645554
HECTD4	2.4586697	0.255959685	1.065702699	0.536037218	0.079073971	0.307416813	0.433446875	0.573499009	0.40393581	0.104104949	0.147515822	0.502831041
CD46	100.3938096	11.52551154	47.39245575	22.36317158	4.84533488	13.96292954	0.472065518	0.624371614	0.403417843	0.11480301	0.216665819	0.9163111
NAMPT	44.37673009	8.19491669	13.21612397	9.945683671	5.311371264	3.915215706	0.297816535	0.393659786	0.402525489	0.184666979	0.534037824	1.532016009
FUK	2.587479559	1.528164172	2.59646209	0.832241611	0.59848983	1.102962897	1.003471537	1.325291697	0.401310236	0.590599515	0.719129905	0.284072233
USP19	19.42426462	3.466013542	11.52801451	6.410591345	3.384433847	5.023082433	0.593485248	0.783559919	0.400831431	0.178437311	0.527944095	1.564967858
PXDN	81.79599492	7.104773283	43.53584032	22.77935511	4.647294214	15.99979892	0.532249047	0.702381558	0.400153504	0.086859672	0.204013423	1.23190567
KIAA1143	23.76834423	12.54750246	10.37841766	2.361475865	2.438025204	1.359927677	0.436648744	0.575880405	0.399296042	0.527908143	1.032415889	0.967665426
KIF1BP	25.3780099	4.36939373	11.52361768	5.972065634	2.73125436	3.575180398	0.454078855	0.598650554	0.398771258	0.172172434	0.457338303	1.409407577
LIG1	27.14412838	3.773933007	18.89181579	11.2794917	2.148377973	10.34915083	0.69598167	0.917519256	0.398689126	0.139033125	0.190467623	0.454117126
LYRM5	12.78357595	16.3798161	4.227362355	2.382251152	3.204961699	1.03847209	0.330686998	0.43592049	0.398598696	1.281317227	1.345350047	0.070353896
ZNF480	12.6994334	5.808545394	4.591564975	1.193624026	0.85717695	0.568897063	0.36155668	0.476613281	0.398597321	0.457386185	0.718129773	0.650831785
PDIA3	433.2573573	37.09707739	309.296182	143.63527	28.94543517	135.1461837	0.713885585	0.940898316	0.398345947	0.085623652	0.201520387	1.234844513
XAB2	18.86323303	6.282419654	11.76054598	6.201764212	3.502122077	5.094872751	0.623463961	0.821519906	0.397989365	0.333051055	0.564697715	0.761735443
CAT	23.90832352	5.345212872	19.37783089	11.09725072	5.758419931	11.83640627	0.810505633	1.066607088	0.396134702	0.223571212	0.518905094	1.214736266
FLII	57.93104579	10.17071376	35.66927273	26.40293253	8.295946603	21.38943436	0.615719469	0.810115859	0.395855063	0.175565858	0.314205499	0.839696119
SS18	43.14529307	14.39304509	27.13967091	9.73380892	6.063077497	8.053655487	0.629029704	0.827389931	0.395439256	0.333594793	0.622888486	0.900877135
TUBGCP6	3.137367299	0.806711701	1.498029187	0.640844131	0.353931033	0.402147708	0.477479697	0.627528112	0.394240702	0.257130143	0.552288795	1.102924113
CSPP1	5.661816093	0.693163482	1.049760969	2.029468488	0.288874603	0.494421739	0.185410644	0.243621294	0.393916169	0.122427764	0.142340029	0.217410667
NCAPD3	24.1307694	6.427173138	8.515548225	11.03270523	6.322183689	5.11132372	0.3528917	0.463288343	0.392684885	0.266347626	0.573040207	1.105325947
C12orf29	16.7030433	10.18614626	10.01945409	2.320161808	2.416864498	1.826743206	0.599857996	0.7873344	0.3923555	0.609837745	1.041679287	0.772413816
CLIP1	9.060652422	0.753840576	2.080834224	3.68356808	0.295087023	1.109351848	0.229656114	0.301162303	0.391066008	0.08319937	0.080109018	-0.054607946
CHD8	20.3814183	3.268858775	5.988848991	6.694573797	0.786120376	2.57809131	0.293838677	0.385101634	0.39021494	0.160384264	0.117426501	-0.449774566
ACAT1	89.64390032	14.25515211	89.52057538	23.92664035	12.19009138	31.30550021	0.99862428	1.308395151	0.389784429	0.159019767	0.509477771	1.679813092
CIR1	23.16930032	1.419588182	3.409908937	4.62620937	1.502862765	0.891905525	0.147173583	0.192794025	0.389541608	0.061270222	0.324858355	2.406552818
PGM2	33.10212517	7.092780386	16.53643315	9.79751367	5.966092552	6.410201411	0.499558052	0.654268177	0.389229764	0.214269638	0.608939447	1.506871336
TTC28	2.183047079	0.175237739	0.847888567	1.423228293	0.201437814	0.723297815	0.388396831	0.508209272	0.38789127	0.080272084	0.141535842	0.818197175
NFXL1	15.49098728	4.602358983	3.073942504	3.219072971	1.508923503	0.835764279	0.198434254	0.25962887	0.387789731	0.297099139	0.468744734	0.657858058
NUP188	68.3395589	11.44703415	26.93319665	28.80849882	24.10200715	14.85126294	0.394108436	0.515516724	0.387426602	0.167502312	0.836628361	2.320405892
KRT8	516.9746016	60.57903145	332.5648335	131.9217544	93.53320589	110.9847258	0.643290468	0.84129207	0.387136433	0.117179899	0.70900517	2.597071039
PRKCSH	121.6927043	14.2696989	85.82284514	45.58381519	12.41529305	41.96438333	0.70524232	0.920598312	0.384452747	0.117260102	0.272361868	1.215812517
ITSN2	8.02539771	0.673804736	2.302354638	2.344562767	0.230957312	0.87762115	0.286883557	0.374321883	0.383814113	0.083959046	0.098507626	0.230549638
KIF5B	137.0381416	6.828821573	33.57974324	45.81289478	10.52949842	14.6445761	0.245039394	0.319660571	0.383527096	0.04983154	0.229837003	2.205480033
TONSL	18.01647223	10.47726447	18.28602581	4.32535509	2.165938458	5.724657664	1.014961507	1.323511607	0.382945833	0.581538069	0.500753906	-0.215771867
LAMA1	49.77546471	5.98018555	16.49441001	16.42688091	3.132745265	7.098237935	0.331376314	0.432111121	0.382931878	0.120143239	0.190708466	0.666613429
USP34	21.63043294	1.845635229	5.497981698	4.495890694	0.486647499	1.489860586	0.25417807	0.331382742	0.382658909	0.085325857	0.108242734	0.343215274
LAMB3	30.08894246	2.473820863	18.70255346	9.589279662	2.089240181	7.758840433	0.621575633	0.809116087	0.380416758	0.082216943	0.217872484	1.405976372
CD58	42.19555738	10.29920567	42.55509593	2.557248074	2.493432718	3.356403029	1.008520768	1.312505839	0.380083048	0.244082702	0.975045301	1.998099191
NASP	39.8973237	6.385379674	21.20053629	11.34179087	3.121160181	7.842281351	0.531377404	0.691450005	0.379888061	0.160045313	0.275191124	0.78195351
CUL5	25.25343279	3.170199402	7.13177945	6.558547561	2.372733272	2.407622349	0.282408317	0.36709688	0.378378278	0.125535385	0.361777246	1.527007596
CALD1	43.36016543	5.187046933	13.57233041	21.97795028	4.19286473	8.942152013	0.313013806	0.406869244	0.378338937	0.11962701	0.190775968	0.673336281
DNAAF2	36.64434397	8.779902993	21.02184459	2.614529494	1.414541107	1.949383805	0.573672286	0.74559641	0.37816809	0.239597767	0.541030847	1.17509639
ACSL3	91.56634578	7.746474149	28.01031827	19.19344434	5.051197792	7.629185632	0.30590189	0.397489137	0.377846412	0.084599577	0.263173076	1.637289542
ARID4B	25.88891791	3.471181016	5.593087133	6.082979886	1.80228814	1.707598224	0.21604175	0.280717388	0.377808288	0.134079803	0.296283758	1.143887605
MSH6	12.78314333	1.937918198	2.445880389	1.590520156	0.517681272	0.395306068	0.191336381	0.248538861	0.377360227	0.151599505	0.325479228	1.102300434
TTK	40.45718898	4.348936464	3.859453559	10.47037265	2.68493844	1.297207026	0.095395989	0.12389311	0.377095439	0.107494776	0.256431985	1.254309672
ZNF845	10.68135564	1.602184594	1.397304999	1.798181732	0.46240644	0.305335133	0.130817196	0.169802155	0.376302568	0.149998244	0.257152229	0.777677043
RBBP7	102.3332934	13.43500922	72.86635711	31.67052477	11.03547752	29.26165234	0.71204937	0.923939611	0.375821285	0.131286786	0.348446311	1.408214662
SLC7A2	24.15804064	3.772886153	8.170799232	4.696337429	3.997364782	2.060600809	0.338222762	0.438767623	0.375483316	0.156175172	0.851166434	2.44627614
DYX1C1-CCPG1	9.085473606	1.733623438	2.986565335	1.613946221	1.083156033	0.68823666	0.328718729	0.426430974	0.375458577	0.190812666	0.671122754	1.814419735
PUS7L	11.78293329	1.801076325	2.355568297	1.64886848	0.64504747	0.427220777	0.199913573	0.259099365	0.374129053	0.152854665	0.391206138	1.355768419
DIP2B	16.53037806	2.760778534	5.496070518	5.536498324	2.164838667	2.385242028	0.33248305	0.430821413	0.373809161	0.167012425	0.39101225	1.227258366
RAPGEF6	5.825429338	0.84982616	1.021214996	1.849802589	0.359058476	0.419776091	0.175302958	0.226930211	0.372398344	0.145882151	0.194106376	0.412044131
ETNK1	11.77444546	3.201997028	6.826004649	1.676538345	0.643261755	1.257644805	0.579730457	0.750143776	0.371784854	0.271944614	0.383684487	0.496607582
BRWD1	8.31383039	2.339868193	2.606707858	1.406592975	0.732991167	0.570323904	0.313538734	0.405464775	0.370932901	0.281442859	0.521111068	0.888748854
ZDHHC11	6.019554554	2.796255548	3.203602282	0.819493243	0.433942289	0.563463676	0.532199227	0.687575744	0.369552236	0.46452865	0.529525158	0.188931651
GART	61.54386588	13.91825112	43.15556465	19.53424775	13.92893612	17.67497185	0.701216344	0.904819682	0.367770689	0.22615172	0.713052087	1.656716498
ABCC1	23.74847199	3.878110642	11.91062891	5.796309103	1.931869957	3.750663314	0.501532432	0.647077864	0.367596328	0.163299375	0.333293122	1.029272273
AKAP11	14.17497529	1.374265987	2.351315692	2.136252291	0.588224734	0.457159354	0.165877939	0.214000638	0.36749307	0.09695015	0.275353588	1.505970367
MAGED2	63.57800741	8.30240495	49.47562252	20.6691543	10.84550276	20.73724607	0.778187687	1.003294366	0.366554896	0.130586114	0.524719231	2.006544167
RANBP6	24.39349861	11.92305573	2.544061896	1.970875637	0.966105087	0.26500101	0.104292621	0.134458514	0.366524034	0.488780061	0.490190791	0.004157948
ZC3H8	11.09731063	3.68397643	3.509963824	1.91237124	1.008872112	0.779170561	0.31628959	0.407436875	0.365330484	0.3319702	0.527550347	0.668255044
EVPL	6.066350989	1.069972589	4.653241588	0.976656392	0.088841932	0.963737933	0.767057758	0.986772769	0.363382691	0.176378286	0.090965392	-0.955283278
DIAPH3	13.9632056	1.226952848	3.425947406	5.390758716	2.16363142	1.700343425	0.245355365	0.315418203	0.362393102	0.087870428	0.401359351	2.19144489
TCEAL4	59.19919465	16.34033953	42.23999829	10.28505216	3.737016309	9.427648858	0.713523191	0.916635979	0.361388593	0.276023004	0.36334442	0.396549243
NBN	43.80798757	4.361906739	9.992906839	9.659484102	3.28993855	2.829847766	0.228106959	0.292960549	0.360995938	0.099568754	0.340591538	1.774277611
NAA25	28.46617266	5.555451885	6.431652695	5.907964871	3.496342906	1.713473335	0.225940198	0.290027678	0.360249617	0.195159776	0.591801573	1.600457798
DCTN1	26.84057546	3.779095571	16.58443558	13.28032619	8.155839406	10.53152526	0.617886737	0.793017062	0.360009502	0.140797859	0.614129449	2.124917385
GAA	36.89813335	4.349780612	45.75584599	13.96344846	4.302677214	22.20687301	1.240058557	1.590357358	0.358942732	0.117886197	0.308138582	1.38618453
NMD3	75.25669098	13.66839383	13.2206024	17.27024581	9.261409804	3.886076054	0.175673448	0.225015677	0.357129365	0.181623636	0.536263925	1.561991244
GAPVD1	18.1284515	2.693347854	3.986575747	5.264564341	3.043534027	1.482517742	0.21990713	0.28160312	0.356768933	0.14857021	0.578116978	1.960216569
WBP5	84.34898781	26.32157816	30.30846457	7.61982983	2.799120514	3.505390269	0.359322208	0.460035243	0.356466284	0.312055649	0.367346854	0.235339588
ANKMY2	15.39216178	5.393683537	4.605998118	2.939020021	1.205085497	1.123777609	0.299243094	0.382364734	0.353631514	0.350417545	0.4100297	0.226653404
GXYLT1	17.60847373	2.059844879	6.022604379	1.596107674	0.571597867	0.69721034	0.342028757	0.436819114	0.352918359	0.116980319	0.358119866	1.614176721
OGT	34.96861188	17.13028984	8.209546103	5.902980622	10.4276052	1.769125352	0.234769002	0.299700349	0.352278832	0.489876175	1.766498294	1.850403322
NOLC1	309.4891188	59.77315233	145.8157117	86.77378551	35.64684727	52.18978732	0.47114972	0.601446474	0.352250763	0.193134907	0.41080203	1.088834369
AHR	10.33732766	1.915290629	2.728282113	2.891381565	1.873163631	0.974120649	0.263925282	0.336904911	0.352211905	0.185279087	0.647843804	1.80594597
INTS2	8.511241782	1.897721334	2.036058956	2.652027773	1.392445692	0.809604624	0.239219964	0.305277581	0.35178385	0.222966446	0.525049438	1.235626652
KRT17	388.7472513	44.57919368	292.3850791	94.31124953	62.51589391	90.47718729	0.752121277	0.959346714	0.351086997	0.114673978	0.662867836	2.531183204
AP1M2	74.35570063	311.2637211	42.58615151	11.44889755	57.71251188	8.362598467	0.572735529	0.730428273	0.350873509	4.186144687	5.040879408	0.268053265
MAD2L1	71.05804966	13.44919349	89.07477515	15.96741242	11.11103695	25.51850822	1.253549395	1.598161778	0.350394611	0.189270513	0.695857078	1.878341358
ITGA6	20.99631296	1.038019974	6.391294777	4.319238692	2.553915579	1.675692415	0.304400815	0.387960132	0.349936184	0.049438203	0.591288364	3.580163687
IBTK	26.51035446	4.268482098	6.832433114	7.670951409	3.36167921	2.519376074	0.257726962	0.328430717	0.349745594	0.161011883	0.438234976	1.444537464
EFTUD1	10.12980144	1.937687763	2.305378657	3.684513207	1.265333628	1.0685459	0.227583795	0.290010061	0.349705114	0.191285858	0.343419485	0.844241677
MUT	21.67160857	2.128953502	5.077587885	6.603752717	3.023729786	1.971347356	0.23429677	0.298519257	0.349486937	0.098236986	0.457880529	2.220633016
EIF3E	203.8795262	51.48337974	61.63783251	38.84156166	31.31195757	14.96111334	0.302324778	0.385183105	0.349445201	0.252518635	0.806145691	1.674650734
DYNC1LI1	23.73909116	4.656543392	17.07211002	5.412043088	3.083269955	4.958629309	0.719156007	0.916221329	0.349391377	0.196155083	0.56970536	1.53822126
SMARCAD1	22.99392214	3.467851364	3.262086257	5.865245467	2.910277735	1.059554128	0.141867326	0.18064958	0.348651538	0.150816	0.496190271	1.718103954
CRNKL1	15.78950771	2.28532006	2.952092204	5.271799984	2.221052637	1.254846041	0.186965437	0.238029903	0.348371238	0.144736625	0.421308214	1.541446007
USP14	82.85738185	14.69357155	32.86586422	22.87101252	11.17262867	11.54793491	0.396655838	0.504915771	0.348154958	0.177335697	0.48850608	1.461893545
SNRNP70	80.6298211	11.29338838	62.77066516	20.55229255	6.089569923	20.35030201	0.778504334	0.990171873	0.346973898	0.140064659	0.296296382	1.08094803
BIRC3	6.264270418	3.567868205	0.899448534	1.209472364	0.670347091	0.220810921	0.143583925	0.182567976	0.346539482	0.569558459	0.554247547	-0.039313445
RABGEF1	3.429310756	1.273626024	1.128074298	0.835692058	0.40811554	0.349464615	0.328950736	0.41817391	0.346231513	0.371394171	0.48835637	0.394983144
FTSJ3	79.82192194	14.93901733	37.45246996	16.6293023	10.15834689	9.918465025	0.469200303	0.596445049	0.346185282	0.187154318	0.6108703	1.70663777
AGPS	31.58237379	4.718844749	9.751376515	7.704802848	4.953218986	3.022936221	0.308760088	0.392344396	0.34563432	0.149413872	0.642874202	2.105222363
CTSC	107.5478714	14.63131813	120.3458976	24.16963971	9.551498247	34.34058738	1.118998415	1.420815031	0.344510757	0.136044702	0.395185794	1.538450308
SPEN	14.22763019	1.073279706	7.435962378	2.583194395	0.228338479	1.713320012	0.522642371	0.663256322	0.343742431	0.075436295	0.088393843	0.228687059
AP5Z1	13.40105942	6.284199018	12.08811891	2.620521646	1.764990922	2.998748487	0.902027111	1.144332653	0.343263799	0.468933002	0.673526557	0.522353018
METAP2	138.2576276	16.11378565	40.41712941	31.80237461	13.89855072	11.7910644	0.292332004	0.370760503	0.342879777	0.116548981	0.437028709	1.906791661
PDS5A	33.14431476	4.557675305	9.949093356	8.725714882	3.163946263	3.320474871	0.30017496	0.380539006	0.342240706	0.137510018	0.362600235	1.398843136
PPIP5K2	5.766695914	0.989065153	1.344926952	1.423500737	0.623468541	0.42087506	0.233223144	0.29566199	0.342237819	0.171513318	0.437982591	1.352552917
C1R	1.553423827	0.245313082	1.876230302	0.608489987	0.180285381	0.931305693	1.207803221	1.530519338	0.341635848	0.157917677	0.296283233	0.907804313
PLRG1	38.39807237	5.368276796	19.47516636	11.19088314	5.8667754	7.191471495	0.507191251	0.642618764	0.341433248	0.139805893	0.524245971	1.906818695
KAT6B	2.641890385	0.420055629	0.867848066	0.746974162	0.092568799	0.310812348	0.328495107	0.416095179	0.341041691	0.158998129	0.123925035	-0.359542125
G2E3	10.3142098	3.123910373	2.333791181	2.189853488	1.530534732	0.627605089	0.226269508	0.28659684	0.340980518	0.302874426	0.698921065	1.206409763
SCP2	20.18319654	4.112148294	10.45965619	5.466353548	3.530543806	3.587524209	0.518235859	0.656292019	0.340729046	0.203741181	0.645868178	1.664502128
MDC1	15.3331928	4.146934031	8.061789578	6.652325436	2.920338936	4.426802665	0.525773704	0.66545191	0.33989242	0.270454698	0.4389952	0.698818207
TMX1	93.30757962	16.33837327	59.89946258	18.64000073	12.16705613	15.14465611	0.641957093	0.812481519	0.339858123	0.175102316	0.652739037	1.898308159
SMTN	2.169113332	0.566452238	1.331974182	0.802171377	0.416355125	0.623222461	0.614063895	0.776919346	0.339376056	0.261144602	0.51903513	0.990983306
CLTCL1	4.768005811	2.268240099	2.255609497	2.343518975	1.044491399	1.402667376	0.473071885	0.598530411	0.339365129	0.475720918	0.445693596	-0.094063231
NOL8	27.8160016	2.249723811	4.048303168	6.039149758	1.199050953	1.111900506	0.145538645	0.184115405	0.339208066	0.080878763	0.198546319	1.295642769
PCSK9	29.73191748	5.603319925	24.05730251	9.297567007	3.774866815	9.512890402	0.809140632	1.023159112	0.33856814	0.188461438	0.406005874	1.107231241
HNRNPDL	195.8768975	52.39911665	95.00659565	30.39809841	22.10054078	18.64051286	0.485032165	0.613213123	0.338308149	0.267510448	0.727036951	1.442433448
RSL24D1	163.8922616	30.02600658	104.8087942	27.63351223	24.88596245	22.3064557	0.639498126	0.807224775	0.336030322	0.183205762	0.900571822	2.297376463
ATAD2B	3.414602865	0.705234779	0.934728688	1.440561753	0.327349999	0.497389487	0.273744481	0.345274672	0.334914631	0.206534935	0.227237741	0.137816639
GLMN	46.08689407	9.233484886	9.181762149	8.621818313	5.11997811	2.164575893	0.199227185	0.251057934	0.333605802	0.200349472	0.593839713	1.567554869
KIF1B	9.131908714	1.180329729	3.172459416	2.233972838	0.593377214	0.977981747	0.347403759	0.437776919	0.333582529	0.129253343	0.265615232	1.039136288
ESYT1	51.04136285	6.332677057	31.5750594	15.79256375	5.986189467	12.30650549	0.618617091	0.77925951	0.333057164	0.124069513	0.379051151	1.611243888
PLCG2	0.790643819	0.20035669	0.387647698	0.425877943	0.170211721	0.262995775	0.490293719	0.617537911	0.332881429	0.253409545	0.399672543	0.657347601
MRPS31	26.95523035	4.171250767	14.06794538	5.115913048	2.50976301	3.362621822	0.521900395	0.657286743	0.332748391	0.154747361	0.490579685	1.664572683
SIAE	8.210854108	1.285497283	6.708088404	2.922642438	1.020655828	3.005589469	0.816978151	1.028380834	0.332005228	0.156560726	0.349223639	1.157428865
PLEKHA5	2.161520757	0.51247553	0.481244501	0.641652332	0.200107349	0.179814826	0.222641629	0.280237159	0.331924898	0.237090265	0.311862575	0.395474005
ZNF770	45.11647215	12.99332925	12.34466262	5.067548689	4.793127434	1.742602543	0.27361764	0.34387485	0.329722363	0.287995241	0.945847337	1.715562377
FANCM	7.842740024	0.559477166	1.317115636	0.91398289	0.302714142	0.192746245	0.167940749	0.210886054	0.32851136	0.071336952	0.331203292	2.214995538
LPL	36.91421538	4.002731719	12.41286237	8.07111118	4.903816934	3.407426363	0.336262392	0.42217562	0.328255831	0.108433341	0.607576432	2.48625748
UBXN4	61.0230197	9.169971112	19.35710165	13.72182757	4.435853582	5.46368923	0.317209829	0.398175039	0.327965308	0.150270687	0.323269882	1.105175487
PLAA	30.59732948	5.23279647	10.06570916	8.556156823	3.968361313	3.531133883	0.328973454	0.412700931	0.327125519	0.171021346	0.463801844	1.439332151
FERMT3	86.66060724	19.39637336	48.54296738	36.29327732	14.3762035	25.49865937	0.560150326	0.702572522	0.326833102	0.223819957	0.396112023	0.823569813
COMMD8	45.13656294	17.4578355	18.35771472	9.869569178	13.48454482	5.032828676	0.406714945	0.509933978	0.326292467	0.386778132	1.366274918	1.820669675
IKBKAP	44.98708962	6.459783403	13.75089309	15.25550359	7.202246364	5.843293134	0.305663096	0.383028531	0.325509481	0.143591938	0.47210807	1.717142389
SNX14	17.11839694	2.352939068	6.714701743	4.353614067	2.216657159	2.138848231	0.392250616	0.491281082	0.324772975	0.1374509	0.509153344	1.889183869
DDX27	40.84720618	6.771866609	21.76631448	12.56989627	2.986430331	8.389143843	0.53287156	0.667399608	0.324763002	0.165785307	0.237585917	0.519133172
FAR1	38.7392434	5.596764611	11.38415601	9.183716112	4.917050962	3.37973661	0.293866245	0.368014055	0.324601212	0.144472739	0.53540973	1.889846062
CLASP2	6.198356275	0.994801214	1.582748128	2.320297995	1.966529511	0.741754807	0.255349654	0.319680838	0.324158167	0.160494358	0.847533168	2.400747243
RP11-561B11.2	71.69450717	8.251238051	26.34053857	13.91862676	7.392663138	6.397304736	0.367399674	0.459621832	0.323096982	0.115088845	0.53113452	2.206329284
MKL2	4.49491951	1.144432857	1.174703279	0.991359759	0.433582228	0.323901083	0.261340226	0.326724058	0.322143487	0.254605862	0.437361134	0.780559384
RB1CC1	25.02725602	2.043185132	5.611603996	7.116539704	1.077270932	1.99483476	0.224219706	0.280309651	0.322108336	0.0816384	0.151375665	0.890813491
RABGAP1L	2.818149979	0.609128466	0.689740426	1.450500438	0.566523417	0.443631984	0.244749368	0.305847535	0.321507517	0.216144801	0.390571007	0.853586726
SLC6A15	2.06002493	0.293206228	1.040044682	0.467449874	0.290355323	0.294897307	0.504869949	0.630864021	0.321417267	0.142331398	0.621147505	2.125681957
STAT2	4.235489142	2.750021	1.77991372	1.272663732	0.914231754	0.667640214	0.420238055	0.524600645	0.320012767	0.649280616	0.718360814	0.145866514
FAM208B	47.26935591	3.903130205	12.81206682	9.194940586	1.188018851	3.110521642	0.271043821	0.338286214	0.319718271	0.082572105	0.129203538	0.645919187
GOPC	24.01743118	2.93023074	8.187979375	4.069579438	1.414945946	1.730043246	0.340918199	0.425115979	0.318430872	0.122004336	0.347688494	1.510862905
TMEM87B	7.03381216	1.43187473	3.478450668	1.373128158	0.719333424	0.846389241	0.494532778	0.616394934	0.317788858	0.203570226	0.523864739	1.36366779
ZNF525	7.704319501	1.604785867	1.846048356	0.680260548	0.399089775	0.203111972	0.239612124	0.298579673	0.317415047	0.2082969	0.586671939	1.493912621
TMSB10	3834.755309	13343.82494	2783.173413	659.3536901	2314.693227	596.2769712	0.725776011	0.904335534	0.317333779	3.479707012	3.51054868	0.012730696
TELO2	15.66793896	7.525340379	16.87845474	4.016123232	1.457110599	5.390284315	1.07726069	1.342161085	0.317190418	0.48030187	0.362815211	-0.404706481
NUP98	45.60601765	8.880210156	17.94576317	19.31140249	13.85507027	9.463079345	0.39349551	0.490025484	0.316509605	0.194715755	0.717455414	1.881519558
C1orf27	43.72558826	4.397877023	9.154809054	7.841415935	2.984638491	2.042512098	0.209369603	0.260477459	0.315106529	0.100579025	0.380624943	1.920040637
NPAT	11.42745675	1.369466005	1.6099839	1.660653844	0.410236903	0.29091548	0.140887333	0.175181288	0.314306782	0.119839964	0.247033362	1.043596799
SMG1P4	0.776458922	0.899583842	0.590587161	0.459457362	0.474239691	0.434447566	0.760616106	0.945566666	0.314010689	1.158572355	1.032173452	-0.166662716
EWSR1	71.15362167	16.51164859	45.56349569	22.76629712	14.39241133	18.12148076	0.640353852	0.7959784	0.313859941	0.232056334	0.632180598	1.445861683
ZSWIM6	7.513077256	2.526890245	2.321996746	2.258282725	1.33536057	0.867470771	0.309060677	0.384128507	0.313698925	0.336332259	0.591316825	0.814044166
SF3B2	64.57610483	10.48657332	45.35095595	26.52453052	7.437634839	23.1472536	0.702286954	0.872673452	0.313381273	0.162390924	0.2804059	0.788045701
PHKA2	5.778456904	1.237752837	2.764637115	1.841604002	1.185582206	1.094672175	0.478438649	0.594412357	0.313130169	0.214201275	0.643776949	1.587593853
DNAJC1	64.34070839	4.182346734	28.9883512	13.10013872	4.587403178	7.33170904	0.450544483	0.559666519	0.312897892	0.065003119	0.350179741	2.429514768
GTPBP10	7.324544315	1.551048311	2.670533455	1.019647813	0.820820306	0.461724138	0.364600628	0.452827076	0.31264318	0.211760383	0.805003744	1.926562782
EFEMP1	172.749628	17.66606221	98.41133249	41.61591638	15.77256814	29.42538938	0.569676089	0.707070562	0.311712342	0.102263967	0.379003264	1.88991238
MCM7	135.1365156	32.20074144	109.1680484	58.98179797	25.98236442	59.10511879	0.807835306	1.002090828	0.310880175	0.238283052	0.440514961	0.886514671
SYTL4	3.050240839	0.898295674	1.232127879	0.626988146	0.584010954	0.314112819	0.403944457	0.500986855	0.310615818	0.294499917	0.931454539	1.66121813
XPC	7.747319422	2.003453768	4.224119936	3.017469157	1.097629858	2.04011244	0.54523632	0.676100511	0.310356069	0.258599608	0.363758435	0.492260613
PRPF38B	82.12053393	10.64175925	22.18776149	9.233045465	2.216726574	3.09242356	0.270185305	0.334929961	0.309910229	0.129587068	0.240086175	0.889630575
SLC35A3	30.35764872	7.50773334	12.91223493	4.406434472	3.963714647	2.322446797	0.425337122	0.527058058	0.309355118	0.247309448	0.899528785	1.862852094
CANX	1109.076828	127.7625174	490.0763723	304.2959081	189.1313509	166.570806	0.441877749	0.547397456	0.308941445	0.115197175	0.621537608	2.431736352
TANC1	7.070037979	1.721621868	2.00641342	3.090999585	1.61247397	1.086511774	0.283791038	0.351508224	0.30872941	0.243509564	0.521667482	1.099152067
HCFC1	18.3843234	1.974669274	15.67728268	4.666377742	2.0764308	4.927012778	0.852752769	1.055853823	0.308210676	0.107410495	0.444977007	2.050595826
BAZ1B	52.33828233	4.881575477	14.60021208	13.5637566	1.880525636	4.683842798	0.278958564	0.34532047	0.307885013	0.093269692	0.138643422	0.571898914
REL	5.429446781	0.633555448	1.325179798	1.722114381	0.400098839	0.520065168	0.244072711	0.301992233	0.307200442	0.116688767	0.232330003	0.993509792
CASP8	15.71057112	3.097057326	4.929294253	2.35899513	1.661600168	0.915424832	0.313756528	0.38805711	0.30662351	0.197132065	0.704367782	1.837166462
TTC26	9.204001552	2.674818038	5.960990433	2.570254649	1.6048684	2.058780804	0.647652046	0.801002658	0.306588103	0.290614688	0.624400544	1.103364174
LAMP2	40.86834804	4.881591031	34.70477998	11.68230202	3.281171069	12.26717202	0.849184801	1.050064619	0.306327657	0.119446742	0.280866824	1.233518719
SPATA5	4.648737551	1.203050893	1.135390196	1.763996043	1.15906196	0.532646016	0.244236243	0.301954201	0.306052441	0.258790882	0.657066077	1.344251671
LRRCC1	4.564587702	0.592682747	0.749134432	1.034551558	0.187854594	0.209799834	0.164118751	0.202793019	0.30526791	0.129843654	0.181580698	0.483835343
WDR7	1.289807061	0.155954346	0.291441575	0.444232089	0.134702668	0.123925691	0.225957497	0.278966095	0.30403837	0.120912926	0.303225885	1.326424433
SPG20	25.37896148	2.788559777	6.274522339	6.211588648	3.009040022	1.895458065	0.247233219	0.305148678	0.303639741	0.109876828	0.484423582	2.140381935
ERP44	41.74913692	5.675284036	20.77112551	9.036502596	3.509569112	5.546090906	0.497522273	0.613743077	0.30287373	0.135937757	0.388376927	1.514511271
CELSR2	5.770856861	0.462487231	5.25124476	1.095871234	0.139984812	1.229168398	0.909959281	1.12163579	0.301730396	0.080141865	0.127738376	0.672564029
PLCG1	6.608366324	1.306785326	3.715488485	2.283180373	0.793220134	1.582001933	0.562240091	0.692893979	0.301448289	0.197747107	0.347418953	0.813019867
UTP14C	13.6888676	1.678664943	4.190815285	1.269437488	0.386509759	0.47880668	0.306147697	0.377180196	0.301026099	0.122629935	0.304473251	1.312004294
SRBD1	10.03478716	1.962147517	1.667914921	5.648858577	2.34872767	1.156702127	0.166213283	0.204767408	0.300950421	0.195534543	0.415788011	1.088424665
TMEM30A	74.28054292	8.946716659	39.92856916	14.35846778	4.760697632	9.500630931	0.53753739	0.661674426	0.299756412	0.120444955	0.331560282	1.460897229
SLC4A1AP	46.24883957	7.50293793	12.34411764	10.90430345	3.854691832	3.580070705	0.266906538	0.32831723	0.298755822	0.162229755	0.353501886	1.123679456
AKAP12	5.387172701	0.673136974	1.720345778	1.14694833	0.06032965	0.45050109	0.319341123	0.392782376	0.298631852	0.124951809	0.052600147	-1.248233063
MGEA5	39.8988953	6.201949735	8.27808317	7.951841191	5.35123613	2.029098055	0.2074765	0.255173363	0.298529794	0.15544164	0.672955609	2.11413831
SETD2	23.81116965	2.005422782	6.864763396	5.656356372	0.652190483	2.004670566	0.288300134	0.354410231	0.297848743	0.084221935	0.115302226	0.453152445
IFNGR1	114.7369319	20.29765206	63.90962949	15.31741597	9.215871027	10.4844428	0.557010096	0.684478558	0.297301871	0.176906003	0.601659643	1.765964583
ICE1	51.0341171	3.912993638	15.40077547	8.529371027	1.707842164	3.162040829	0.301774114	0.370723799	0.296875675	0.076674073	0.200230727	1.384852655
TRIM24	7.485622758	0.995244359	1.969232832	1.846687728	0.588678122	0.596728001	0.263068671	0.323134222	0.296694099	0.132954116	0.318775131	1.261610639
VRK1	68.28926451	10.9685117	18.84036755	15.7448149	10.39213947	5.334568904	0.27589062	0.338814329	0.296398482	0.16061839	0.660035671	2.038906915
ARID2	9.717074444	2.025009936	2.347706866	1.745934185	0.80786567	0.517938697	0.241606348	0.296654193	0.296123817	0.20839708	0.462712556	1.150781189
MNAT1	21.49806596	4.205882974	13.29876596	4.873854003	3.946859538	3.69841514	0.6186029	0.758827642	0.294758636	0.195640063	0.809802578	2.049368404
POLE	8.813410916	1.749391597	4.075822862	2.687589755	0.360827361	1.523800091	0.462456919	0.566976447	0.293969829	0.198492004	0.13425686	-0.56408509
PSMD14	61.32349812	6.310252721	36.60996495	14.89570095	6.407112461	10.90222771	0.596997335	0.731904309	0.293930548	0.102901056	0.430131652	2.06352051
GAGE12H	51.67325836	40.63919562	184.3385353	8.009643223	14.80966569	35.02115336	3.567387487	4.372373698	0.293548782	0.786464738	1.848979446	1.233275199
HTT	9.190629182	0.749683291	4.432098319	3.556529544	0.424694692	2.102012982	0.482241012	0.591029248	0.293475176	0.081570399	0.119412671	0.549838313
MST1R	3.166533851	1.312418467	2.021212049	0.949102863	0.773546869	0.742120968	0.638304261	0.781918375	0.292773733	0.41446532	0.815029539	0.975600956
MZT1	72.43422766	117.1426144	35.15216443	16.10033667	36.57445366	9.558093713	0.485297705	0.593658003	0.29076202	1.617227355	2.271657694	0.490222946
DGKH	1.597033193	0.250849268	0.492347388	0.383405812	0.078815059	0.144450005	0.308288764	0.376754867	0.28934384	0.157072044	0.205565633	0.388172663
BMS1P1	2.787888414	2.82983724	0.573827825	0.984124467	1.297484968	0.247537608	0.205828835	0.251530793	0.289289922	1.01504681	1.318415516	0.377258867
ZNF106	24.40049705	3.025896011	7.113543225	6.212668085	1.970143266	2.212557307	0.291532718	0.35613641	0.288772136	0.124009605	0.317117097	1.354563788
DENND4A	3.99693055	0.502981366	0.969122971	0.765360969	0.202809099	0.226638944	0.242466803	0.296120331	0.288396314	0.125841908	0.264984899	1.074297698
AC006262.5	9.793748414	26.72446914	8.186009847	1.8091424	4.514828279	1.846533641	0.835840324	1.020667937	0.288214311	2.728727348	2.495562693	-0.128863102
RAB3GAP2	16.36465033	2.892911033	3.277799971	4.488993455	3.763787163	1.097946626	0.200297587	0.244586373	0.288198985	0.176778054	0.838447906	2.24578197
SOGA1	5.272727517	0.252856186	3.635623558	0.789495106	0.091688917	0.664684227	0.689514781	0.841910509	0.288085412	0.047955481	0.116136143	1.276049401
DMKN	8.298016968	23.20165726	10.10266797	1.410255574	4.192972716	2.096127349	1.217479792	1.486345728	0.287871904	2.796048423	2.973200597	0.088627457
NCL	922.9713072	86.64545527	447.0385489	244.8606051	46.48186426	144.7406141	0.484347179	0.591114336	0.287395672	0.093876651	0.1898299	1.01586897
DPYD	1.718466568	0.29048308	0.814804889	0.638734871	0.348734819	0.369492894	0.474146489	0.578476158	0.286924647	0.169036213	0.545977423	1.691508947
FH	122.2352682	12.57286883	88.46711673	29.89147208	14.07492548	26.38755686	0.723744612	0.882778767	0.286571228	0.102857948	0.470867592	2.194668158
GNPDA2	12.43294179	3.944345323	5.059748146	2.526046769	1.690308449	1.25371115	0.406963069	0.496313515	0.286353861	0.317249561	0.669151684	1.076715112
PBK	120.4447505	16.89277012	52.11770866	29.88236827	13.90640678	15.76233947	0.432710504	0.527479593	0.285713139	0.14025327	0.465371642	1.730348891
MYO1E	40.70304268	8.91634636	14.13556173	14.75229319	12.12832487	6.240764242	0.347285136	0.423036891	0.284662813	0.219058473	0.822131496	1.90805315
MTM1	3.021877984	0.759066024	0.75858618	0.935326038	0.412793168	0.285930111	0.251031373	0.305701006	0.28425362	0.251190163	0.441336124	0.81309787
TRIAP1	109.6026447	236.0683382	133.7947001	8.981001732	22.72200978	13.35072637	1.220725106	1.486552032	0.284231603	2.153856222	2.530008395	0.232220224
SP110_1	1.94610452	0.359358311	0.769099025	0.539935185	0.301937936	0.259837375	0.395199239	0.481238086	0.284170656	0.184655196	0.559211446	1.598560034
MRC2	52.33918007	5.469921255	47.03350856	20.02122891	6.042135238	21.90637347	0.898629067	1.094157285	0.284022507	0.104509112	0.301786432	1.529899205
TNRC6B	3.21643189	0.727317715	0.90347638	1.018430437	0.775944217	0.348188629	0.280893988	0.341887493	0.283495902	0.226125639	0.76190203	1.752480922
MYO10	12.88796094	2.268026525	5.222873179	5.112062707	0.582252675	2.520007759	0.405252096	0.492953217	0.282631091	0.175980245	0.113897796	-0.627673659
CEP55	64.14031337	8.702093333	17.47733684	16.37807683	5.551634942	5.426992335	0.272485991	0.331357118	0.282204851	0.13567276	0.33896745	1.321015655
KMT2C	9.70365363	1.687115198	3.641310807	2.573104793	0.672414202	1.172615029	0.375251523	0.455719888	0.280289404	0.173863914	0.261324064	0.587881456
DDX3X	167.5557308	28.43908532	46.41591149	57.8011027	44.02291916	19.44392537	0.27701775	0.336393675	0.280172162	0.169729112	0.76162767	2.165851858
DGKA	0.958297705	0.588468879	0.709673984	0.501800514	0.233880447	0.451255508	0.740556907	0.89927271	0.280148086	0.614077313	0.466082517	-0.397834906
PALLD	4.785632513	1.254689378	1.774261631	2.7238437	1.034394008	1.226258845	0.370747571	0.450194277	0.280110475	0.26217838	0.379755273	0.534521278
CHKB-CPT1B	2.279056905	1.568094904	0.773515852	0.692185302	0.360675432	0.285222788	0.339401728	0.412061319	0.27986513	0.688045525	0.521067742	-0.401033081
MDH1	166.9889311	20.5379314	258.8167654	39.26889051	23.61360046	73.87055668	1.549903719	1.881147028	0.279434016	0.122989777	0.601330981	2.289620887
PPAT	39.6695656	7.109051182	13.27733061	8.547505633	2.752778134	3.471286692	0.33469816	0.406116924	0.279034528	0.179206681	0.322056311	0.845688542
ZNF224	5.552349458	1.74077194	0.902024434	0.865811453	0.46233731	0.170646116	0.162458152	0.197093854	0.27881465	0.313519881	0.533993063	0.768264072
ANXA1	54.27982113	6.453435256	18.9855839	12.73831621	6.270729902	5.4049921	0.349772411	0.424309776	0.278701421	0.118891977	0.49227306	2.049807423
APLP2	102.2388001	11.65602087	76.9973105	35.29542112	12.93304635	32.23638696	0.753112423	0.913330566	0.278271873	0.114007802	0.366422781	1.684376644
FTH1	2118.150586	1782.321847	658.3633131	545.1167132	895.1613263	205.1419901	0.310819881	0.37632673	0.275906979	0.841451906	1.642146177	0.964629836
SLX1B-SULT1A4	6.714215537	2.431850407	5.863338759	1.038670488	0.837009472	1.097467203	0.873272347	1.056607669	0.274936224	0.362194272	0.805846976	1.153742178
PSMB10	47.199312	134.3930739	44.91684146	6.828760573	24.98858641	7.861956237	0.951641868	1.151300613	0.27477393	2.847352391	3.659315061	0.361952581
LIFR	49.60113994	5.787228754	13.93083961	9.618171874	3.679447895	3.265988931	0.280857247	0.339564418	0.27384826	0.116675318	0.382551689	1.713155299
ZSWIM8	5.403943987	1.272003219	3.175043141	1.019790625	0.401827432	0.724220552	0.58754183	0.710165925	0.27346457	0.235384235	0.394029345	0.743285382
IDH1	106.3734785	21.95332279	81.31003385	31.55183558	15.42059773	29.14894381	0.764382579	0.923843043	0.273352867	0.206379664	0.48873853	1.243762022
MPHOSPH8	19.13123412	2.18507793	4.451208511	4.636603974	1.013395123	1.303754266	0.232667087	0.281187324	0.27326442	0.11421521	0.218564089	0.936301587
REST	12.73639098	2.206480239	3.192461219	1.977168821	0.700665933	0.598700559	0.25065666	0.302807	0.272685989	0.173242188	0.354378405	1.032500393
CNTRL	1.099735829	0.101122526	0.29232949	0.527303195	0.04382475	0.169287865	0.265817919	0.321044641	0.272335553	0.091951652	0.083111103	-0.145834267
METTL10	9.99649966	14.89486472	7.110795436	1.677766308	3.835140028	1.441115575	0.711328533	0.85894893	0.272056322	1.490008026	2.285860676	0.617417372
XIAP	7.588612592	2.17078103	2.247731066	1.105148251	0.920176045	0.395241769	0.296197894	0.357636877	0.271934122	0.286057695	0.832626794	1.541363829
ATP6AP2	150.032921	19.37339888	147.6644763	46.36889497	14.19360152	55.09854109	0.984213833	1.188265132	0.271813075	0.129127652	0.306101785	1.245213473
CUL7	3.999211787	1.74877583	2.665741493	1.278025278	0.883605531	1.02791194	0.666566722	0.804297033	0.270979104	0.437280125	0.691383454	0.6609283
CBWD2	16.10415654	24.19354935	8.083891398	2.833186459	4.632375349	1.715053666	0.501975461	0.605344438	0.270139424	1.502317075	1.635040763	0.122137267
FAIM	26.21751976	5.244349004	17.56246001	4.097899167	1.998897284	3.310095242	0.66987496	0.807754195	0.270024512	0.200032232	0.487785864	1.286015459
WLS	75.03064522	7.488497704	73.27794174	20.83433337	9.458549464	24.51779583	0.976640165	1.176797711	0.26896733	0.099805855	0.453988582	2.185459655
USP48	17.94458121	2.298239893	6.550623124	5.999884088	1.512051205	2.637231722	0.365047423	0.439547112	0.267933911	0.128074312	0.252013403	0.97651932
USP16	44.66847722	4.919338855	7.450650283	10.3822471	2.507465893	2.084886632	0.166798842	0.200812658	0.267740933	0.110129988	0.241514758	1.132903986
NCBP1	55.32926232	12.24998944	21.82016961	15.29588028	7.207479682	7.260189696	0.394369429	0.474650008	0.267316386	0.22140164	0.471203981	1.089685816
ACTN1	39.66420907	7.662919796	21.09574974	14.01567511	7.611802522	8.971717234	0.531858576	0.640120234	0.267300237	0.193194822	0.543092107	1.49114047
ARAP2	2.017250459	0.337973864	0.581104637	0.57040089	0.163452213	0.197721976	0.288067669	0.346636864	0.267017343	0.167541845	0.286556728	0.7742993
AP1AR	22.90404359	13.55566823	6.349741905	4.848349725	5.417207884	1.616855154	0.277232353	0.333485669	0.266529136	0.591846072	1.117330265	0.916761775
MIPOL1	1.27352305	0.219468668	0.28904591	0.43101102	0.164867661	0.117644349	0.22696559	0.272949748	0.266161778	0.172331916	0.382513795	1.150321862
TCOF1	26.17531	3.537191512	13.89820836	10.46426887	4.626546091	6.680991095	0.530966333	0.638457515	0.265970235	0.135134656	0.442127983	1.71006634
USP33	25.95583885	5.274521939	7.33074478	9.555239231	7.495773314	3.244927098	0.282431434	0.339596636	0.265921503	0.203211384	0.784467362	1.948732199
NOMO3	3.769504477	1.12598557	2.956724101	0.864432688	1.215110117	0.815029536	0.784380048	0.942849047	0.265473971	0.298709174	1.405673494	2.234448074
ZFR	59.38433055	13.7535997	11.35984226	20.92393644	22.53775319	4.809842713	0.191293598	0.229872745	0.265046832	0.231603178	1.07712778	2.21746245
SAMHD1	16.41510837	2.082442881	6.76078097	6.144064161	2.450713996	3.040846483	0.411863316	0.494924272	0.265042163	0.126861354	0.398875066	1.652684291
ETNPPL	9.235924602	3.780891521	3.750402897	3.427706745	2.291331009	1.67217284	0.406066859	0.487840111	0.264691096	0.40936795	0.668473466	0.707472141
PAK1IP1	182.5210665	44.78767988	74.09211346	31.84817342	19.35559491	15.52789825	0.405937325	0.487560088	0.264323034	0.245383619	0.60774584	1.308429169
IL6ST	55.68148886	5.635857942	13.76238871	9.345455627	2.430262545	2.773298325	0.247162728	0.296753677	0.263804704	0.101216007	0.260047518	1.361337811
ITGB1	561.5275901	74.48481317	224.8916161	158.436236	62.3804896	76.18447457	0.400499673	0.480852591	0.263793628	0.132646756	0.393726152	1.569603151
RFC1	36.22083499	3.144900218	8.472243327	12.75632584	2.061219496	3.581595819	0.233905246	0.280770173	0.263465465	0.086825724	0.161584105	0.89609085
ELP4	14.70131278	4.406213235	11.45829688	5.026560382	3.589551667	4.701626807	0.779406374	0.935356675	0.263140877	0.299715631	0.71411689	1.252565915
ITGB3BP	26.50015924	16.35791072	11.21790405	5.962163326	5.28379925	3.024481735	0.42331459	0.507279249	0.261049933	0.617275941	0.886221823	0.521752292
NOV	8.540266188	1.094404801	7.165601834	1.589432927	0.163829146	1.596854617	0.839037294	1.004669395	0.259913991	0.128146451	0.10307396	-0.314113616
ACTR10	29.16066349	6.160121033	41.62424719	7.884064953	5.799981698	13.47395061	1.427410841	1.709010604	0.259760714	0.211247629	0.735658792	1.800101629
CRYBB2P1	18.42439081	40.12087229	15.47728745	2.714753738	6.918629269	2.729859477	0.840043375	1.005564313	0.259469626	2.177595597	2.548529235	0.226928849
MICAL1	1.552312204	0.632620395	1.027342741	0.585460706	0.395112405	0.463724074	0.661814511	0.792066948	0.259195453	0.407534253	0.674874336	0.727697569
ATRN	17.61841323	1.884575511	10.26695625	4.99682518	1.688221824	3.484293367	0.582740121	0.697301435	0.258929809	0.106966245	0.337858893	1.659265224
KPNB1	218.3250034	19.79836958	60.80923514	67.88297184	39.26117291	22.61525505	0.278526207	0.333150633	0.258361555	0.090683015	0.578365558	2.673077378
SLC12A6	4.562666749	0.841024169	1.346539522	1.053130056	0.751489178	0.371704963	0.295121164	0.352952573	0.258166955	0.184327328	0.713576803	1.952798741
NOMO2	81.73891875	14.58620191	46.3411004	33.54116815	24.64393317	22.73494026	0.566940463	0.677821958	0.257709135	0.178448677	0.734736878	2.041718483
OST4	544.8621735	2659.273738	487.8457709	77.88834759	481.1207939	83.34692549	0.895356284	1.070082086	0.257187685	4.880635632	6.177057401	0.339850687
IFT88	2.153853327	0.479361037	0.621003101	0.621855403	0.145955289	0.214273778	0.288321908	0.344571707	0.257123783	0.22255974	0.234709368	0.076682783
HADHB	92.48055262	15.08478506	95.65112995	27.86014893	13.02670028	34.41905229	1.03428372	1.235422408	0.256372411	0.163113051	0.467574682	1.519324598
ZBTB41	8.190077319	1.543384621	1.772699481	1.020323181	0.469176682	0.26374873	0.21644478	0.258495284	0.256138954	0.188445672	0.459831445	1.286956467
ZKSCAN1	7.49687055	1.531109174	2.185271493	1.286273736	0.501264095	0.447726838	0.29149116	0.348080525	0.255968968	0.204233108	0.389702503	0.932156438
KYNU	10.13699119	1.742235872	4.586342765	2.363864363	1.110611815	1.276708105	0.452436298	0.540093638	0.255494878	0.171869132	0.469828909	1.450825033
ANKRD18B	6.249717788	0.373958604	1.969478294	1.171373579	0.202378156	0.440628427	0.315130756	0.376163877	0.255410746	0.059836078	0.172769951	1.529764788
EIF2A	48.52317992	10.78558853	7.580289909	14.79997975	9.106013015	2.758707982	0.156219974	0.186399443	0.254818623	0.222277034	0.615271991	1.468865423
CEP97	6.067132049	1.489160884	0.924272411	1.15392595	0.814625787	0.209628628	0.152340909	0.181665581	0.253981695	0.245447251	0.705960194	1.524173828
QSER1	30.481676	4.793905327	9.459630642	5.348700405	1.178734103	1.978294126	0.310338271	0.369864449	0.253155011	0.157271711	0.220377665	0.486718825
ZNF767P	8.002818716	11.93326588	2.477346083	0.903822632	1.434391485	0.333377975	0.30955919	0.368853317	0.252831915	1.49113285	1.587027625	0.089918443
BAG6	76.2948938	12.31653805	45.36610114	41.56082196	25.72257692	29.43946098	0.594615169	0.708346457	0.252498897	0.161433321	0.618914057	1.9388007
USP8	7.197419911	0.730648923	1.730081948	2.018717891	0.358603211	0.577865759	0.240375297	0.286253845	0.252006433	0.101515395	0.177639091	0.807250567
WDFY3	3.048580891	0.462071369	1.065624078	0.683181642	0.092767763	0.284254038	0.349547582	0.416073882	0.251350877	0.151569332	0.135787845	-0.158623526
ZNF121	20.21429338	13.16584951	4.206914671	2.323707233	1.899470151	0.575623722	0.208115841	0.247717834	0.251310952	0.651313863	0.817430924	0.327743889
NT5DC1	20.75926043	2.708106591	11.28509142	6.781048745	3.250860834	4.385479889	0.543617219	0.646725905	0.250563247	0.130452942	0.479403844	1.877711999
BDH2	8.350540204	1.245877369	15.47190638	2.241089779	1.182015888	4.937017197	1.852803052	2.202953778	0.24972969	0.149197218	0.527429065	1.821756441
HK1	15.41850494	2.584024091	8.735196572	6.125737328	1.944597377	4.126056422	0.566539792	0.673560781	0.24963085	0.16759239	0.317447072	0.92155943
CCDC88A	16.49959188	0.89432496	4.485326571	4.207067406	0.324754466	1.359548421	0.271844698	0.323158222	0.249458006	0.054202853	0.077192599	0.510093724
POLR2K	118.1455442	363.6953749	99.58436925	17.26650342	62.40154277	17.30104313	0.842895683	1.002000388	0.249457067	3.078367257	3.614023131	0.231440381
ZNF813	6.284829272	1.555139945	1.53640702	0.884004363	0.348852051	0.256827458	0.244462809	0.290527365	0.249059056	0.247443467	0.394627069	0.673390967
MOV10	13.61256542	4.144906601	5.875824434	4.377786562	2.916810797	2.245553289	0.431647103	0.512942615	0.248945129	0.304491216	0.666275241	1.129717673
SHFM1	26.38125112	42.8854077	28.84952282	3.817112989	6.514330435	4.957982506	1.093561586	1.298882826	0.248236818	1.625601739	1.706611896	0.070161159
NEK1	6.275055074	0.545054409	2.039871328	2.320121989	0.337336876	0.895600451	0.325076243	0.38601438	0.247876467	0.086860498	0.145396181	0.743217243
KIAA2018	3.799397522	0.537359597	1.286234992	0.537953761	0.135518073	0.21616965	0.338536567	0.40183686	0.247298234	0.141432844	0.25191398	0.832814001
LYPLAL1	13.89546388	4.54564622	17.28521121	2.183176753	2.87573119	3.223377185	1.243946324	1.476461849	0.247219843	0.327131664	1.317223256	2.009556574
ANO10	10.69287075	1.472006149	8.36441855	2.402091926	1.025627329	2.229834955	0.782242557	0.928288768	0.246957637	0.137662391	0.426972556	1.633008874
RP11-145E5.5	8.637977462	2.409488396	5.33621867	3.805975254	2.46689757	2.790073293	0.617762514	0.733077098	0.246912605	0.278941269	0.648164374	1.216398331
CCDC150	1.221727289	0.32645271	0.213314694	0.676650748	0.093525353	0.140147044	0.174600908	0.20711873	0.246396964	0.267205876	0.138218058	-0.951005613
SREBF1	36.22212529	8.053877471	37.06922358	7.904422068	3.160654612	9.592628722	1.023386212	1.213577494	0.245915535	0.222346906	0.399859039	0.846679175
ARHGAP42	4.569345261	0.663825485	1.33544531	1.329289338	0.449380789	0.460467	0.292261852	0.346400882	0.245181072	0.145278032	0.33806093	1.21846673
DTWD1	4.00343125	2.277926639	2.077426148	0.630165748	0.724738725	0.387508426	0.518911408	0.614930957	0.244936182	0.56899357	1.150076354	1.015245391
AR	2.858777532	0.784898841	0.979588528	0.528857979	0.260414796	0.214643522	0.342659937	0.405862312	0.244212854	0.27455751	0.492409694	0.84275079
JAK2	3.593650259	0.538369149	1.059133487	0.779110436	0.341896588	0.271803763	0.294723585	0.34886423	0.243303167	0.149811225	0.438829429	1.550514549
TRNT1	16.29180061	3.971087159	6.058341557	2.839246923	1.963749173	1.249645778	0.371864455	0.440132828	0.243162128	0.243747591	0.691644378	1.504642478
PRPF39	19.64470593	6.734159707	4.165816495	4.438907596	2.019020363	1.113902551	0.212057972	0.250940694	0.242887725	0.342797685	0.454846225	0.408021515
PKM	340.3914016	41.58881024	292.2835672	155.8217277	55.5006428	158.3284494	0.858669067	1.016087113	0.242849969	0.12217938	0.356180384	1.543607246
IDI1	197.8092215	52.10500307	129.6484794	47.03037231	33.78663587	36.4745127	0.655421817	0.775552285	0.242800349	0.263410384	0.718400349	1.447475829
AC021224.1	10.81455979	4.316861364	12.86361924	4.481428399	4.786300042	6.306850109	1.189472294	1.40733033	0.242639332	0.399171251	1.068030015	1.419872467
PALMD	3.629047445	0.534593152	0.969358891	0.672333328	0.273270119	0.21224167	0.26711111	0.315679235	0.24101938	0.147309497	0.406450353	1.464228702
TRIP12	34.71217485	6.517173657	8.425067002	10.89486483	7.093303648	3.123671442	0.242712162	0.286710436	0.240348014	0.187748929	0.651068531	1.79400473
USP11	11.41913065	4.2527074	7.469960202	5.144051429	1.534241124	3.974487178	0.6541619	0.772637527	0.240144016	0.372419542	0.298255401	-0.32038051
SMN1	80.5389338	19.78588611	58.27188716	12.92055554	12.61463285	11.03392358	0.723524442	0.853982133	0.239164132	0.245668588	0.976322792	1.990644811
PSIP1	35.77301304	4.513225862	11.12382833	12.80478684	3.573986615	4.698493365	0.310955868	0.366932572	0.238805132	0.126162866	0.279113324	1.145563652
PEX3	45.69273373	4.881013802	31.10669827	10.20029737	2.731428796	8.192466245	0.680779978	0.80315955	0.238498004	0.106822538	0.26777933	1.325828532
AP1G1	24.0632564	4.236232714	7.306999589	6.632195452	6.245938933	2.375921581	0.30365797	0.358240585	0.238481555	0.176045696	0.941760384	2.419410081
HP1BP3	37.50502719	18.4839362	16.57178287	11.46052859	10.29478509	5.972035811	0.441854976	0.521096018	0.237976301	0.492838896	0.898281874	0.8660521
PBXIP1	14.65928987	1.786122523	7.404526323	3.154512759	2.1748335	1.878982794	0.505108118	0.595649134	0.237870535	0.121842363	0.689435633	2.500400033
CPSF3	43.66940462	7.949511278	15.07547541	15.83578267	5.116117546	6.443839064	0.345218249	0.406916361	0.237223558	0.182038463	0.323073236	0.827617931
EIF3J	220.1927993	36.83004465	86.39546244	37.58768215	21.66442473	17.38110424	0.392362796	0.462414899	0.236999629	0.167262711	0.576370329	1.784880213
PKN2	47.17741912	4.867741535	10.0667697	14.09043687	9.74278216	3.54231004	0.213381102	0.25139817	0.236541734	0.103179479	0.691446422	2.744461397
ESPL1	14.5843886	2.586200216	6.43308997	4.666893669	3.725232009	2.423959654	0.441094251	0.519394661	0.235744225	0.177326612	0.798225174	2.170386716
SRFBP1	19.02443524	2.539262719	2.950690199	3.490381203	1.873482087	0.637443026	0.155100015	0.182628483	0.235712962	0.13347375	0.536755723	2.007709627
DZIP3	2.383239364	0.189199088	0.576849136	0.802480805	0.364705029	0.228625896	0.242044146	0.284898897	0.235179834	0.079387363	0.454471966	2.517210027
HNRNPA3	253.3425012	36.04527337	148.2380952	68.35782867	35.63280016	47.03394904	0.5851292	0.688055047	0.233768775	0.142278825	0.521268754	1.873306419
TBC1D4	28.46145663	4.515456257	9.70889234	9.276158177	5.612029349	3.718897667	0.341124225	0.400909255	0.232978511	0.158651622	0.604995004	1.931060957
PCNXL3	13.33211184	1.363644667	20.82765406	0.921587981	0.162775184	1.691960325	1.562217173	1.835918392	0.232906906	0.10228272	0.176624682	0.788124527
ADGRG6	77.22270384	7.650427984	22.49989122	13.46827749	6.192744819	4.611037225	0.291363681	0.342362802	0.232704909	0.099069673	0.459802289	2.214498259
IFT81	2.942911701	0.377766541	0.740319071	0.778980756	0.255957319	0.230235099	0.251560069	0.295559418	0.232545255	0.128364891	0.328579771	1.355992994
TEP1	2.700298694	0.484872389	1.105744609	0.861636911	0.092898487	0.414514197	0.409489739	0.481077577	0.232442254	0.179562502	0.10781628	-0.735911061
ZMPSTE24	175.7670611	28.54853464	65.28322598	28.2725477	14.31873931	12.32879605	0.371418999	0.436069511	0.231510508	0.162422552	0.506453803	1.640678715
CNTNAP3	1.95245167	0.333500944	1.145458043	0.633490363	0.339301147	0.436326562	0.586676772	0.688765903	0.231447852	0.17081137	0.535605854	1.64876772
ERBB2IP	17.83670426	1.87590521	5.474374579	3.578865668	1.254344929	1.288969314	0.306916261	0.360161413	0.230798536	0.105171067	0.350486731	1.736621966
MAN1A1	15.41178592	1.925473085	7.773319479	3.915655193	1.07872326	2.317447401	0.504374997	0.59184154	0.230714201	0.124935104	0.27548985	1.140820259
NKAP	8.716270597	0.745932042	3.629312055	1.744017321	0.554179804	0.85198297	0.416383591	0.488517493	0.230497007	0.085579266	0.317760493	1.892606553
TMTC3	24.39629481	3.262297305	5.387388722	2.746850054	2.20428586	0.710863986	0.220828153	0.258792425	0.228871278	0.133721015	0.802477681	2.585235056
MAP3K13	6.615062427	18.61250887	1.601670068	1.228688816	2.949303617	0.348625443	0.242124709	0.283737785	0.228807967	2.813655816	2.400366617	-0.229191089
HNRNPUL2	41.03904192	7.212720186	34.05819912	12.31257648	11.54761075	11.96905388	0.82989752	0.97209986	0.228171328	0.175752646	0.937871189	2.415843386
ARL13B	7.82520997	1.019089638	2.581721518	2.346486602	0.734112922	0.906762221	0.329923609	0.386434007	0.22809004	0.130231603	0.312856217	1.264420188
MAP7D3	13.72652849	1.399565394	3.325027589	2.811995669	0.555431676	0.797441741	0.242233686	0.283585693	0.227385246	0.101960623	0.197522237	0.954002993
DYNLT3	13.62751974	8.897558194	5.66891116	2.029068053	4.910938396	0.988106064	0.415989943	0.48697532	0.227300007	0.652911048	2.420292601	1.890223113
UBN2	4.204919508	0.776550022	1.421888388	0.766590042	0.229751881	0.303401623	0.338148777	0.395780804	0.227043505	0.184676549	0.299706321	0.698548836
DHTKD1	25.7317093	5.685428889	15.48128203	10.16240568	4.472192998	7.155817598	0.601642194	0.704146029	0.226968903	0.2209503	0.440072276	0.994018597
STIP1	235.7213066	49.80856993	197.7380049	68.48039614	41.6169822	67.22395201	0.83886352	0.981652499	0.226776299	0.211302791	0.607721108	1.52409758
ANAPC1	24.2526134	8.846370247	10.92140673	7.938978805	4.10875038	4.182618682	0.450318758	0.526845931	0.226434555	0.364759463	0.517541422	0.504728927
OSBPL8	15.64618517	1.431431489	4.577814208	4.440057329	1.934870125	1.519428995	0.29258341	0.342209319	0.22603108	0.091487572	0.435775933	2.251938844
TRIQK	3.016037767	1.522657584	0.883496853	0.679750797	0.51354659	0.232813087	0.292932954	0.342497703	0.22552381	0.50485362	0.755492443	0.581552178
LRP1	1.356981678	0.109303147	0.805191057	0.557711552	0.054241367	0.386886426	0.593369144	0.693703446	0.225389143	0.080548727	0.097257026	0.271940684
JMY	6.956956371	0.557501622	3.018331322	1.021911324	0.174459929	0.518278261	0.433858021	0.507165592	0.225233869	0.080135851	0.170719245	1.091105968
FASTKD2	38.41975211	5.535739014	8.57588719	5.574676988	3.105653055	1.454530896	0.223215578	0.26091752	0.225156105	0.144085756	0.557100091	1.951008833
MAP3K6	6.250526844	1.348194389	3.79600971	1.789618086	0.946520377	1.270255577	0.60731036	0.709791428	0.224961171	0.21569292	0.528895178	1.294002999
LYRM2	18.88261119	11.19005375	6.802789804	2.689663903	2.539588076	1.132392263	0.36026743	0.42101627	0.224807755	0.592611564	0.944202758	0.672009919
MED14	16.61360488	3.109001233	6.85425977	5.215747109	2.805664709	2.514293739	0.412569085	0.482058215	0.224571659	0.18713586	0.537921922	1.523310744
TNS1	12.55696907	1.515191732	8.102335648	2.002298476	0.624661353	1.509559758	0.645246126	0.753913453	0.224549341	0.120665403	0.311972146	1.370405141
BRCC3	12.69774449	0.582142751	3.554474854	4.595012522	0.654280141	1.502857415	0.279929625	0.327062746	0.224503265	0.045846154	0.142389197	1.634967068
DHX57	13.11390996	2.26862659	3.058836229	3.122338199	2.235149756	0.850756223	0.233251276	0.272474078	0.224234015	0.172993912	0.715857673	2.048951508
PMPCB	42.5806213	9.479193867	32.10545679	10.95760526	5.021399732	9.647714924	0.753992211	0.880458339	0.223705121	0.222617556	0.458257038	1.041589665
EIF2S2	176.1422123	21.89071411	46.59084058	29.79065207	14.04815483	9.196471311	0.264506957	0.308703257	0.222915034	0.124278637	0.471562515	1.923870715
HNRNPR	107.5511009	19.47113221	47.91248719	33.31108679	23.79129337	17.31712324	0.44548579	0.51986065	0.222745543	0.181040752	0.714215466	1.98004489
RP11-977G19.10	23.95741772	5.6841034	18.84821904	3.064178613	3.131076584	2.813085978	0.78673834	0.918055483	0.222697455	0.2372586	1.021832269	2.106626111
KDM5A	9.065412712	0.940604444	2.423784643	2.676024231	0.415718054	0.834672174	0.267366166	0.311907555	0.222301585	0.103757487	0.155349137	0.582298777
TNRC18	7.924035773	0.989141945	10.13539961	1.222345991	0.190387087	1.822756606	1.279070401	1.491195308	0.221373552	0.124828051	0.155755481	0.319340755
PRMT3	39.72543188	13.18405084	20.97816646	13.67633987	10.21531602	8.418460101	0.528079003	0.615549203	0.221120401	0.331879358	0.746933472	1.170320849
DHX30	29.42376921	14.57023206	19.73343777	9.563851719	6.2857393	7.476301289	0.670663151	0.781724927	0.221072706	0.495185778	0.657239309	0.408448889
PMAIP1	17.72696642	19.16423767	13.18709506	2.450207543	2.512446248	2.121533107	0.743900267	0.865858532	0.219022115	1.081078241	1.025401401	-0.076282165
EXOC4	10.64352289	2.490907764	4.950468007	5.622796223	3.27069645	3.042278872	0.46511555	0.541061556	0.218203562	0.234030385	0.581685041	1.313542348
TMEM106B	6.313805527	0.968912934	3.22571374	1.013200029	0.619557106	0.601979101	0.510898495	0.594136482	0.217757694	0.15345942	0.61148548	1.994461035
ZC3H7A	11.90153263	3.098538973	5.070259946	6.758459695	2.548489209	3.347806311	0.426017396	0.495350488	0.217537331	0.260347895	0.377081365	0.534435112
CCNT2	9.218847123	3.718347561	2.193610573	2.322278771	1.573031335	0.642502738	0.23794847	0.276669083	0.217512254	0.403341927	0.67736542	0.747930958
STAG3L4	7.794094386	27.46841105	4.648326702	1.268754122	4.030043495	0.87972158	0.596390866	0.693374362	0.21737633	3.524259483	3.176378643	-0.14993725
PROS1	25.16754356	3.135340995	10.9241107	6.978809442	2.684725871	3.521518099	0.4340555	0.504601555	0.217265131	0.124578745	0.38469683	1.626663997
TXNDC16	4.829410379	0.914303631	1.979210271	1.458427562	0.60042944	0.694688683	0.409824413	0.476327176	0.216946937	0.189319929	0.411696443	1.120754697
ZCRB1	57.88232758	71.50734974	18.9322402	10.00710128	21.184954	3.804196358	0.327081529	0.380149681	0.216917291	1.235391746	2.116992066	0.777047265
CDC73	59.12416999	12.48634785	24.25324894	14.53699607	10.36279548	6.926411407	0.4102087	0.47646786	0.216020809	0.211188552	0.71285673	1.755080521
NUDT12	7.791137692	1.720110262	2.237096683	1.057785583	0.733587893	0.352735957	0.287133506	0.333466406	0.215819737	0.220777803	0.693512848	1.65132748
PIKFYVE	11.08879207	1.407941039	3.211497717	2.607135126	0.52854536	0.876785686	0.289616551	0.336302356	0.215614833	0.126969739	0.202730328	0.67507723
KIF20A	54.36058534	18.3981483	24.52453236	27.53335833	24.39436496	14.4226566	0.45114548	0.523824824	0.2154917	0.338446472	0.88599308	1.388367755
AP000487.5	5.423908222	3.539919402	1.948308305	1.293756769	1.083792885	0.539379325	0.359207462	0.416909374	0.214916492	0.652651051	0.837709924	0.360138924
TMED5	62.59865863	8.111510618	40.97424727	9.202576129	4.015787886	6.989779506	0.654554717	0.759545958	0.214623464	0.129579624	0.436376492	1.751734512
UBE2D1	15.51351523	6.187351441	10.6443395	2.515292539	1.494852218	2.002603726	0.686133307	0.796171298	0.214589964	0.398836199	0.594305511	0.575408404
ZFAS1	129.039165	430.6220002	78.09138079	23.53306433	104.3014414	16.5199296	0.605175807	0.701988036	0.214092129	3.337141867	4.432123244	0.40938498
SCRN3	12.02049813	5.879122979	3.844539567	2.659539494	1.974724532	0.986568895	0.319831968	0.370954783	0.213929196	0.48909146	0.742506188	0.602298776
PSPC1	36.80257882	11.56830908	23.24137328	12.22835271	9.600840866	8.95207753	0.631514802	0.732075509	0.213175911	0.314334197	0.785129534	1.32063146
ARSK	8.217023195	2.260989475	3.596684492	1.43872001	0.594224245	0.729972367	0.437711372	0.507376252	0.213076131	0.275159193	0.413022854	0.585955083
SCML1	11.98239723	7.733109155	5.788308393	3.760644138	2.826371445	2.105396668	0.483067644	0.559850013	0.212815149	0.645372458	0.75156578	0.219767369
RTCB	114.4681063	21.83100124	136.1165924	25.72725584	18.22140663	35.41227262	1.189122428	1.376449662	0.211054593	0.19071689	0.708253019	1.892832231
UBA3	7.6566848	2.847860106	5.651767268	2.806184683	1.887433232	2.397633041	0.738148091	0.85441028	0.21101872	0.371944279	0.672597653	0.854657239
TAF7	86.36999494	61.56439022	35.71050466	9.34676753	5.474044381	4.472540431	0.413459613	0.478512001	0.210808695	0.712798354	0.585661766	-0.283426291
SAT1	42.68787128	119.595917	54.59188342	10.99542418	20.87669502	16.26654378	1.278861695	1.479392109	0.210144237	2.801636938	1.898671181	-0.561279934
NSA2	85.203666	10.50513821	62.61936267	14.47488786	14.09404412	12.30239441	0.734937422	0.849912934	0.209693643	0.123294439	0.973689347	2.981353826
FEN1	89.91655534	8.958950631	102.1841047	10.87935979	3.51979189	14.2947371	1.1364326	1.313931828	0.209378303	0.099636275	0.323529322	1.699153479
GTF2IP1	1.794351546	0.671524377	0.692096391	0.453966254	0.141198719	0.202387912	0.385708359	0.445821491	0.20895575	0.374243485	0.311033515	-0.266907161
RPS10-NUDT3	40.23985014	28.41914689	16.52395796	10.6216937	5.373267489	5.037907458	0.410636667	0.47430359	0.207948331	0.706243855	0.505876712	-0.481380583
CTD-3088G3.8	0.527994769	0.272415809	0.415169345	0.217526534	0.112293131	0.19749611	0.786313367	0.907917327	0.207456555	0.515944144	0.51622728	0.000791493
MACF1	4.100159867	0.286098296	1.8607251	1.319991184	0.076759037	0.69160597	0.453817695	0.523947416	0.207309165	0.069777351	0.058151174	-0.262950518
VWA5A	6.70692679	1.657762832	7.52621497	1.836093466	1.140507578	2.378698919	1.122155527	1.295521695	0.207260533	0.24717175	0.62115987	1.329450765
C2CD5	10.32996593	2.400138403	3.364347211	2.259051139	1.136415828	0.849381037	0.325688123	0.375990177	0.207203862	0.232347175	0.503050067	1.11441989
OSMR	70.57040039	13.72913228	35.47278652	18.33147907	6.438023101	10.63516881	0.502658145	0.580158795	0.20687027	0.194545195	0.351200417	0.852189214
NT5C2	35.50879492	14.70935981	19.10524305	10.78877693	9.596910924	6.699541194	0.538042563	0.620973187	0.20681067	0.414245537	0.889527236	1.102552627
ZBED9	2.937680706	0.588361802	0.47277659	0.807008603	0.38385201	0.149863808	0.160935322	0.185702863	0.206515055	0.200281059	0.475647978	1.247868256
STAG3L3	8.843697481	8.480337819	6.734465674	1.357239549	1.287343647	1.191996534	0.761498874	0.878250664	0.205790858	0.958913151	0.948501426	-0.015750214
RP11-234B24.6	25.93653027	3.67715327	14.90822012	7.952529302	3.60936886	5.271662657	0.574796242	0.662891321	0.205721736	0.141775065	0.453864264	1.678657079
LMO7	4.516066257	0.638010802	1.228516599	2.309332287	0.886021888	0.72428727	0.272032457	0.31363493	0.205307449	0.141275784	0.38367016	1.441352365
PICALM	104.0494785	18.54036379	49.14277937	34.62622672	14.16976199	18.85078617	0.472302025	0.54440775	0.204977883	0.178187955	0.409220505	1.199478619
NDUFS1	27.27861223	7.39767547	13.56537044	9.407750233	5.389359979	5.392312751	0.49728961	0.573177712	0.204896222	0.271189583	0.572863846	1.078890529
KIAA0922	11.36550566	1.710649866	4.307282249	2.935886343	0.814465401	1.28202883	0.378978497	0.436675225	0.204444691	0.150512429	0.277417211	0.882174667
XRCC4	10.79799857	1.598430212	2.544985697	2.571645267	1.234682479	0.698376691	0.235690501	0.27156805	0.204420141	0.14803023	0.480113838	1.697484694
SEC24D	12.06721342	2.736052713	4.76322142	4.053113562	2.088020722	1.842682779	0.394724221	0.454633888	0.203860177	0.226734426	0.515164623	1.184030066
NOP2	69.80243	45.03204909	43.7396812	13.77472956	12.18043767	9.937568848	0.626621182	0.72143477	0.203275417	0.645135837	0.88425966	0.454867114
ANKZF1	7.812835726	4.056330374	4.741778999	1.460051254	1.120320162	1.019914591	0.606921631	0.698547115	0.202847185	0.519187977	0.76731564	0.563563186
SEC23IP	15.25853608	4.911511706	4.373411486	4.449362264	3.571468986	1.46757438	0.286620647	0.329839265	0.202620613	0.321886168	0.802692335	1.318296539
NPNT	4.201710337	0.428768358	2.027856663	1.094630526	0.724524642	0.607785439	0.482626478	0.555242545	0.202211048	0.102046149	0.661889674	2.697369028
GNAI3	17.4616635	2.509136057	8.706953013	3.4959908	2.125949788	2.002866848	0.498632505	0.572903924	0.200316286	0.143693988	0.608110807	2.081334532
NFKB2	39.10168493	5.882344167	27.58213596	8.504946152	2.866319885	6.891185389	0.705395075	0.810256204	0.199946661	0.150437102	0.337017993	1.163665198
PIK3C3	5.5005295	1.06314946	0.997095029	1.33312521	0.664820986	0.277542495	0.181272554	0.208189368	0.19973589	0.193281294	0.498693582	1.367451615
KMT2B	4.504076097	0.974798338	4.204477904	0.497896067	0.161711749	0.533412106	0.933482875	1.071332234	0.198710487	0.216425815	0.32479017	0.585635381
WBP4	17.02225287	2.420373974	3.208017832	4.133929851	2.02794215	0.893498364	0.188460238	0.216137766	0.197691007	0.142188816	0.490560368	1.786622697
NT5C3A	87.28414961	29.84541504	48.00960537	11.56489735	9.129203286	7.290668506	0.550038072	0.630413595	0.196767165	0.341933961	0.789389046	1.20701878
TMEM87A	44.62365878	9.065884173	22.83682186	10.80265586	6.058998712	6.335849576	0.511764891	0.586508509	0.196670862	0.203163174	0.560880472	1.465054431
DICER1	19.70614021	2.39326123	5.905887832	2.775842333	0.588771876	0.953106496	0.299697849	0.343357577	0.19620307	0.121447488	0.212105662	0.804450483
CCT6A	618.2125898	100.0171333	385.2447488	165.5006199	94.9448966	118.1100007	0.623159015	0.71365292	0.195622249	0.161784368	0.573683027	1.826181615
MTCL1	22.92966589	4.900626058	12.11087731	4.011798565	0.991709365	2.426564436	0.528175045	0.604856998	0.195577958	0.213724268	0.247198195	0.209917477
ATP6V1H	14.55177595	2.133096938	10.37910586	5.145247782	2.110389782	4.20221967	0.71325355	0.81671862	0.195424098	0.146586708	0.410162906	1.484442729
GIN1	5.572155817	1.493479711	0.984337786	0.830215992	0.49509207	0.167898549	0.176652954	0.20223478	0.195113258	0.268025475	0.596341283	1.153768083
CHMP2B	12.86321727	2.892308687	7.083774106	3.566030812	1.761332295	2.247996126	0.550700028	0.630391672	0.194981794	0.22485111	0.493919539	1.135306032
ESCO2	11.59240562	1.600030334	2.216291359	2.997043069	2.158870212	0.655745817	0.191184766	0.218797595	0.194629309	0.138024012	0.720333396	2.383745516
UCHL5	81.11985322	14.14423164	27.33279049	17.03629784	10.1128431	6.564491297	0.336943293	0.385323816	0.193565549	0.174362145	0.593605676	1.767418027
NOL11	104.6766148	25.25426243	37.74957241	22.10374188	15.07796601	9.114301981	0.360630428	0.412342038	0.193320423	0.241259831	0.682145407	1.499491567
NUPL2	19.30987286	11.28207725	17.24890129	2.838535912	3.160949298	2.897779799	0.893268507	1.020871283	0.192635171	0.584264709	1.113584396	0.930516845
SLC22A4	5.890345605	1.05865728	3.255481097	1.25757946	0.441836961	0.793919603	0.55268083	0.631307705	0.191896787	0.179727532	0.351339199	0.967053118
RNF150	1.263193813	0.251531817	0.728249628	0.315501272	0.096233368	0.207718091	0.576514562	0.658374813	0.191552094	0.199123693	0.305017371	0.615226515
EPS8	3.827695078	0.64140894	1.312816275	1.535767003	0.698963817	0.601394817	0.34297828	0.391592485	0.191235862	0.167570542	0.455123607	1.441489862
CHIC1	3.608619126	2.642113252	1.517207169	0.546991191	0.642681049	0.262482606	0.420439818	0.47986624	0.190733011	0.732167391	1.174938572	0.682339906
ZNF616	8.086009018	1.069293218	2.010858469	1.025321795	0.112974669	0.290941124	0.248683679	0.283755915	0.190338639	0.132239924	0.110184597	-0.263235234
GPD2	29.00343065	6.633221098	7.84469833	9.225878424	16.55194613	2.846840394	0.270474842	0.308571202	0.190109015	0.228704707	1.794078066	2.971684707
RP11-231C18.3	6.844006086	1.703913219	3.384709657	2.005514503	0.952188102	1.131011564	0.494550942	0.563950828	0.189450241	0.248964305	0.474784949	0.93133529
HPD	25.74703663	14.87292106	31.37067975	8.118692998	13.3246283	11.27919647	1.218419044	1.389287226	0.189334502	0.577655645	1.641228249	1.506494264
UBLCP1	30.16895212	4.307850786	8.600663946	7.365260853	3.86254596	2.393125697	0.285083284	0.324920698	0.1887042	0.142790866	0.524427585	1.876839881
FIGNL1	32.91150639	9.448378975	6.629071976	4.794257429	3.158731642	1.100593818	0.201421105	0.229565023	0.188687992	0.287084367	0.658857329	1.198491321
STRIP2	3.700338975	1.350845595	2.07499877	1.060879977	1.101896818	0.678015362	0.560759105	0.639106569	0.188675376	0.365059959	1.038663036	1.508522346
GCSH	82.81861872	63.7359663	143.2686359	8.87384772	24.89619472	17.49472443	1.729908541	1.971492523	0.188592473	0.769584995	2.805569298	1.866140972
CYB561D2_1	44.29475656	10.18158745	88.62101937	1.98840226	0.913324969	4.532556334	2.000711286	2.279496672	0.18820231	0.22985988	0.459326057	0.998763946
KRT10	50.0069166	77.03764311	43.34774194	6.697723556	8.208085083	6.613992146	0.866834928	0.987498527	0.18802131	1.540539756	1.225503712	-0.330061059
FXR1	42.41538644	7.029470978	9.050464421	11.96848139	5.261358064	2.908605186	0.213376918	0.243022075	0.18768325	0.165729269	0.43960114	1.407366715
CD2AP	26.65711504	2.123996776	7.716685428	7.694431834	2.988024125	2.535229796	0.289479391	0.329488889	0.186769173	0.079678419	0.388335902	2.285044168
RP11-403A21.1	12.63046821	27.11832656	14.02102279	3.362266411	9.082719863	4.245895052	1.110095252	1.262807444	0.185951197	2.147056317	2.70136829	0.331330309
TMPO	66.30802506	9.290573022	26.78506713	17.13630961	10.64310547	7.874235447	0.403949101	0.459505905	0.185909879	0.140112347	0.621085036	2.148206713
AK6	82.10496762	43.21236119	50.75589202	11.77491605	12.67634352	8.27733415	0.618182961	0.702963326	0.185415535	0.526306294	1.076554896	1.032447336
SREK1IP1	12.35227834	4.798048749	4.59515564	2.089761926	1.954574539	0.883503597	0.372008751	0.422777153	0.184560855	0.388434313	0.935309671	1.267773456
PPP2CA	102.6003271	9.588874235	94.90568323	15.51266519	4.522063307	16.30558799	0.92500371	1.051114543	0.184388836	0.093458515	0.291507826	1.641136593
ECT2	109.242682	17.24108405	19.09093609	32.48889695	18.44802507	6.451454527	0.174757116	0.198574132	0.184326495	0.157823698	0.567825528	1.847133862
CPSF6	49.72519368	13.43672191	29.42240479	14.154844	8.187018289	9.514392487	0.591700155	0.672165125	0.183949418	0.270219599	0.578389863	1.09790995
PCYOX1	59.52353641	6.951481019	33.77133862	14.36970517	7.0796895	9.256676393	0.567361092	0.64417998	0.183196607	0.116785417	0.492681611	2.076795491
OLA1	75.32331985	18.04969727	37.60975595	18.03990923	15.69326258	10.22425355	0.499310918	0.566757483	0.182793082	0.239629603	0.869919154	1.860075183
ACIN1	50.50458146	17.54806707	26.01658145	16.87316665	8.339988083	9.864037589	0.515133097	0.584599074	0.182502308	0.347454955	0.494275216	0.508488613
SBNO1	18.92110316	2.892266998	5.035918407	4.209701811	1.455156812	1.270765715	0.266153531	0.301865969	0.181649418	0.152859322	0.345667432	1.177180145
PAPLN	1.420204208	0.241831255	1.001329276	0.402336141	0.190883163	0.321547688	0.705060068	0.799201601	0.1808133	0.170279213	0.474437027	1.478314282
NRG4	6.736130584	13.33954072	3.312870377	1.193703744	1.833466139	0.665346169	0.491806139	0.557379645	0.180570573	1.980297228	1.535947381	-0.366588192
SLC38A9	5.013001971	1.215859787	3.595118339	0.635597965	0.493762259	0.516005383	0.717158772	0.811842409	0.178907151	0.242541255	0.776846821	1.679399996
BBS2	6.005110603	1.030162732	3.954054526	2.568974054	1.098153032	1.914731026	0.658448243	0.745329063	0.178807475	0.17154767	0.427467545	1.317205358
ZBTB40	9.278815052	1.652871498	3.123055172	1.728059836	0.737356442	0.658320096	0.336579095	0.380959086	0.178690492	0.178133898	0.426696129	1.260246937
RP11-299J3.8	6.162441806	6.593337545	1.165073489	3.741736349	3.365911353	0.800557904	0.189060364	0.213953584	0.178450914	1.06992289	0.899558665	-0.250217549
STC1	4.922274486	1.891928174	4.193967773	1.055176659	0.605138403	1.017354834	0.852038582	0.964155931	0.17834773	0.384360559	0.573494872	0.577320284
FRA10AC1	7.88434988	1.495059106	2.195387989	1.361161417	0.818624722	0.42876728	0.278448829	0.315001053	0.177944427	0.189623638	0.601416344	1.665225257
CTC-435M10.3	12.53850192	3.651132386	6.698625966	2.992362987	1.081018965	1.808036814	0.534244522	0.604217076	0.177566746	0.29119367	0.361259302	0.311055745
C4orf3	38.59850226	103.4564857	30.44094108	4.708763688	13.82027375	4.199887435	0.788656018	0.891929966	0.177534247	2.680323837	2.935011113	0.130958648
MYO5A	4.27028639	0.421805784	1.408754164	1.451047732	0.270101654	0.541290066	0.329896882	0.373033949	0.177291793	0.098776931	0.186142501	0.914161447
MTIF3	42.33294293	39.07208363	20.93417917	6.117318473	6.593897898	3.420298793	0.49451273	0.559117334	0.177143412	0.922971117	1.077906591	0.223874755
SDAD1	51.64573103	9.501218751	9.769032087	14.57003707	4.569261035	3.114755556	0.189154687	0.213778149	0.176547874	0.183969102	0.313606686	0.769492835
MRPL39	165.085945	35.61955896	171.0011103	32.79242153	22.11977375	38.36545871	1.035830823	1.169948937	0.17565717	0.215763728	0.674539199	1.644449929
MORN2	49.46129473	99.94210234	62.26269386	7.576694988	18.63193661	10.7709867	1.258816499	1.421594339	0.175441849	2.020612337	2.459111346	0.283344499
METTL14	10.53627922	1.824598107	2.232345986	1.897468917	1.859161484	0.453393463	0.211872326	0.238946451	0.173492177	0.173172907	0.979811299	2.500290687
RNF103-CHMP3	11.5373757	4.002789725	5.942374781	2.054337532	2.276103131	1.193270458	0.515054284	0.580854139	0.173451433	0.346941092	1.107949933	1.675130058
RAD54B	7.645415754	1.498713337	1.75515375	1.310137566	0.741631948	0.339179899	0.229569432	0.258888767	0.173401817	0.196027709	0.566071814	1.529927491
HSF2	13.54032341	6.158522933	4.525186058	2.385041584	1.674268087	0.898755756	0.334200737	0.376830225	0.173199771	0.454828348	0.701986958	0.626122052
SLC39A6	374.5478371	54.61398495	155.2061277	93.8841457	43.91341831	43.86013304	0.414382656	0.467172947	0.172993112	0.14581311	0.467740511	1.681587949
DNAJC7	111.7606455	17.03902756	58.08812688	29.66679665	12.7407558	17.38046017	0.519754755	0.585855641	0.172714167	0.152459996	0.429461797	1.494099059
ACSF2	3.94726652	1.040428832	4.07485372	1.432268071	0.667995766	1.665403094	1.032322925	1.162773316	0.171675532	0.263582109	0.466390182	0.823284971
CCDC66	6.12911239	1.392396945	1.236577179	1.360929486	0.388446671	0.309209122	0.201754691	0.227204367	0.171388342	0.227177584	0.285427478	0.329303739
NDUFA5	21.58020058	8.70660365	14.32653181	3.875262454	4.220989365	2.896308231	0.663873895	0.747383762	0.170939997	0.403453324	1.089213806	1.432813494
DNAJC27	10.51561647	4.879755497	6.329303675	2.305587851	1.163551227	1.561974581	0.601895637	0.677473461	0.170651072	0.464048448	0.504665752	0.121052751
ZNF84	4.967843781	2.075966923	2.360912786	0.661257914	0.454239511	0.353670061	0.475238935	0.534844353	0.170466074	0.417880878	0.686932438	0.717076468
MORC2	16.00189108	2.398966043	7.41118832	4.092117861	1.517466298	2.132710656	0.46314453	0.521175276	0.170306172	0.149917659	0.370826635	1.306574547
CDCA2	27.96512546	3.452309169	6.27541793	7.646815858	3.74369437	1.930001206	0.224401565	0.252392792	0.16958797	0.123450516	0.489575588	1.987598755
PTPN4	3.153712022	0.996087911	1.024253505	0.691197651	0.304459104	0.252271831	0.324777119	0.364977847	0.168358903	0.315846185	0.440480525	0.479856087
HSPA1B	403.4922011	63.37073868	161.748987	35.67723096	17.72567258	16.06942059	0.400872648	0.450411093	0.168098376	0.157055672	0.496834314	1.661488775
UNC45A	51.56431761	17.60581236	43.97687842	18.05238078	7.426177825	17.28801883	0.852854851	0.957658662	0.167211301	0.341434022	0.411368335	0.268823925
SKAP2	7.847137407	1.622981377	3.270536882	3.312404983	2.132087039	1.550057277	0.416780886	0.467955243	0.167081434	0.206824641	0.643667381	1.637907281
DNHD1	0.58996982	0.302315428	0.359924838	0.189788042	0.054546083	0.129996737	0.610073305	0.68495747	0.167031806	0.512425243	0.287405266	-0.834255051
FAM96A	90.70466198	312.410364	67.42044835	16.07718161	58.95733996	13.41152312	0.743296396	0.834196158	0.166449054	3.444259172	3.667143993	0.090463209
KIAA1671	5.948549676	0.799726999	2.416489806	1.260100417	0.233065652	0.574489639	0.40623176	0.455907824	0.166439131	0.134440669	0.184958	0.460228071
SLC25A24	34.52579517	5.124212879	15.49693524	9.714186326	6.345152969	4.890853788	0.448850929	0.503475394	0.165684891	0.14841694	0.653184194	2.137834111
GBE1	4.402393447	0.871669777	2.131084633	1.879455257	0.945773057	1.019852802	0.484074097	0.542632126	0.164746567	0.197999063	0.503216585	1.34568587
LAP3	43.94694238	8.54801475	40.47865565	16.37681021	9.836430184	16.90781132	0.921080136	1.032423964	0.16463695	0.19450761	0.600631628	1.626653843
MOB1B	8.239042138	1.687319736	2.963947941	1.104095521	1.098081157	0.445181632	0.359744239	0.403209346	0.164557495	0.204795619	0.994552677	2.279862932
EPT1	93.46042349	21.44463989	45.9896198	10.35116411	7.544500751	5.704658804	0.492075876	0.551112778	0.163466786	0.229451559	0.728855293	1.6674428
XPO4	12.79724122	4.499806832	3.189605834	3.858887275	2.094965344	1.077084769	0.249241675	0.279117966	0.163329675	0.351623194	0.542893636	0.626639334
CELSR1	7.410558324	0.662734341	6.255544424	1.310211463	0.169367222	1.238492998	0.844139423	0.945261916	0.163232829	0.089431094	0.129267089	0.531506579
SLC39A10	94.1250211	11.27872792	28.24226314	17.13269974	17.81393617	5.754993957	0.300050537	0.335907011	0.162856394	0.119827096	1.039762351	3.117227745
7-Mar	21.46577583	4.32321022	3.259963011	7.596799548	5.131209134	1.291490916	0.151867933	0.170004606	0.162756558	0.201400138	0.675443534	1.745770494
PNPLA8	14.56282015	1.883402333	3.545075033	2.936129431	1.041253851	0.800096024	0.243433277	0.272500257	0.162731193	0.129329506	0.35463486	1.455282903
MET	154.0103658	23.33692864	43.61863575	30.82734411	21.02852332	9.771921114	0.283218831	0.316988745	0.162514424	0.151528298	0.682138664	2.170477792
EDIL3	3.79566396	0.404111188	1.564786253	1.067838675	0.507083242	0.492665364	0.412256266	0.461366848	0.162372918	0.106466534	0.474868774	2.157128872
AAAS	50.33975742	10.73139558	49.4269799	13.78777053	5.098578189	15.14828496	0.981867661	1.098675448	0.16216478	0.213179326	0.369789893	0.794638259
SLC27A5	25.43307808	96.94703053	19.2192853	3.502296198	16.24255498	2.961095393	0.755680663	0.845472578	0.161981256	3.811848107	4.63768741	0.28291495
VRK2	23.42517606	3.730799051	5.307078405	5.665876872	2.827342954	1.435925233	0.226554472	0.253433893	0.161751505	0.159264504	0.499012424	1.647650972
TRMT1L	16.38831728	2.19929073	4.557890619	3.115688209	1.346482479	0.968945821	0.27811828	0.31098934	0.161166556	0.134198691	0.432162138	1.687202082
SPINK5	3.579699959	0.578861523	0.624776754	1.320984469	0.33702262	0.257737178	0.174533274	0.195109923	0.160785048	0.161706716	0.255129889	0.657852327
SVEP1	20.8112372	4.5248386	7.808903584	10.05368457	1.977056118	4.215375714	0.375225341	0.419286649	0.160179626	0.217422855	0.196649905	-0.144874108
ARFGEF1	8.903681525	1.096840713	2.301196096	1.678158569	0.617527429	0.484632653	0.258454448	0.288788356	0.160102538	0.123189572	0.367979189	1.578744043
OMA1	10.06922934	3.142248766	2.553312372	1.675099782	0.838695899	0.474427263	0.253575749	0.283223285	0.159523104	0.312064475	0.500684143	0.682056635
RALGPS2	2.224833626	0.450625289	0.915325536	0.706563442	0.519122282	0.32459239	0.411413027	0.459395958	0.159150689	0.202543365	0.734714324	1.858952576
BRWD3	12.55255233	1.478515171	2.962087807	2.41687419	0.65837033	0.636822266	0.235974942	0.263490035	0.159114735	0.117786019	0.27240571	1.209588637
ESCO1	43.31721921	4.866605195	9.742691915	7.509754229	2.219116357	1.885794575	0.22491499	0.251112689	0.158955114	0.112348052	0.295497867	1.395172608
OBSL1	6.398585124	1.746006576	5.374501859	2.598016991	1.691878871	2.434959017	0.839951607	0.937237526	0.158108508	0.272873853	0.651219325	1.254909351
CKAP2L	16.69627144	2.070424037	2.705657924	4.775896059	2.402240648	0.863543471	0.162051625	0.180812869	0.158043875	0.124005174	0.502992657	2.020137027
DNAJC3	35.03065489	3.524857162	15.71141307	8.725206782	3.314828244	4.362578818	0.448504692	0.499997184	0.156796892	0.100622074	0.379914004	1.916726055
TNKS1BP1	16.2429361	3.383220284	9.828977189	3.316689433	2.153490254	2.236808344	0.605123183	0.674409947	0.156396958	0.208288715	0.649289087	1.640276286
POLR3G	27.68904128	4.848590655	15.33584097	4.932934328	3.283249905	3.044797501	0.553859587	0.617238604	0.156308022	0.175108651	0.665577461	1.926356222
RINT1	21.89140753	7.142065522	9.187460497	5.981017227	4.427662612	2.795302831	0.419683407	0.467362444	0.155240384	0.326249718	0.740285882	1.182105862
CLINT1	34.9347407	5.766570053	13.10581793	10.83308694	5.989246767	4.524464694	0.37515143	0.417652394	0.154829649	0.16506692	0.552866122	1.743879141
HIPK2	6.981624179	0.931110645	4.462403033	1.639481094	0.360540031	1.166609992	0.639164028	0.711572702	0.15482495	0.133365908	0.219911064	0.721530272
UBA5	21.06034207	2.686983508	9.793988051	5.59022591	1.559986655	2.894203899	0.465044111	0.51772575	0.154820507	0.127584989	0.279056103	1.129096599
UPF3B	58.95289031	3.096888669	11.9858898	12.50671085	3.969669932	2.830536158	0.203313014	0.226321388	0.154670366	0.052531583	0.317403191	2.595059658
FBXO11	17.72071441	2.870876605	7.030955695	3.829182489	1.810475132	1.690968304	0.396764799	0.441600344	0.15445726	0.162006821	0.472809833	1.545205484
RBM41	4.521473179	1.075414354	1.97904234	0.855498373	0.535908402	0.416741474	0.437698569	0.487132982	0.154378001	0.23784601	0.626428312	1.397121596
PHGDH	69.91192283	10.18102818	69.19560394	32.20595876	16.10210562	35.47397761	0.989753981	1.101472491	0.154291594	0.145626494	0.49997287	1.779576965
GOLGA2	33.69980202	3.144307146	20.70729248	7.96337415	2.625336878	5.443764245	0.614463327	0.683600211	0.153825931	0.093303431	0.329676445	1.821048775
GNB4	62.404106	6.974586465	30.57311511	16.40626524	14.08112105	8.936854471	0.48992153	0.544722052	0.152969579	0.111764865	0.858277057	2.940976711
MSLN	83.66234818	15.05906598	104.4781983	34.80636307	11.20328859	48.30197767	1.248807863	1.387734121	0.152179659	0.179998127	0.321874726	0.838517405
TMX3	15.57070608	2.226074354	5.055857111	3.099767833	2.846811878	1.118096382	0.324703137	0.360703266	0.151691164	0.142965537	0.918395193	2.683447677
MAPK6	34.06762886	9.509611039	6.971533741	6.391800689	2.267013276	1.45265026	0.204638068	0.227267766	0.151318527	0.279139211	0.354675214	0.345513716
ARAP3	2.665573041	0.738267272	1.923706903	0.824555075	0.533325647	0.660836299	0.721686059	0.801445919	0.151233785	0.276963813	0.646804153	1.223631453
ZBTB37	2.142079707	0.434524358	0.87882269	0.284899396	0.116031795	0.129628282	0.410266101	0.454996688	0.149296088	0.202851629	0.40727287	1.005570826
PLEKHG4	4.944934994	2.133459408	4.216120006	1.589639686	1.049061278	1.502854276	0.852613838	0.945405609	0.149040953	0.431443368	0.659936517	0.613156049
ILF3	83.38548017	30.34805024	43.77725537	34.59340453	26.83400707	20.13416532	0.52499854	0.582023238	0.148763344	0.363948858	0.775697201	1.091757861
DARS2	63.94771515	9.691050711	37.25155309	21.15926063	7.493943613	13.66414523	0.582531416	0.64577612	0.148698235	0.151546473	0.354168501	1.224675627
ACOX1	6.873425141	2.854865308	2.932361152	2.455471888	1.556680195	1.161088232	0.426622985	0.472857473	0.148443701	0.41534828	0.633963762	0.610078797
VTN	35.46793794	2.422385604	42.02135137	13.23020768	3.276119391	17.37086673	1.184770072	1.312970072	0.148226929	0.068297898	0.247624185	1.858239145
ZW10	22.20565115	5.101240353	7.672460444	7.793709247	3.868437851	2.983533457	0.345518372	0.382813031	0.147877513	0.229727123	0.496353883	1.11144788
MT-ND1	9325.115991	8288.83668	825.4916082	2365.249695	2905.537404	231.825991	0.088523468	0.098013327	0.146917949	0.888872234	1.228427345	0.466764566
GIGYF2	7.680895883	4.556650779	2.626880945	1.985006179	0.746506435	0.751635253	0.342001895	0.37865638	0.146884917	0.593244701	0.3760726	-0.657616109
RDH11	77.15827248	9.125193663	58.13687391	14.50583962	5.421265858	12.09833954	0.753475577	0.834032352	0.146542597	0.118265915	0.373729891	1.659961621
CDC23	29.2921822	9.380240449	21.62530189	7.927871547	4.12391597	6.477813837	0.738261893	0.817093693	0.146368823	0.320230169	0.520179464	0.699900214
SMIM14	2.047625965	1.112638667	2.793521627	0.736436931	0.670699333	1.111846465	1.364273394	1.509764678	0.146190916	0.543379839	0.910735605	0.745071249
PHLDB2	18.01131374	3.369724869	4.58947473	9.04093015	2.611057852	2.548630055	0.254810659	0.281899098	0.145753231	0.187089344	0.288804117	0.626363921
SLC38A1	209.1529688	41.41496406	64.88246703	29.58621454	20.96840249	10.145268	0.310215377	0.34290524	0.144539751	0.198012796	0.708722046	1.839626266
PSMA4	113.8012167	17.39127652	87.29916077	22.65130246	11.91662829	19.20191875	0.767119749	0.847718085	0.144132763	0.152821534	0.526090202	1.783462333
DNAJC25	29.4968519	11.59812955	15.7533022	3.071251245	2.68650203	1.812337857	0.534067237	0.590097557	0.143932103	0.393198894	0.874725581	1.153571221
ZC3HAV1	27.42138397	5.500103641	8.483924233	11.44983994	4.349386776	3.913382399	0.309390811	0.3417849	0.143658311	0.200577172	0.379864417	0.921327161
PDCD10	88.37515194	17.99487719	48.57123023	14.85374936	11.78570951	9.017646973	0.549602792	0.607095673	0.143534559	0.203619194	0.79345014	1.962266007
SRRT	61.5440527	11.5204296	38.81293531	25.20781367	7.59760888	17.55714414	0.6306529	0.696496109	0.143269103	0.187189974	0.301398962	0.687171287
CCBL2	29.97788499	4.794215743	15.53017233	7.276062073	3.904508214	4.1626248	0.518054304	0.572098583	0.143160438	0.159925083	0.536623819	1.74651486
CRIP1_1	99.17562514	170.3442616	155.3221915	11.8955594	30.86140841	20.56293889	1.566132719	1.728623111	0.142416878	1.717602096	2.594363777	0.594984929
SHTN1	12.72989945	1.570820156	3.476455286	4.233709427	1.911094154	1.275856351	0.273093696	0.301356617	0.142075733	0.123396117	0.451399461	1.871107704
ALDH7A1	22.91247258	4.760813481	29.13797905	8.596371152	3.344171594	12.05746061	1.271708191	1.402622153	0.141358755	0.207782616	0.389021313	0.904774243
ZNF302	16.63534257	2.894112076	4.500452532	2.988863317	1.135464811	0.891773454	0.270535609	0.298365418	0.141261833	0.173973699	0.37989854	1.126744952
IRS2	11.60878022	4.152157626	6.815925159	1.625555973	1.079620633	1.052601267	0.587135343	0.647533081	0.141260795	0.357673894	0.664154696	0.892874494
TNS3	7.056803481	1.206198936	3.816902001	1.546299416	0.447580002	0.922227062	0.54088257	0.596409112	0.140986894	0.170927097	0.289452351	0.759944748
TTC13	10.53554335	2.20022329	4.160170318	3.109842618	1.346756701	1.353637467	0.39487003	0.435275232	0.140550057	0.208838141	0.433062655	1.052190545
DEK	214.162641	27.59194615	60.55060257	58.42611946	23.59878444	18.20782493	0.282731863	0.311638444	0.140438733	0.128836412	0.403908126	1.648486789
GNG10	106.0824766	439.3582406	84.52056941	18.85364255	91.11475723	16.55494691	0.796743931	0.878076842	0.140231073	4.141666509	4.832740251	0.222630064
URGCP-MRPS24	68.34870235	79.28386582	29.70338267	15.78362281	19.68198496	7.553000916	0.434585905	0.478534048	0.138980193	1.159990799	1.246987792	0.10433398
OCIAD1	110.7205248	18.588381	85.56632983	18.43683347	14.02452488	15.68869648	0.772813622	0.850943114	0.138942165	0.167885593	0.760679696	2.179810663
DGKE	4.509261479	1.468045646	2.034555111	0.522215968	0.333867243	0.25940781	0.451194751	0.496744309	0.138753154	0.325562324	0.639327909	0.973622323
PIK3R4	36.64413286	4.710589289	8.823316369	6.031919142	4.517006251	1.598966182	0.240783877	0.265084154	0.138711642	0.128549618	0.748850597	2.54235259
PGK1	470.5391637	77.1072783	642.0214958	177.7810537	89.18697922	267.0337838	1.364437958	1.502037356	0.138613897	0.163870054	0.501667514	1.614179278
POLK	4.976069445	0.743313852	0.729204861	1.247416248	0.595839726	0.201147871	0.14654234	0.161251604	0.137995955	0.149377709	0.477659103	1.677016484
TKT	119.6948237	17.98107979	119.3222438	40.79003068	17.27619505	44.74096587	0.996887251	1.096860314	0.137877561	0.150224373	0.423539643	1.495378117
FBXO38	9.862998761	2.96540905	2.125089772	3.355283904	2.123045471	0.795427693	0.215460817	0.23706718	0.137870417	0.300659984	0.632746895	1.073495655
LMNA	104.9808415	16.72247177	78.41273251	31.79840381	12.25570081	26.12656435	0.746924214	0.821631315	0.137529301	0.1592907	0.385418742	1.274764688
AGGF1	16.78757173	1.827289848	6.64768215	3.609322004	1.040845888	1.572153242	0.395988309	0.43558132	0.137484246	0.108847776	0.288377121	1.405644778
TBC1D23	23.78230762	3.86911386	5.669437904	7.142567349	3.078593376	1.872802516	0.23838889	0.26220299	0.13736714	0.162688748	0.43102056	1.40564221
NEDD1	14.93470003	3.089568203	3.383381686	3.439439859	1.826406954	0.856710456	0.226545005	0.249084296	0.136836388	0.206871795	0.531018721	1.360025762
RFC3	73.81140067	16.93259013	54.99903957	16.52337007	12.80518038	13.53331356	0.745129331	0.819040758	0.136444394	0.229403452	0.77497389	1.756260602
FOCAD	14.37357248	4.451739792	5.986578266	6.256573355	5.495819853	2.863247709	0.416498979	0.457638318	0.135894896	0.309717003	0.878407323	1.503939495
GTF2F2	29.72935564	3.782775732	13.85130831	6.139219364	3.136124949	3.142628067	0.465913506	0.511893757	0.13578226	0.127240421	0.510834483	2.005298863
PTPN14	7.313075447	0.852762547	3.208233495	2.271436046	0.564871815	1.094445387	0.438698263	0.481829717	0.135294381	0.116607924	0.248684886	1.092653
INSR	5.482256737	0.545027446	2.586221682	0.813262049	0.179671744	0.421159772	0.471743993	0.51786478	0.134571299	0.099416622	0.220927246	1.152012359
SRSF5	42.73069177	49.77900591	37.12771516	9.490860311	8.785161154	9.051839296	0.868876997	0.953742759	0.134448242	1.164947344	0.925644343	-0.331734864
GPX1	384.6524174	1468.587439	365.9531453	75.91015467	292.182229	79.19120446	0.951386573	1.043222805	0.132943742	3.817959729	3.849053269	0.011701752
BBIP1	8.347453208	16.36181192	5.356907025	1.598749879	2.707954129	1.124849686	0.641741486	0.703580779	0.132723821	1.960096273	1.693794735	-0.210665466
CCDC186	3.817432861	0.507364594	0.726536714	0.652584536	0.098177872	0.13614153	0.190320757	0.208618995	0.132437601	0.132907274	0.15044468	0.178813032
VPRBP	25.47505914	7.482674022	6.751141216	9.347385413	12.62539477	2.714851142	0.265009835	0.290439628	0.132192409	0.293725482	1.350687301	2.201153377
APAF1	5.582428241	0.420566192	1.642427942	1.121256862	0.507952791	0.361123485	0.294213892	0.322070257	0.130510063	0.075337501	0.453020898	2.588137523
PAICS	233.0009141	32.87425529	142.4729333	61.53581784	31.3030634	41.15446892	0.611469418	0.668788851	0.129270453	0.141090671	0.508696634	1.85018295
SNRPB2	124.1427927	13.65788743	129.6216769	21.49227623	14.47834933	24.52481634	1.044133728	1.141099066	0.12811755	0.110017562	0.673653603	2.614273098
DNAJA1	574.1202418	68.21818066	314.0372793	100.8631278	46.87268892	60.29269904	0.546988691	0.597767493	0.12807344	0.118822114	0.464715798	1.967545332
ITPR3	23.13584778	3.299874054	14.84037694	10.3448523	1.730529442	7.250807012	0.641445132	0.70090967	0.127902663	0.142630349	0.167284113	0.230019443
RUFY2	2.981485356	0.902085824	0.644863833	0.917769511	0.521848139	0.216881207	0.216289452	0.236313371	0.127737952	0.302562554	0.568604789	0.910192803
YWHAE	715.6612821	130.1541027	874.7102138	182.4019333	111.2097946	243.4918443	1.222240515	1.334919208	0.12722422	0.181865508	0.609696359	1.745218977
CLASP1	8.268298025	1.842867252	2.234042012	3.734898243	1.923483336	1.10217866	0.270193697	0.295102728	0.127223235	0.222883506	0.515002876	1.208290632
ABCD3	41.1929003	5.651858108	17.24122828	9.155134433	4.30516975	4.184961224	0.41854854	0.457116305	0.127166335	0.137204666	0.470246481	1.777087608
MYEOV2	69.18766684	315.8322973	60.43893311	8.411328491	54.78098233	8.024357477	0.873550676	0.953994067	0.127088896	4.564864111	6.51276221	0.512697639
AP1B1	30.30127206	7.354018191	20.07260013	14.03900145	7.411905392	10.15476213	0.66243424	0.7233251	0.126866971	0.242696682	0.527951038	1.121249756
ALDH18A1	67.86870925	20.77583281	56.95743102	23.7083397	20.05759938	21.72020471	0.839229619	0.916141956	0.126505565	0.306117989	0.846014509	1.466594578
EXOSC9	53.55593617	10.4402578	18.76149569	9.278326476	4.594457523	3.548159838	0.350315895	0.382413773	0.126478037	0.194941188	0.495181705	1.344919075
PIEZO1	43.35779294	8.017299417	62.67120698	10.65054792	3.103071858	16.79862674	1.445442739	1.577254698	0.12590419	0.184910229	0.29135326	0.655944419
STAT3	56.8869448	11.15787572	39.13971575	22.5627627	14.14583322	16.93650948	0.688026328	0.75063988	0.125657167	0.196141237	0.626954837	1.676468641
C4orf29	4.40556365	1.298404739	2.275572946	0.977650363	0.513242459	0.550907808	0.516522544	0.56350187	0.12558908	0.294719323	0.52497547	0.832908358
TSNAX-DISC1	7.652580405	1.761764836	3.683183769	2.001323516	0.845764795	1.050610991	0.481299584	0.5249581	0.1252671	0.230218402	0.422602737	0.87629895
ZNF260	7.656409862	1.629960055	1.660458173	0.82908432	0.224585804	0.196023153	0.216871641	0.236433313	0.124591909	0.212888297	0.270884154	0.347579358
EIF1AX	162.4216886	33.2210083	140.8545729	33.53656298	23.1508083	31.70341365	0.867215297	0.945338783	0.12444124	0.204535543	0.690315472	1.75490425
EPB41L3	2.919871699	0.387498348	0.842534943	1.370535888	0.444478095	0.431085485	0.288552042	0.314537904	0.124402339	0.132710745	0.324309709	1.289087031
PAN2	3.517436245	1.809725462	2.250222117	1.817972362	1.233190684	1.267635615	0.63973359	0.697279915	0.12426669	0.514501283	0.678333021	0.398819048
HAUS6	29.33912291	5.085100068	9.177289507	5.710079805	1.900025461	1.946241193	0.312800404	0.340843081	0.12386532	0.173321475	0.332749371	0.940985515
CPSF2	29.31098448	6.189717957	8.370608217	9.140312392	4.679819874	2.843950942	0.285579224	0.311143736	0.123690171	0.211174004	0.511997804	1.277705376
AHSA2	8.929478228	5.764959391	2.801996957	2.029697789	1.780742379	0.693856275	0.31379179	0.341852013	0.123564315	0.645609883	0.877343607	0.442479314
MT2A	187.3086496	707.9268561	136.3248097	30.06465671	108.7764407	23.83682429	0.727808406	0.792852036	0.123492938	3.779466979	3.618083578	-0.06295705
NEDD8-MDP1	87.54366846	104.2080407	122.5922247	16.97201002	26.20171367	25.88673794	1.400355124	1.525260585	0.123263008	1.190354969	1.543819125	0.37511188
NCR3LG1	27.57010348	3.508651663	12.47328061	2.431256641	0.25855296	1.197860255	0.452420522	0.492691818	0.123021142	0.127262912	0.1063454	-0.259054414
AIMP1	114.389823	10.45741874	44.07665621	20.22554307	9.313415213	8.48346871	0.385319734	0.419443309	0.122419757	0.091419136	0.460477881	2.332563776
NIN	6.580731417	0.870634078	2.304640838	1.275965027	0.247493226	0.486114853	0.350210439	0.380978195	0.12148634	0.132300503	0.193965525	0.551981702
GPR160	2.96230395	3.962362163	0.991824296	0.665990803	0.725171627	0.242569931	0.334815169	0.364224145	0.121461675	1.337594734	1.088861323	-0.296820848
EXOC8	9.284736729	4.885636682	1.733636853	0.961527447	0.597465911	0.195298765	0.18671901	0.203113042	0.121414057	0.526200885	0.621371666	0.239842782
SMIM15	68.51458836	36.28379115	30.91649036	9.892616612	6.45554772	4.855845245	0.451239526	0.490855497	0.121404928	0.529577598	0.652562206	0.301273338
COX14	69.0112746	268.4370123	141.0785748	8.125304263	31.18311964	18.06554949	2.04428299	2.223368985	0.121152472	3.889755896	3.837778701	-0.019408097
RNGTT	15.87242649	2.425942224	4.507449573	5.742361226	3.127754781	1.77348826	0.283979868	0.308843033	0.121085132	0.152840035	0.544680952	1.833388921
PLD2	3.719945528	1.336900193	3.046679654	1.479706131	0.505155353	1.317513503	0.8190119	0.890388622	0.120550744	0.359387035	0.341388971	-0.074121913
FYCO1	7.497261049	0.730871269	3.425473745	1.99110355	0.215485138	0.988644392	0.456896688	0.496530877	0.12001545	0.097485103	0.108223973	0.15076643
PRMT7	13.06211401	3.946665881	11.91781163	3.602654144	2.258835508	3.570871741	0.912395315	0.991178059	0.119485213	0.302146029	0.62699205	1.053201169
INO80D	2.433716179	0.288245276	0.784497994	1.033421298	0.193813698	0.361743144	0.32234572	0.350044212	0.118928323	0.118438328	0.187545678	0.663105981
DDX6	14.27997317	3.582301494	3.991041596	2.91835853	3.621978343	0.885400619	0.279485231	0.30338994	0.118401202	0.25086192	1.241101224	2.306655387
SMARCC1	59.02579228	8.567129309	17.16343	19.05668913	14.41617251	6.01497341	0.290778477	0.315635805	0.118340381	0.145142132	0.756488832	2.381852422
LRRFIP1	29.92388402	2.222002434	10.33039651	9.968052171	2.980363936	3.73336091	0.345222449	0.374532641	0.117565177	0.074255148	0.298991607	2.009542034
DDX20	23.33018972	5.136143016	5.26154842	5.553086627	2.889337811	1.358533747	0.225525316	0.244644796	0.117399203	0.220150075	0.520312036	1.240889746
RAD21	120.1282138	14.0399531	38.31607522	41.8816581	21.20703443	14.48838894	0.318959835	0.345936374	0.117131953	0.116874735	0.506356133	2.115189337
ANXA8	4.223088723	3.165816336	7.439110253	0.725806442	0.943527382	1.385857582	1.761533025	1.909403806	0.116290718	0.749644761	1.299971078	0.794200523
TAF9B	29.92173181	7.332776927	13.46284617	9.87517826	5.332402015	4.813328248	0.449935393	0.487416847	0.115438258	0.245065258	0.53998033	1.139740881
UQCRH	803.8731412	2218.729371	1032.860788	137.9278867	475.5090344	191.9646585	1.284855452	1.391775537	0.115320492	2.760049138	3.447519178	0.320864625
ADAM10	23.16242665	3.044482444	6.265233279	4.094273998	3.438579685	1.199474881	0.27049123	0.292963998	0.115141566	0.131440565	0.839850896	2.675722633
CDC7	52.1952176	11.33340824	14.57271975	12.01362366	6.77867867	3.632724268	0.279196455	0.302383725	0.115099865	0.217134994	0.564249294	1.377740459
ADIRF	33.78258121	87.25490425	43.5428533	4.779023751	21.09199416	6.670956522	1.288914338	1.395882688	0.115021316	2.582837105	4.413452465	0.772951001
CCDC59	41.09833122	12.76585825	12.28555134	5.450970869	3.694948672	1.762366829	0.298930662	0.323312465	0.113118248	0.310617435	0.67785148	1.125830395
FNIP1	8.358019776	1.920809484	2.689025527	1.586442473	1.657511832	0.551845567	0.321729979	0.347850979	0.112619008	0.229816336	1.044797943	2.184670701
NLN	20.7417649	2.670930446	8.235200048	5.506202826	3.304801162	2.362905737	0.397034683	0.429135252	0.112167379	0.128770645	0.600196046	2.220630063
SCFD1	23.98836105	7.776409342	6.204048572	6.638278008	4.529220903	1.855642882	0.258627447	0.279536784	0.112162747	0.324174266	0.682288524	1.07361238
MORC4	2.573546289	0.514731238	0.879483433	0.721261193	0.385097748	0.266328374	0.341739893	0.369253713	0.111713757	0.200008541	0.533922733	1.416569369
BRIP1	6.06049224	0.7109438	1.089172025	2.091332745	0.766948504	0.4060975	0.179716759	0.194181199	0.111678573	0.11730793	0.366727153	1.644406546
TRPM7	20.36306407	1.804093917	6.508572745	3.638848127	0.973239747	1.256400263	0.319626394	0.345274169	0.111355856	0.088596388	0.267458193	1.59399362
DBF4	30.29216656	6.630451941	8.169468353	6.109805929	2.62458729	1.778222232	0.26968914	0.29104398	0.109939747	0.218883385	0.429569666	0.972729677
TRDMT1	4.409205078	1.689884645	2.064117506	1.201399697	1.029875767	0.606897457	0.46813824	0.505158656	0.109801952	0.383262882	0.85722992	1.161347922
TXNDC9	39.7953958	5.96453492	27.44840417	4.94315051	3.379060876	3.677541821	0.689738188	0.743967195	0.109190164	0.149880025	0.683584461	2.189311478
CDC40	13.01734384	2.568794627	4.071707918	4.557918068	2.474128572	1.536549347	0.312790994	0.337116491	0.10804823	0.197336312	0.542819887	1.459817124
HIP1R	7.951418027	1.769080117	7.156051819	2.81425419	1.016263232	2.729717248	0.899971778	0.969961156	0.108047212	0.222486116	0.361112808	0.698734278
SBDS	250.537386	80.05164006	186.2489374	62.91149884	33.28220063	50.39460352	0.743397783	0.801039626	0.107739226	0.319519738	0.529032073	0.727450132
BLZF1	22.20660592	2.917316594	3.948772937	3.760239889	1.542620781	0.720446214	0.177819742	0.191595812	0.10765052	0.131371566	0.410245311	1.64283379
ITGA3	38.69888723	7.296972164	28.13568843	12.52708879	11.47028118	9.812882463	0.727041278	0.783333033	0.107588522	0.188557674	0.915638212	2.279771804
PPP3CA	11.09142336	1.567182258	4.504555942	4.268073524	2.1634262	1.867102833	0.406129655	0.437457982	0.107204079	0.141296767	0.506885879	1.842932521
CEP250	3.659952271	0.444917051	2.012828653	0.805975644	0.082735752	0.477348006	0.549960356	0.592261081	0.106905661	0.121563621	0.102652918	-0.243936913
COX16	115.4478985	308.2323933	125.0032925	12.40065308	31.60652955	14.45856289	1.08276802	1.165951728	0.106783877	2.669883101	2.548779434	-0.066970045
USP53	4.007596268	0.845614631	0.935720053	0.947690961	0.372032681	0.238189851	0.233486607	0.25133705	0.106283563	0.211002949	0.39256751	0.895677613
RAPGEF4	2.163453196	1.710526813	0.817651345	0.644452925	0.555743815	0.262148411	0.377938079	0.406776665	0.106087036	0.790646553	0.862349745	0.125240202
CAP1	129.0015588	27.17504665	101.362291	44.47840582	27.30066738	37.60816449	0.785744699	0.8455376	0.105808276	0.210656731	0.613795996	1.542865221
DDX11	10.64546946	3.033535833	6.983459216	2.068271787	1.350868624	1.459838338	0.656002935	0.705825195	0.10560866	0.284960268	0.653138834	1.19662891
GAS2L3	5.215880167	1.188353459	1.932847516	1.753342526	0.808327063	0.699015133	0.37056977	0.398675743	0.10547063	0.227833735	0.461020623	1.016849909
SLC35A1	42.69604312	19.15044274	32.85148559	3.764510429	3.764663986	3.115771579	0.769426935	0.827669796	0.105270976	0.448529684	1.000040791	1.156783474
NUMA1	29.4963164	2.029220329	17.35602337	10.60005919	1.28246238	6.709057102	0.588413249	0.632926381	0.105207971	0.06879572	0.120986341	0.814453464
PPWD1	21.11803761	4.371551108	5.120144968	3.56550953	1.436304109	0.929665177	0.242453634	0.26073838	0.104894077	0.207005556	0.402832778	0.960511592
SGPP1	35.57514146	5.931064355	22.95975685	5.83465256	2.020036257	4.049145191	0.645387647	0.693982229	0.104732755	0.166719347	0.346213632	1.054241001
ERCC4	5.599611993	1.153140628	1.631097322	1.546997829	0.769394659	0.48444451	0.291287561	0.313151383	0.104416154	0.205932238	0.497346955	1.272082949
DMXL1	5.288504129	0.848516439	1.374388652	1.189041362	0.47314451	0.332184872	0.259882307	0.279372007	0.104329056	0.160445453	0.397920985	1.310399081
RNF165	1.495017623	0.894736678	0.504944598	0.219632725	0.181300898	0.079739303	0.337751603	0.363057477	0.104235347	0.598479017	0.825473063	0.463920471
ABCA7	10.09516778	6.372866911	12.29705315	2.884590469	1.499996051	3.775784558	1.218112806	1.308949953	0.103762194	0.63127895	0.520003122	-0.279757358
GSKIP	22.50007257	8.18174177	12.35838234	3.040913753	2.513790713	1.794532005	0.549259666	0.590129202	0.103542496	0.363631795	0.826656366	1.184809389
TBC1D15	11.8770562	2.20373846	2.243042846	4.172381354	1.81543676	0.846502141	0.188855118	0.202882256	0.103362812	0.185545848	0.435108061	1.22959803
FAM83H	69.72397569	23.6655626	79.07779216	7.855215341	4.796205239	9.566304259	1.13415495	1.217828391	0.102693095	0.33941786	0.610575908	0.847108185
ARL5A	23.71816539	28.91708979	6.612821382	3.987219687	5.554528329	1.193345053	0.2788083	0.299292526	0.102282741	1.219195891	1.393083092	0.192351365
TRAPPC3L	18.48814576	7.947502286	8.720606979	2.610008816	2.60226806	1.321017356	0.471686403	0.506135208	0.101694821	0.429870166	0.997034203	1.21374201
ZDHHC20	27.81563912	5.356417676	9.963809891	4.968635092	6.43420849	1.909732163	0.358208914	0.3843575	0.10164758	0.192568564	1.294964989	2.749468982
HMGB1	121.866634	19.0121939	125.1537319	25.87730247	16.21928329	28.51351333	1.026972911	1.10187348	0.101560453	0.156008197	0.626776431	2.006329094
BRAT1	20.43945408	10.20210291	24.02265361	4.026500748	2.358351236	5.076134936	1.175307986	1.260681483	0.101164958	0.49913774	0.585707388	0.230742102
AP1G2	6.042707461	2.89002147	4.194509572	2.353338356	1.497899812	1.752063033	0.694144073	0.744501116	0.101038878	0.478265991	0.636499978	0.412347259
P3H1	18.16717423	4.082053836	14.93946168	5.264868917	1.809847238	4.643162486	0.822332714	0.881914167	0.100916029	0.224693933	0.343759221	0.61343724
PLOD3	43.5687385	7.281877934	41.85684679	12.86901841	3.327270137	13.25892783	0.960708256	1.030298303	0.100891812	0.167135386	0.258548868	0.629419771
BCCIP	82.47759785	22.16135076	45.1606306	14.59372051	12.6540502	8.566265393	0.547550265	0.586982969	0.100327234	0.268695395	0.867088704	1.690207992
SUCLA2	32.07041624	5.064896283	11.49230361	8.894131811	4.430567334	3.416310208	0.358345945	0.38410834	0.100160261	0.157930482	0.498145005	1.657276109
C3orf58	13.86099874	2.728969385	6.644496949	1.060072686	0.563281361	0.544521686	0.479366392	0.513664481	0.099697553	0.196881151	0.531361074	1.432367547
C1D	37.04908786	24.49634917	50.53228945	5.430572147	8.593849089	7.93211316	1.363928031	1.460640416	0.098833535	0.661186296	1.58249423	1.259071512
CPNE8	13.95037406	4.454441484	4.358866126	3.821637357	2.670969472	1.278728436	0.312455143	0.334602244	0.098798033	0.31930624	0.698907097	1.130159951
MDM4	8.149183786	4.577345457	2.041247202	1.821977431	1.24429552	0.488644845	0.250484865	0.268194785	0.098557747	0.561693732	0.682936846	0.281968467
NRD1	73.78828994	8.336711463	28.67942598	27.03971994	17.18227224	11.25057326	0.38867178	0.416075806	0.098294037	0.112981497	0.635445643	2.491682199
DPM1	167.4911645	46.11395921	219.4878457	26.13658519	32.52544723	36.64633959	1.310444323	1.402108933	0.097542381	0.275321742	1.244441345	2.176307783
RSL1D1	231.4324051	41.75349488	73.07588322	40.55165752	28.22607564	13.69840729	0.315754759	0.337801415	0.097370895	0.180413347	0.696052329	1.947889695
PAPSS1	17.65529547	4.362234935	13.89851535	8.453637782	5.452482226	7.117277237	0.787215109	0.841918878	0.096923321	0.247077991	0.644986498	1.384302454
ZNF148	11.59757021	1.754695331	2.670711172	1.964896881	0.7344338	0.48365422	0.230281958	0.24614738	0.096121002	0.151298531	0.373777274	1.304780879
NCOA2	4.799903883	0.79503431	1.559527275	1.261974317	0.359030047	0.438154375	0.324908022	0.347197538	0.095725353	0.165635465	0.284498696	0.780410433
RP11-618P17.4	16.45120509	3.843813143	17.38088523	3.75349269	1.946694461	4.237057584	1.05651137	1.128830647	0.095520768	0.233649336	0.518635474	1.150375952
SMARCA2	3.311043039	0.635140324	1.322359035	1.274881327	0.261361881	0.543939626	0.399378389	0.426659026	0.095327301	0.191824847	0.205008792	0.095896179
TAF2	15.82204902	4.292275916	4.353456675	5.769328808	3.619510241	1.695819348	0.275151257	0.293937025	0.095282179	0.271284453	0.627371114	1.209512733
FIP1L1	19.14402669	1.382285139	7.797538494	3.663018634	0.70661063	1.593694296	0.407309215	0.435076765	0.095145516	0.072204514	0.192903914	1.41772148
PAIP2	113.5540769	25.58894441	103.8912758	21.99500383	15.07481071	21.49126314	0.914905731	0.977097495	0.094879421	0.225345889	0.685374316	1.604750998
ARL6	4.428160987	1.651696871	2.619367368	0.892974302	0.508303514	0.564095754	0.591524874	0.631704353	0.094810679	0.372998379	0.569225243	0.60983028
SNX10	11.81805341	3.923865528	3.962915118	3.397791285	3.009158762	1.216254425	0.33532723	0.357954425	0.094206272	0.332022998	0.885622014	1.415407908
SZT2	1.815819403	0.273348889	1.315065789	0.402998552	0.109409754	0.311422213	0.724227193	0.77276261	0.093582943	0.150537486	0.271489199	0.850772014
SNAPC1	19.66643395	3.624911255	7.178226593	4.862475179	3.140606513	1.892991824	0.364998892	0.389306218	0.093013306	0.184319702	0.645886384	1.809070115
EPB41L4A-AS1	29.68336289	122.0479938	10.37453036	3.2560783	16.91552007	1.213558262	0.34950657	0.372705491	0.092716499	4.111663298	5.195059366	0.337418108
METTL15	9.032403788	1.042352658	3.211143988	2.794094057	2.138626131	1.059138424	0.355513777	0.379063268	0.092533193	0.115401468	0.765409499	2.729570227
ENO1	2022.360908	282.7799113	2042.905331	639.8044021	314.5592641	688.810854	1.010158633	1.076595991	0.091895089	0.13982663	0.491649109	1.813989875
ZMYM4	18.46069101	2.660751495	5.726526935	4.069597147	1.606527736	1.34500863	0.310201115	0.330501664	0.091453664	0.144130655	0.394763333	1.453610778
ATP5E	294.5094914	757.9257968	449.4322775	49.10339229	165.9581996	79.82248036	1.526036649	1.625600119	0.091182802	2.573519085	3.379770559	0.393182829
PSMA2_1	29.20507679	18.06453035	15.24098618	5.500851441	10.87937232	3.056494599	0.521860849	0.555640273	0.090485998	0.618540758	1.977761523	1.676927908
POU2F1	4.273700503	0.878499469	1.790684964	0.645889541	0.310158998	0.287863561	0.419001042	0.445685435	0.089071982	0.205559437	0.480204397	1.224093009
RPAP2	6.338061741	1.333898137	1.877228373	1.141960878	0.639083507	0.359748766	0.296183352	0.315027225	0.088985959	0.210458369	0.559636954	1.410956348
PURA	5.967986904	2.059816426	2.707268808	0.756847516	0.464396054	0.365079549	0.453631828	0.482368696	0.088614416	0.34514426	0.613592626	0.830081651
MCCC1	9.034528406	1.977568813	6.57206259	3.564917879	1.491615471	2.757075596	0.727438367	0.773391054	0.088373057	0.218890099	0.4184151	0.934728222
PDHA1	147.642254	16.41238454	192.9985956	45.86237607	14.0875251	63.7273804	1.307204343	1.38953508	0.088117575	0.111163194	0.307169543	1.46635598
NANS	59.59164709	13.60252738	95.86152924	10.98691483	9.779748594	18.78504138	1.60864037	1.709764904	0.087956134	0.228262316	0.890126914	1.963318346
AZI2	15.19047457	14.48609347	5.209143169	4.736356443	3.703741068	1.725647053	0.342921687	0.364340622	0.08740871	0.95363008	0.781981068	-0.286296064
STAG1	26.44210758	5.871868351	5.942014964	10.43696902	4.557924912	2.491494275	0.224717903	0.238718182	0.08719339	0.222065065	0.436709633	0.975691904
VTA1	30.13193362	7.157896037	16.25554749	8.231328963	6.567270835	4.715260206	0.539479069	0.572843125	0.08657312	0.237551832	0.797838461	1.74785434
MTBP	4.132597903	1.218662327	1.488488721	1.242894583	0.931074915	0.47510555	0.360182325	0.382257318	0.085816735	0.294890128	0.74911817	1.345015786
CMC2	23.00679354	43.53322733	33.08053556	3.869479514	7.700563511	5.901548097	1.437859452	1.525152951	0.085031269	1.892190116	1.990077343	0.072767452
MAT2A	255.484814	281.9941409	270.2569455	26.89780257	21.55510931	30.16831897	1.057819998	1.121590468	0.084451838	1.103760871	0.801370642	-0.461886084
VBP1	92.76079612	25.11341189	67.83452034	20.57581332	26.55092887	15.95139739	0.73128437	0.775249908	0.084228924	0.270733035	1.290395109	2.252870032
ARID1A	12.36595199	2.617158718	7.270523643	2.601736507	0.532622266	1.621027826	0.587946941	0.623056109	0.083676126	0.211642316	0.204717989	-0.04799023
PHLPP1	2.175115533	0.535815834	1.064587149	0.657224401	0.174145175	0.340812504	0.489439358	0.518563375	0.083390198	0.246339022	0.264970647	0.105187371
SOWAHC	21.00231756	9.462424441	11.00494428	2.175393804	1.690129079	1.207695355	0.523987138	0.555161715	0.08337668	0.450541918	0.77693017	0.786123596
SNX2	52.48580885	7.748858985	18.07919918	13.39001237	6.798740418	4.88642915	0.344458808	0.364930891	0.08329181	0.147637221	0.507747135	1.782053703
PI4KA	5.211513898	1.269846558	3.283235382	2.358890023	1.01759435	1.574262196	0.629996474	0.667374138	0.083152026	0.243661743	0.431386941	0.824102751
TTC8	9.271875949	2.52729271	8.848212572	3.036599242	3.077433382	3.06963107	0.954306617	1.010877902	0.083083971	0.2725762	1.013447326	1.894539605
CUL3	19.64519936	2.480346019	7.063620426	5.931086392	1.823064524	2.25782019	0.35955962	0.380675654	0.082331294	0.126257106	0.307374468	1.283632744
LGMN	78.3413109	10.91077479	94.63561475	29.75953939	7.011256266	38.05720017	1.207991207	1.278823562	0.082207277	0.139272303	0.235596935	0.758412392
NSF	32.16705611	6.295109093	15.30147019	13.98848256	4.16192575	7.043637217	0.475687615	0.503531186	0.082066671	0.195700504	0.297525177	0.604364285
RSRC1	20.97694644	3.782559739	7.234552949	5.950692925	2.831021807	2.171081717	0.344881128	0.364845194	0.081185266	0.180319845	0.47574658	1.399635102
KPNA5	5.717002587	1.708105691	1.247599489	1.916268084	1.186049249	0.442258222	0.218226154	0.230791415	0.080765538	0.298776442	0.618937016	1.050726207
DECR1	17.78416219	11.39979675	24.56538518	4.701945289	4.961545425	6.866639131	1.381306857	1.46038261	0.080312544	0.641008366	1.05521122	0.719116719
LINC00998	56.06241257	69.78806976	40.41068418	4.161567816	4.447893436	3.171271387	0.720816004	0.762037657	0.080231249	1.244828158	1.068802344	-0.219951523
EFHC1	2.890511826	3.432769372	1.559325181	0.775704226	0.812494723	0.442323082	0.539463346	0.570221313	0.079997024	1.187599145	1.047428512	-0.181196177
CCDC14	7.506747805	1.35494357	1.578079457	1.689937529	0.789634784	0.375434389	0.210221456	0.222158738	0.079680962	0.180496748	0.467256789	1.372242779
PARP10	4.380029393	3.510886568	6.001722972	1.214938406	1.552421386	1.75918529	1.370247191	1.447962532	0.079588094	0.801566897	1.277777852	0.672742204
NUDT9	49.6101713	5.600313023	31.73093434	8.72795671	3.213842186	5.895752707	0.639605418	0.675502057	0.078778003	0.112886388	0.368223892	1.705711708
TRMT13	8.957168694	3.146123648	2.417594451	2.287679816	1.274335404	0.652090966	0.269906098	0.285044682	0.078730514	0.351240861	0.557042727	0.665327302
NOMO1	57.06258002	13.62049246	45.62368666	22.80727494	17.5393045	19.24780452	0.799537747	0.843932674	0.077961764	0.238693947	0.769022365	1.687863572
N4BP2L2	7.160498571	1.521885744	2.210608571	0.808711367	0.418955583	0.263432878	0.308722717	0.325744004	0.077426977	0.212539075	0.518053289	1.285372401
PRKAR1A	85.42381984	18.31069969	69.2976939	24.69340003	21.38439756	21.13176479	0.81122214	0.855765701	0.077118831	0.214351216	0.865996482	2.014384561
ZSCAN16-AS1	6.905952654	22.16437004	3.416470156	2.310879399	5.099779187	1.205652194	0.494713811	0.521728739	0.076705728	3.209458732	2.206856485	-0.540337199
FAS	14.72234841	3.317874035	5.601195408	1.769743665	0.654034042	0.709963102	0.380455295	0.401167195	0.076476695	0.225363097	0.369564279	0.713574022
SF3A2	22.4836916	7.875403796	33.51265235	5.120910689	4.708894131	8.047874804	1.490531579	1.571571014	0.076380522	0.35027183	0.919542327	1.392441018
BUB1	41.57467153	8.588192023	11.46661679	17.79520466	10.68345302	5.171396289	0.275807754	0.290606171	0.075402321	0.206572697	0.600355727	1.539168006
ATP11C	19.68081196	1.816188295	5.849169964	3.57681045	2.101818266	1.119496581	0.297201659	0.312987394	0.074662382	0.092282183	0.587623609	2.67076832
UTP3	64.45324235	32.89751672	15.2924668	7.215768047	4.000600327	1.802884914	0.237264508	0.249853502	0.074586134	0.510409027	0.554424741	0.119337793
DOCK6	2.592158897	1.429904607	2.003537795	1.166973487	0.63561101	0.949445755	0.772922446	0.81359668	0.073990129	0.551626912	0.544666196	-0.018320512
ZNF195	10.68182032	3.439958298	2.613137666	1.865109256	1.484380042	0.480279898	0.244634115	0.257507648	0.073989673	0.322038585	0.795867608	1.305294906
ANP32A	68.85538646	8.638110956	70.98851331	13.59190687	6.11258667	14.74976611	1.030979811	1.085187402	0.073928124	0.125452944	0.449722525	1.841888815
SENP6	15.81432563	1.591842822	5.486170975	4.02926011	1.002764046	1.471195994	0.346911472	0.365128077	0.073835061	0.10065828	0.248870517	1.305929472
USP25	11.70466913	2.180542713	3.639898276	4.109552872	1.342602683	1.344967559	0.310978314	0.32727832	0.073704056	0.186296826	0.326702861	0.810375993
GMPS	43.3558895	5.511767973	19.30073724	10.68229755	4.252737891	5.002907045	0.445169906	0.468336238	0.073188605	0.127128472	0.398110788	1.646882792
C5orf15	94.62705513	25.45833304	105.7622632	15.76356525	7.977513579	18.53363027	1.117674676	1.175725794	0.073051309	0.269038628	0.506072925	0.911531968
AGA	16.15051337	2.45779994	18.33067429	3.951283492	2.27568813	4.715855765	1.134990193	1.193499726	0.072518403	0.152180917	0.575936435	1.92012213
PPHLN1	25.98760859	7.361380843	19.52105628	7.209271521	5.511651552	5.691016649	0.751167858	0.789402457	0.071625676	0.283265034	0.764522676	1.432406762
ZNF354A	17.0324641	3.945584766	3.344116616	1.919618446	0.869037822	0.396068709	0.196337805	0.206326788	0.071593153	0.231650849	0.452713832	0.966647418
GNAI1	9.631505473	1.916460308	4.751478498	2.281819424	1.05843649	1.182664156	0.493326668	0.518298751	0.07124064	0.198978271	0.463856377	1.221067281
DDX42	36.76952728	10.92977021	12.75624937	10.42773903	8.580659414	3.799750034	0.346924487	0.364388678	0.07085646	0.297250768	0.822868638	1.468981603
TENM1	1.006135738	0.122807189	0.395002499	0.358683997	0.035912914	0.147859521	0.392593647	0.412227816	0.070405032	0.122058271	0.100124105	-0.285780712
NOL7	311.1057663	77.81497848	300.5045006	53.16650467	37.28360416	53.91913463	0.965923918	1.014156092	0.070298257	0.250123871	0.701261149	1.487309054
WDR12	24.3762836	7.209470772	18.30653738	5.765882857	3.794645632	4.545509123	0.750997883	0.788345729	0.070019622	0.295757585	0.658120487	1.153936564
SAMD5	11.21177726	2.005989667	4.549527586	1.502137404	0.547801062	0.639383433	0.405781125	0.425649099	0.068962819	0.178918081	0.364681061	1.027336091
CEP83	6.180513712	0.941013137	1.374417494	1.180729574	0.338047998	0.275423332	0.222379168	0.233265379	0.068950559	0.152254842	0.286304337	0.911061416
SENP7	2.862820899	0.566551773	0.543058048	1.156430469	0.404009263	0.230006253	0.189693337	0.198893284	0.068325558	0.197899831	0.349358888	0.819939464
CKS2	984.4526904	713.7162055	2405.19525	95.71453083	129.1683576	245.0985342	2.443180127	2.560724396	0.067791755	0.724987816	1.349516698	0.896414174
USP45	5.001224368	2.952199654	1.235437894	0.914916036	0.697443458	0.236861874	0.247027088	0.258889193	0.067665491	0.590295383	0.76230324	0.36892795
NCOR1	17.51987461	3.503038467	6.544912772	5.018978466	0.84200541	1.964784997	0.373570754	0.391471095	0.067524273	0.199946549	0.1677643	-0.253178633
IMPA1	17.36710909	6.471388044	7.106143033	6.553676101	5.493621449	2.809994906	0.409172476	0.428766216	0.067482134	0.372623216	0.838250375	1.16966366
ARHGEF28	0.820828254	0.140856512	0.269356256	0.363901759	0.147986615	0.125131816	0.328151784	0.34386153	0.067464446	0.171602903	0.406666391	1.244771802
ARHGAP21	34.36563688	5.31145737	12.56264497	10.59592392	1.502867693	4.057762182	0.365558334	0.382955013	0.06707328	0.154557222	0.141834512	-0.123932454
RNF219	23.86104406	3.159892275	3.346506146	4.080907005	1.509288448	0.599582751	0.140249779	0.146923895	0.067070551	0.132428919	0.369841422	1.481688608
ZRANB2	77.32181939	25.35152914	33.64946993	12.88964669	9.418354989	5.875970681	0.43518725	0.455867474	0.066978189	0.327870313	0.730691478	1.156137101
PIF1	3.773304632	2.172626816	2.808799858	1.186163169	1.314297666	0.924839378	0.74438725	0.779689846	0.066847002	0.575788871	1.108024343	0.944377767
RP11-49I11.1	43.24140528	184.7169162	28.20940285	9.663263695	38.99987873	6.602483968	0.652370169	0.683256111	0.066735645	4.27176025	4.035890975	-0.081943477
15-Sep	553.7642068	609.4801594	490.3787004	106.8501903	139.3564772	99.09040529	0.885537011	0.927376966	0.066603289	1.100613134	1.304223014	0.244883132
TRIO	12.65350491	1.569811463	6.184899531	4.89504383	0.83444063	2.505085987	0.488789436	0.511759664	0.066253336	0.124061394	0.170466427	0.458433383
ADSS	42.33051306	7.750561615	23.35542921	9.202554818	5.553243304	5.314320148	0.551739809	0.577483129	0.06579072	0.183096331	0.603445827	1.720621384
GGH	99.08850954	15.08800811	137.2955159	20.74088791	21.31984248	30.07544249	1.385584631	1.450055688	0.065613474	0.152267989	1.027913683	2.755034536
HZGJ	17.21626777	5.457937449	9.343014557	3.621382602	3.432031693	2.056109072	0.542685249	0.567769081	0.065188592	0.317022105	0.947713089	1.579866924
C17orf89	56.16320046	154.4330069	44.26505207	6.187154934	23.21828345	5.101400849	0.788150456	0.824514806	0.065074337	2.749718777	3.75265913	0.448629173
PA2G4	400.1870974	36.84379865	453.8906016	79.32019819	46.52298752	94.10373335	1.134195991	1.18637794	0.064893715	0.092066433	0.586521322	2.671436397
TLR3	7.47500561	1.320979048	1.834031806	1.02810926	0.605604367	0.263820434	0.245355241	0.25660739	0.064690629	0.176719472	0.5890467	1.736920999
ARSA	12.11588114	1.318161803	17.47742097	3.607904797	1.133724446	5.443146482	1.442521659	1.508672425	0.06468661	0.108796198	0.314233471	1.530208717
MBNL3	11.61793937	2.038715974	3.345788665	3.000450614	1.182413219	0.90368654	0.28798469	0.301183607	0.064651135	0.175479998	0.394078547	1.167176622
ATF7IP	4.916631422	0.944522708	1.178516053	3.015242074	1.043900229	0.755264299	0.239699899	0.250482144	0.063478464	0.192107691	0.346207768	0.849722822
NCDN	16.1524386	4.604419539	16.47815215	3.13210545	1.333100733	3.338921807	1.020164977	1.066031096	0.063447045	0.285060334	0.425624474	0.578313806
DNA2	11.64302148	3.935982771	3.166011555	2.846967242	2.064878482	0.808883329	0.271923535	0.284121052	0.063304714	0.338055098	0.725290566	1.101300679
10-Sep	34.80778792	7.841533162	12.97456424	12.5197724	7.577885246	4.873143822	0.372748888	0.389235816	0.062440419	0.225280997	0.605273403	1.425861335
GPNMB	2.144755383	1.635831083	1.292378766	0.721332254	0.410373038	0.453867999	0.602576301	0.629207964	0.062392997	0.762712194	0.568909868	-0.422938659
FAM91A1	18.20818596	3.209688615	7.485200959	4.470030968	2.678907565	1.918022425	0.411089879	0.429084818	0.061809004	0.176277232	0.599304028	1.765441925
DDX52	19.79226083	3.307726017	6.709081288	4.969551816	1.60372983	1.758160117	0.338974984	0.353786454	0.061700006	0.167122192	0.32271116	0.949340148
PPID	83.17476679	20.55814693	61.26681774	21.96578654	13.6310141	16.87948666	0.736603421	0.768444446	0.061052868	0.247168074	0.620556613	1.328070425
WDR19	4.01419407	0.78883082	1.310952817	1.121372522	0.379340692	0.381737758	0.326579332	0.340420111	0.05988278	0.196510384	0.338282492	0.783622961
PPP1R2	43.72935822	6.397554996	27.91975504	13.33467078	8.88232916	8.873725062	0.638467066	0.665462628	0.059745444	0.146298854	0.666107871	2.18683736
CTPS1	67.2985096	25.3516825	64.08902364	21.15686404	10.98507057	20.99400548	0.952309702	0.99230233	0.05934891	0.376704962	0.519220171	0.462911395
ADAM17	29.74997193	3.998774151	8.258150569	5.885088315	3.943877932	1.702055958	0.277585155	0.289215024	0.059212082	0.134412703	0.670147621	2.317809435
AAK1	1.773186554	0.330579209	0.86292423	0.403407891	0.121884079	0.204501541	0.486651688	0.506934906	0.058910946	0.186432278	0.302136081	0.696546815
SCAF1	18.42085906	5.812502038	24.29299704	2.594630582	0.906892655	3.564233299	1.318776554	1.373695864	0.058862484	0.315539141	0.349526696	0.147583677
TMEM209	36.42327529	10.32174726	17.25661738	9.545820506	7.08128161	4.70964018	0.473779945	0.493371961	0.058458595	0.283383281	0.741820109	1.388314731
PCK2	16.09037172	1.18276723	18.12532355	5.161539313	1.297676015	6.053510488	1.126470157	1.172811078	0.058161543	0.073507763	0.251412599	1.774088429
PSMA3	181.136496	39.49057034	220.0461624	30.234474	29.86593304	38.22683511	1.214808541	1.264345962	0.057662324	0.218015536	0.987810571	2.179803459
C7orf73	31.46546397	48.59074379	33.64178509	5.868868779	9.935863388	6.529473139	1.069165391	1.112560765	0.057399091	1.54425639	1.692977601	0.132650586
GGNBP2	17.94774531	4.245753383	4.511163465	3.55443536	1.849992439	0.929269123	0.251349871	0.261439309	0.056779125	0.236561936	0.520474352	1.137609114
RBBP9	21.21961018	9.884764878	12.59420541	5.663585216	3.251858291	3.496120129	0.593517284	0.617298053	0.056677197	0.465831596	0.57416957	0.301668377
EIF3D	135.1500455	35.16628064	161.8444744	55.55447588	38.19321992	69.19171702	1.19751698	1.245475111	0.056650079	0.260201767	0.687491319	1.401710738
CHM	14.36699715	6.296053634	3.777112333	5.37991532	3.776021713	1.470753371	0.262902003	0.273378536	0.056374838	0.438230311	0.701873819	0.679522416
FAM63B	3.96309457	0.469825379	1.335131746	0.839407192	0.184307775	0.294043136	0.336891215	0.350298566	0.056302272	0.118550131	0.219568973	0.889176953
ST13	165.3718032	23.88349061	115.4434439	47.34660839	30.47981087	34.36520141	0.698084206	0.725821819	0.056214356	0.144422992	0.643759118	2.156220526
SCRIB	37.88095805	9.074644319	54.99487591	13.97951403	9.719394849	21.10079043	1.451781548	1.509408009	0.056158449	0.239556885	0.695259852	1.537184003
GSTCD	2.361232908	0.372611724	1.640825052	0.751172228	0.507020716	0.542459943	0.694901823	0.722151222	0.055491812	0.157803884	0.674972658	2.096696348
COA5	19.84242584	24.33859946	24.39039316	2.698290741	4.611373392	3.446442096	1.229204199	1.277268622	0.055337369	1.226593948	1.708997967	0.478492943
CHD2	15.34426996	3.348340819	5.148473009	12.07520984	2.427410136	4.209417337	0.335530659	0.348599933	0.055127692	0.21821441	0.201024261	-0.118376749
PPIL4	33.21136145	4.474624826	8.742467646	7.277428605	3.129894205	1.990105485	0.263237256	0.273462729	0.05498053	0.134731749	0.430082434	1.674523347
KIAA1715	11.12180268	4.420920862	5.399708341	2.287198292	1.310563413	1.153308733	0.485506576	0.504245188	0.054634574	0.397500386	0.572999472	0.527577546
HSPA1A	409.7935328	56.25647571	173.0216439	29.28805103	13.94633187	12.84270553	0.422216629	0.43849642	0.054581665	0.137280048	0.476178215	1.794379661
IFT122	4.063926579	1.08251361	2.522073262	1.967574154	0.672889293	1.267839097	0.620600105	0.644366615	0.054217808	0.26637135	0.341989293	0.360512235
SPATA13_1	2.825099358	0.23242375	0.922914254	0.432660268	0.076824967	0.146729262	0.326683822	0.339132739	0.053955055	0.082271	0.177564182	1.109884705
INTS8	11.99068363	2.658205283	3.735236367	3.156038404	1.380196775	1.02043386	0.311511544	0.323327453	0.053710384	0.221689218	0.437319385	0.980148693
CYP51A1	144.1211785	20.96144425	82.42074375	30.71519063	12.04370297	18.22727982	0.571885025	0.593428836	0.053349904	0.145443192	0.392109009	1.430799023
ETAA1	21.00142035	6.400395109	4.117417318	3.437520144	2.94003892	0.699313927	0.196054231	0.203435587	0.053319292	0.304760107	0.855279037	1.488721115
CFB	13.699022	1.323682491	12.67739317	5.526161104	1.817852012	5.300722466	0.925423229	0.9592052	0.051726167	0.096626058	0.328953857	1.767401023
SRGN	31.51249748	4.317134072	55.85587118	3.72828055	2.133093648	6.849070957	1.772499029	1.837058898	0.051613044	0.136997522	0.572138716	2.062215174
ZNF160	4.114276802	0.746407261	1.143127507	0.669837738	0.157047899	0.192807459	0.277844093	0.287842038	0.051001736	0.181418825	0.23445663	0.369996914
NUP93	15.49649848	5.411858765	14.04035857	6.541372549	4.147994241	6.139126452	0.906034263	0.938507386	0.050802491	0.349231071	0.634116802	0.860566682
NAA38	110.4888854	161.6114985	238.3005201	15.3866937	37.4758845	34.36991958	2.156782733	2.233743015	0.050582366	1.462694623	2.435603465	0.735650671
NOTCH2	45.15054474	8.284119481	28.84273045	9.312362398	1.42349815	6.160891678	0.638812458	0.661582036	0.050527614	0.183477731	0.15286112	-0.263383457
ARHGEF17	9.094772644	1.916691932	8.302426873	0.883813579	0.317257177	0.835300817	0.912878991	0.945109735	0.050058215	0.210746547	0.358963909	0.768329805
NAP1L1	53.1238434	13.18380541	28.0626918	14.90959859	13.29229613	8.153481398	0.528250405	0.546861228	0.049952812	0.248171152	0.89152609	1.844941596
ALDH6A1	1.516816451	0.142449371	1.832429798	0.659547875	0.505573995	0.824832409	1.208076163	1.250602785	0.049912222	0.093913387	0.766546318	3.028970235
TGS1	27.14427633	4.884210122	6.271264011	7.576934546	2.894897687	1.812095912	0.231034489	0.239159505	0.049864893	0.179935175	0.382067137	1.086348925
ZNF445	5.430356906	0.910502085	1.744453532	0.398122648	0.145347833	0.132380638	0.321241046	0.3325122	0.049751034	0.167668921	0.365083055	1.12260941
SLF1	33.28448158	14.45179824	6.408884631	9.985020467	6.142704822	1.990010641	0.192548729	0.199299606	0.049715253	0.434190276	0.615192011	0.502709353
CCDC138	30.10271166	7.199802752	6.551601504	6.991893513	3.725326142	1.575016978	0.217641573	0.225263296	0.049658105	0.239174558	0.532806476	1.155547686
RAB18	41.32143106	10.03496024	28.26714054	6.750835425	6.464736959	4.779682748	0.684079419	0.708013519	0.049613083	0.242851227	0.957620287	1.979380939
TERF1	15.90701435	2.106552125	5.254623559	2.834781125	1.581864167	0.969121468	0.330333741	0.341868181	0.049515817	0.132429133	0.55801986	2.075095931
XPO1	118.0612818	17.80398354	30.70768414	25.48119742	27.89588429	6.858777225	0.260099532	0.26917013	0.04945452	0.150802899	1.094763477	2.859883144
GOLIM4	83.00620258	4.26815296	31.74674415	18.67226456	2.952856146	7.390345965	0.382462312	0.395792698	0.049427405	0.051419687	0.158141298	1.620821433
PPP2R3C	10.5824292	7.14943423	3.28834626	2.497462356	2.600312128	0.80292871	0.310736429	0.321497823	0.049117582	0.675594809	1.04118171	0.623991727
BCAS2	239.0352942	48.58323128	118.7518949	45.73633329	38.00784212	23.49100979	0.496796489	0.513618126	0.048041139	0.203247104	0.831020753	2.03164971
PODXL	56.80394359	6.850757924	40.096787	10.95559719	3.507442446	7.993377072	0.70588034	0.729615824	0.04771338	0.120603562	0.320150731	1.408478787
FMR1	8.320933695	1.670500845	3.790642984	2.602023482	0.997690337	1.225191162	0.455555004	0.470860917	0.047675721	0.200758822	0.383428645	0.933494735
PTAR1	8.001171809	3.066617111	2.40444342	0.884103302	0.616061927	0.274498947	0.30051141	0.310482888	0.04709399	0.383270999	0.696821204	0.862423688
CCDC167	101.7797228	215.2010918	191.4783087	11.57246521	37.38569536	22.49221827	1.881301141	1.943597829	0.046998926	2.114380801	3.230573147	0.611554911
PRKACB	11.19656561	1.777446267	5.333989053	2.412190592	1.658148512	1.186863809	0.476395105	0.492027377	0.04658	0.158749239	0.687403606	2.114407747
RAPH1	5.592774388	1.205342165	2.170113146	1.68062663	0.465320292	0.673188215	0.388020863	0.400557865	0.045876445	0.215517752	0.276873092	0.361418145
XYLB	3.166570729	1.552258692	2.928662046	0.829230617	0.669407911	0.7916935	0.924868666	0.954732597	0.045848204	0.490201806	0.807263864	0.719664512
TRIM23	6.58366861	1.185697343	1.037491768	1.443988703	0.844270967	0.234891007	0.157585661	0.162668175	0.045795756	0.180096753	0.584679759	1.698874473
RARRES3	11.95283554	7.010263933	26.38987948	3.492141946	4.341982199	7.957493081	2.207834232	2.278685461	0.04556994	0.5864938	1.243357878	1.084053848
JPX	7.718274637	32.07697141	2.326299397	1.287780564	5.559901465	0.400568415	0.30140148	0.311053316	0.045475386	4.15597694	4.317429242	0.054984884
LARP4	52.71411285	12.57210637	11.6457636	10.8704713	9.916754725	2.478318752	0.220923069	0.22798632	0.045403187	0.238496025	0.912265389	1.935488362
GNE	1.995166254	0.387694926	0.81576292	0.693697931	0.313552696	0.292621288	0.408869646	0.421828111	0.045014279	0.194317103	0.452001774	1.217915549
AFF4	21.51167627	4.097338972	7.33118027	6.544967865	2.378660394	2.300790323	0.340800046	0.351535771	0.044745968	0.190470465	0.363433472	0.932123994
VPS50	7.07878098	1.119233156	1.248266233	1.921089644	0.702854102	0.349300905	0.176339152	0.181824365	0.044192715	0.158111002	0.365862209	1.210362641
RCN1	227.7209709	27.93686603	155.1719904	42.09805968	16.95110573	29.57367872	0.681412827	0.702495054	0.043958964	0.122680252	0.402657649	1.714650707
C12orf75	23.90859196	41.41665966	8.616038577	5.195422602	11.75953772	1.930040682	0.360374153	0.371488679	0.043822706	1.732291878	2.263441999	0.385836304
MCF2L	14.09869449	2.734278168	10.22896265	2.839941701	1.003532531	2.123735859	0.72552552	0.747809667	0.043644762	0.193938394	0.353363779	0.865555722
ASXL2	18.2349919	2.604200176	5.677984031	4.072320283	0.898772314	1.306889206	0.311378478	0.320920044	0.043544669	0.142813344	0.220702757	0.627973863
HSD17B12	21.57601791	3.451964292	9.757681435	5.183931248	3.301709343	2.415748028	0.452246632	0.466006957	0.043241734	0.159990797	0.636912255	1.993105715
RARS	148.6151646	18.29785371	52.88644949	27.63469566	9.784019826	10.13097799	0.355861729	0.366603567	0.042904033	0.123122386	0.354048402	1.523853504
UBL5	168.4790271	354.0527159	355.5594599	29.91681362	98.54081736	65.03107766	2.110407842	2.17373008	0.042650976	2.101464628	3.293827298	0.648369741
FAM120B	5.369345971	2.193895965	1.870096355	1.342213699	1.417386104	0.481416976	0.348291275	0.358673866	0.042378296	0.408596499	1.056006286	1.369869676
TM9SF3	98.79984499	15.38836916	41.15784571	15.41522027	9.312832714	6.612015554	0.416578039	0.428927737	0.042147826	0.155752969	0.604132315	1.955604898
EML6	0.926139384	0.175185136	0.42009957	0.332335026	0.064685465	0.155212352	0.453602964	0.467035792	0.04210305	0.189156339	0.194639324	0.041224089
MSTO2P	17.02659039	13.23649647	9.70117114	3.027938766	1.788233814	1.776145566	0.569765932	0.586585695	0.041972528	0.777401474	0.590577932	-0.396532396
CEP135	3.522616472	0.338032839	0.826756309	2.027569026	0.322944679	0.489798039	0.234699496	0.241569107	0.041621226	0.095960728	0.159276786	0.731020017
SVIL	4.072048423	0.596127288	1.641239681	2.503117479	0.219877101	1.037847013	0.403050139	0.414621775	0.040836568	0.146394941	0.087841303	-0.736894335
TNK2	1.803389777	0.835910248	2.118700642	0.320947262	0.372398627	0.387875615	1.174843436	1.208533804	0.040789317	0.463521674	1.160310965	1.323802797
CCT7	355.471088	52.98736837	465.6599204	104.220192	80.8358517	140.3906965	1.309979732	1.34705851	0.040268026	0.149062386	0.775625627	2.379444217
SERBP1	446.5167043	62.561372	278.5782297	119.697344	61.2744274	76.78485957	0.623892067	0.641491758	0.040134263	0.140109813	0.511911337	1.869335954
TNFSF13	10.65892239	3.866626813	15.33530866	1.704709044	1.613778237	2.520801441	1.438729742	1.478728262	0.039561346	0.362759636	0.946659046	1.383830971
GLUD1	94.45811377	17.2129553	69.57730866	32.6816218	13.87407929	24.73906806	0.736594305	0.756971861	0.039369428	0.182228446	0.424522362	1.220092368
ARMC9	1.442669283	0.299633062	1.325325024	0.549061706	0.296645785	0.518335852	0.918661706	0.944039343	0.039313295	0.20769352	0.54027768	1.379244877
ZMYM1	11.08215033	2.021559049	2.192809911	1.817586905	0.961697165	0.369450507	0.197868631	0.203264288	0.038813852	0.182415776	0.529106566	1.536327817
TET3	6.846350409	1.102815251	4.241587775	1.274473634	0.262329219	0.810942121	0.619539977	0.636295722	0.038500044	0.161080749	0.205833383	0.353692898
ADAM9	145.378559	21.00182944	51.17466355	36.42070044	21.50916199	13.16657182	0.352009704	0.361513416	0.038433985	0.144463046	0.590575188	2.03142025
BLOC1S6	13.16176566	10.55045612	3.518869463	2.190946206	2.009808963	0.601539384	0.267355426	0.274556894	0.03834618	0.801598843	0.917324651	0.194551983
GYS1	34.31476335	5.036354898	28.68826309	8.471716026	2.976275108	7.273239874	0.836032666	0.858532067	0.038312708	0.146769332	0.351319036	1.259231206
NDOR1	10.6505177	6.433081085	12.60650905	1.261841373	1.195804458	1.533739079	1.183652232	1.21547693	0.038277245	0.604015811	0.947666231	0.649792716
ACACA	30.94135132	7.454858881	13.96344226	10.24037302	2.861725868	4.743499875	0.451287409	0.463215536	0.037637113	0.240935142	0.279455237	0.213972373
TRMT61B	31.42666873	16.90883753	30.2759871	6.67385921	4.415038928	6.59638773	0.963385186	0.988391802	0.036970304	0.53804104	0.661542114	0.29811678
CCDC77	21.60623631	4.075321218	5.194984726	4.874237918	2.198327431	1.202293695	0.240439133	0.246662907	0.036869058	0.188617821	0.451009464	1.257691715
MINPP1	48.74166836	11.02032036	26.65989892	5.400606077	1.730279099	3.028616435	0.5469632	0.560791954	0.036021879	0.226096495	0.320386096	0.502872917
KAT6A	10.60555031	1.386844545	3.447724896	2.777261357	0.375681499	0.925478287	0.325086846	0.333234135	0.035711014	0.13076592	0.135270488	0.048860522
DOCK1	10.11996471	1.501231945	4.741058884	4.758413302	1.182442915	2.285001557	0.468485713	0.480202414	0.035637605	0.148343595	0.24849521	0.744275409
PRPF40B	1.12939869	0.745855859	0.795083627	0.501185949	0.435042957	0.361579821	0.703988444	0.721448441	0.035344546	0.660400853	0.868027043	0.394398006
BMS1P20	18.08217078	36.89971236	11.38961446	2.871159483	5.527954321	1.853073349	0.629880925	0.64540941	0.035135491	2.04066828	1.92533865	-0.08392946
SPATA5L1	17.38141673	4.734314744	10.01868595	3.532599751	1.446610229	2.085742456	0.576402149	0.590427052	0.03468311	0.272377955	0.409503009	0.588264111
RTTN	2.579212465	0.8503994	0.988326817	1.120290877	0.810438808	0.439621336	0.383189377	0.392417135	0.034330472	0.329712814	0.723418198	1.133619932
DHX16	43.8897047	6.824987723	39.82943924	16.60798696	7.597762034	15.43047296	0.907489342	0.929099535	0.033952462	0.155503159	0.457476397	1.556753423
TMA16	49.32671688	11.17526489	38.98380777	8.877165171	6.258466228	7.181955874	0.790318315	0.80903709	0.033772001	0.226556025	0.705007298	1.637770334
TMEM263	45.21992289	16.54614421	26.52157507	9.782889153	5.025688547	5.87297223	0.586501997	0.600331062	0.033622296	0.365903857	0.513722324	0.489524143
BCOR	12.72714284	3.948182878	5.584496901	1.881513005	0.610723497	0.844963125	0.438786377	0.44908705	0.033476385	0.310217535	0.324591696	0.065345855
CCT3	523.3075978	151.7490179	644.5322163	170.0889174	136.1641367	214.3903079	1.23165079	1.260460183	0.033357278	0.289980536	0.800546789	1.465029656
ALAS1	67.24952696	26.44899232	64.42014433	21.17331696	10.08142578	20.75327324	0.9579271	0.980161648	0.033103829	0.393296333	0.476138236	0.275763755
DMD	5.902641773	1.516997844	2.503568053	2.213525673	2.60974645	0.960496118	0.424143654	0.433921382	0.032880699	0.257003203	1.178999856	2.197705295
HSPA8	1608.37698	289.3577508	702.2105631	329.5301389	273.734064	147.1873505	0.436595756	0.446658236	0.032873258	0.179906673	0.830679904	2.207043955
ECHDC1	79.94811487	13.49430589	46.4442808	14.66636524	8.411480648	8.715886224	0.580930281	0.594277183	0.03277096	0.168788294	0.573521831	1.764633554
C1S	4.208121633	0.622594625	3.667714408	1.154184141	0.727029855	1.02886489	0.871579942	0.891421787	0.032475227	0.14795072	0.629908027	2.090024478
SLC38A2	214.4155426	35.46690274	37.2053703	46.64215864	65.01560599	8.276729525	0.173519932	0.177451682	0.032324863	0.165411995	1.393923607	3.075015732
OGDH	81.485197	15.30839024	47.18741288	35.38056301	13.16850515	20.95282455	0.579091843	0.592212864	0.032323655	0.187867132	0.372196032	0.986349992
GPATCH8	12.3355536	4.397125086	4.328632917	3.915481791	1.127138527	1.404569056	0.350907066	0.358721897	0.031776816	0.356459485	0.287867136	-0.308335019
ANAPC4	8.999164015	2.020451572	2.834314236	2.017169357	1.059243227	0.649444243	0.314953059	0.321958214	0.031736632	0.224515474	0.525113682	1.225814905
PMS1	5.990071618	1.55259438	1.932255346	1.590005983	0.78573999	0.524134346	0.322576335	0.329643002	0.031263856	0.259194627	0.494174235	0.930983981
NAE1	63.93529307	17.52707691	26.38063238	17.97358662	10.99083029	7.577640133	0.412614553	0.421598666	0.031075594	0.274137742	0.611499002	1.157449178
SCAPER	1.267738861	0.33435738	0.318946346	0.842618101	0.181292692	0.216605166	0.251586787	0.257062085	0.031060683	0.263743102	0.215154044	-0.293763407
PSMD12	98.80968399	16.69014085	38.3674556	19.90448305	11.44665737	7.894649393	0.388296512	0.396626698	0.030623047	0.168911995	0.57507936	1.767489277
PHC3	7.02088388	1.746281256	2.22979593	2.119753915	1.111228971	0.686849322	0.31759476	0.324023141	0.028909743	0.248726697	0.52422546	1.075626057
IPO4	51.5330465	9.043635432	40.65757273	21.51776633	9.483938129	17.31833145	0.788961171	0.804838717	0.028745409	0.175491962	0.440749192	1.328552974
RALGAPA2	2.189515497	0.358057145	0.900515456	0.797717706	0.256583688	0.334679516	0.411285263	0.419546305	0.02869067	0.163532592	0.321647226	0.975901054
SNHG8	106.0642012	359.2351491	76.2389925	11.69454311	51.8389863	8.569442499	0.718800421	0.732772749	0.027774598	3.386959454	4.432750029	0.388211292
RPS6KA3	28.89100826	4.277973363	11.7303529	8.830845543	4.217676563	3.654515008	0.40602089	0.413835231	0.027502514	0.14807283	0.47760733	1.689518032
ESD	55.51116893	8.544742325	52.57635924	12.17184041	9.123457436	11.74964496	0.947131186	0.965313754	0.02743367	0.153928344	0.749554474	2.283774417
USP7	38.82921415	4.660623257	19.32319084	9.269930443	4.426943684	4.701150512	0.497645684	0.507139783	0.02726452	0.120028781	0.477559536	1.992300215
RP11-355O1.11	4.002100833	2.804863959	0.368442287	1.880136456	4.095634002	0.176160873	0.09206222	0.093695791	0.025375016	0.700847899	2.178370612	1.636076141
NBEAL1	2.309906372	0.920214364	0.816582856	0.462225015	0.322169252	0.166289194	0.3535134	0.359758101	0.025262271	0.398377343	0.696996574	0.807015964
GPI	136.9744397	23.91647457	122.6615669	62.67003735	29.29238546	57.10958552	0.89550698	0.911274158	0.025180479	0.174605383	0.467406542	1.420579887
GSE1	10.3590575	2.437670525	7.922330708	1.99504169	0.744170679	1.552527327	0.764773311	0.778192925	0.025095685	0.235317791	0.373010089	0.664604256
PER1	4.016692856	1.162568852	4.911878562	0.475741056	0.231493184	0.591947783	1.222866358	1.244264658	0.025026637	0.289434342	0.486594926	0.749485169
PROCR	180.2352543	26.16193688	263.1478248	31.36371771	28.97282884	46.58438346	1.460024154	1.485295331	0.024757583	0.145154382	0.923768959	2.669943947
ATP13A1	20.81696137	4.124392228	24.45498065	7.21255478	2.311007569	8.618520308	1.174762263	1.194933081	0.024560999	0.198126526	0.32041456	0.693517665
KIF2C	52.45367094	19.21447074	33.66157384	19.64462667	20.24928873	12.82133468	0.641739143	0.652663697	0.024352812	0.366313175	1.030780023	1.492586987
EXOC6B	2.776590954	0.360114485	0.902905821	1.335157675	0.72690629	0.441509506	0.325185033	0.330679675	0.024173517	0.129696628	0.544434791	2.069618289
C16orf87	7.596720428	4.079584664	2.909059824	0.822559154	0.851459525	0.319863597	0.382936275	0.388863944	0.022161142	0.537019192	1.035134702	0.946772965
SMCO4	38.58900208	62.36357939	43.98632399	4.663354238	6.13797219	5.397391811	1.139866843	1.157405493	0.022029094	1.61609723	1.316214012	-0.296119913
KDM5B	7.532234919	1.809045848	2.597714362	1.792897475	1.039824329	0.627713908	0.344879626	0.350111435	0.02172128	0.240173848	0.57996865	1.271895848
TMEM14B	140.6570665	280.5152385	229.596456	22.74682594	56.78814274	37.67863241	1.632313696	1.656434727	0.021163015	1.994320268	2.496530412	0.32402737
SF3B3	42.17368964	16.22625341	17.45201912	17.05997125	13.33597581	7.163682318	0.413812955	0.419911746	0.021107336	0.384748253	0.781711506	1.022721497
ADGRE5	40.99937345	4.99078152	23.09716448	9.606810692	3.290270806	5.491576918	0.563354084	0.571633718	0.021049036	0.121728239	0.342493561	1.49241298
OSBPL11	22.41593241	3.299703069	6.677434419	6.247755931	3.528136775	1.888017675	0.297887873	0.30219133	0.02069288	0.147203472	0.564704642	1.939684795
RBM12B	14.88778263	6.990383258	2.983861472	2.322070087	1.679101997	0.471954112	0.200423498	0.203247143	0.020183412	0.46953824	0.723105649	0.622963787
RNF6	23.21371309	2.698320237	6.567771199	7.135295494	2.271498437	2.047156974	0.282926354	0.286905704	0.020150083	0.116238201	0.318346793	1.453514956
SOD2	31.0238301	6.139139503	31.16799633	7.575049274	5.3262043	7.714212081	1.004646951	1.018371208	0.019574932	0.197884642	0.703124707	1.829120944
PPP6R3	30.96040182	5.969298863	9.796561562	12.64835495	10.29413594	4.056433876	0.3164223	0.320708416	0.019410933	0.192804308	0.813871526	2.077663784
CDC42BPA	10.34616353	1.010192168	3.975603296	2.627555813	0.454150885	1.023321858	0.384258695	0.389457705	0.019388757	0.0976393	0.172841575	0.82391642
SRSF10	45.13432195	14.82203143	31.46430719	9.934849365	6.632000366	7.019167259	0.697125953	0.706519747	0.019310546	0.32839823	0.667549162	1.023427738
ELMOD2	13.49162524	1.81963494	6.768196396	1.965965034	1.149729135	0.999160164	0.501659087	0.508228858	0.018771013	0.134871441	0.584816675	2.116399557
GLT8D2	34.70489814	8.281352637	34.26216015	6.386357874	5.081296886	6.387347086	0.987242781	1.000154894	0.01874663	0.238622012	0.795648629	1.737404319
FAM216A	33.47632914	13.52218722	48.42027751	6.547529387	8.487568182	9.594206258	1.446403436	1.465317021	0.018742815	0.403932796	1.296300891	1.682213439
SYNJ1	4.739380186	0.914570635	1.234163499	1.640817242	0.690969812	0.432703349	0.260406098	0.263712093	0.018200498	0.192972625	0.421113208	1.125811923
PLAT	2.847167217	0.791149658	2.685192058	0.74132415	0.572318384	0.707882589	0.943110065	0.954889422	0.017907527	0.277872565	0.772021772	1.474218133
TMED7-TICAM2	22.92566972	2.315543096	21.39971686	1.515930856	1.556675209	1.432503577	0.933439115	0.944966303	0.017706961	0.101002201	1.026877448	3.345805381
DAAM1	3.238101221	1.018294037	0.819880718	0.967654619	0.471954024	0.247958479	0.253197989	0.256246882	0.0172685	0.314472577	0.487729831	0.633147997
SPTBN2	10.00177102	1.677612277	9.781323718	4.008091839	0.45593385	3.966750412	0.977959173	0.989685509	0.017195916	0.167731522	0.113753344	-0.560244886
FARP2	6.443555935	3.196921037	4.194114391	1.639290444	1.188443226	1.079326848	0.650900595	0.658410992	0.016551189	0.496142358	0.724974168	0.547175458
MYO18A	12.92358923	1.665943527	9.169574404	4.963046166	0.336266492	3.560325798	0.709522273	0.717367052	0.015863513	0.128907187	0.067754053	-0.927953542
CALCOCO1	3.025791535	0.86240192	2.261620813	1.115561056	0.706527068	0.843025302	0.747447663	0.755696246	0.015833891	0.285016965	0.633337874	1.151927562
TIMM8B	138.4014461	454.6415216	140.4108703	14.41148688	56.4326616	14.77977851	1.01451881	1.025555422	0.015609846	3.28494777	3.915811191	0.253440772
SLU7	18.31998367	2.159132046	4.263033682	6.254952894	2.995776587	1.471227097	0.232698553	0.23520994	0.015486795	0.117856658	0.478944708	2.022825853
CTSL	125.5247775	13.53966774	264.2710924	28.07490261	9.705364791	59.74447153	2.1053301	2.128038425	0.015477746	0.107864503	0.345695404	1.680281254
CMPK1	108.2343335	38.86642479	68.9730148	32.29280771	22.46763798	20.79948657	0.637256336	0.644090373	0.015389317	0.359095155	0.69574743	0.954197486
KDELC1	35.09817042	4.622078123	33.58634821	7.416801728	2.067140417	7.172287898	0.956925897	0.967032444	0.015157083	0.131690002	0.278710486	1.081621468
KPNA3	38.95231251	7.259124068	14.87885433	10.59992831	5.617279771	4.090730704	0.381976149	0.385920601	0.0148215	0.186359258	0.529935638	1.507730657
ZNF430	1.87432772	0.387324759	0.364183014	0.579034171	0.10719362	0.113664346	0.194300607	0.196299893	0.014768982	0.206647298	0.185124861	-0.158671848
SVIP	20.41537969	40.55838745	11.59621329	3.746792751	9.201922636	2.149897099	0.568013599	0.573796642	0.014614055	1.986658493	2.455946525	0.305935254
LUZP1	11.652071	3.330151056	5.199064528	1.329101467	0.315718053	0.599020863	0.446192314	0.450696111	0.014489339	0.28579907	0.237542476	-0.266815711
RPS6KA5	1.15530322	0.245629099	0.393528378	0.541361882	0.293905551	0.186121293	0.340627786	0.343801991	0.013381775	0.21261007	0.542900342	1.352477459
RPA1	73.28933341	14.42180083	56.25511604	29.99911673	18.76002752	23.23724239	0.767575763	0.774597552	0.013137785	0.196778988	0.625352663	1.668093841
MYSM1	4.50531329	1.406588683	1.038818943	2.144329875	0.651061451	0.498948226	0.230576405	0.232682589	0.013118369	0.312206631	0.303620007	-0.04023432
LTV1	120.1835766	21.06744489	33.48723823	23.29688952	9.192434594	6.549344753	0.278634063	0.281125287	0.012841592	0.175293875	0.394577765	1.17053407
SYNRG	5.369242522	1.420740169	1.699510389	1.600406203	0.884409897	0.510971746	0.31652703	0.319276285	0.012476691	0.264607189	0.55261589	1.062424789
CREBBP	7.283361113	0.964544595	5.28060068	3.128721085	0.289396203	2.2880384	0.7250225	0.731301493	0.01244054	0.132431247	0.092496645	-0.517770624
TMEM261	75.00430779	57.70633966	154.625227	8.050489294	14.2891219	16.74007361	2.061551283	2.079385861	0.012427146	0.769373672	1.774938315	1.206012521
ATIC	76.74873525	38.8895657	63.11798117	30.45607747	18.46031864	25.25430309	0.822397672	0.82920406	0.011891001	0.506712789	0.606129225	0.258457163
TAF9	14.69715662	30.79995862	12.72641735	2.454675998	6.209478302	2.14212094	0.865910168	0.872669526	0.011218056	2.095640633	2.529652918	0.271548112
NDUFC1	90.90886359	240.7819043	116.8800796	15.21499017	61.55221083	19.71176217	1.285684091	1.295548794	0.011027156	2.64860757	4.045497902	0.611083171
NIPSNAP3A	18.88897757	3.72392504	34.50637931	4.024040978	2.349629604	7.406959587	1.82679974	1.840676978	0.010917979	0.197148047	0.583898031	1.566437026
TP53BP1	12.8842833	3.043658312	5.814151951	4.789271344	3.810494384	2.177374494	0.451259245	0.45463586	0.010754993	0.236230316	0.795631341	1.751905988
LIPA	60.49260417	8.409583024	83.46899064	17.39905297	7.646689278	24.17966578	1.379821414	1.389711603	0.010303966	0.139018367	0.439488821	1.66055097
MRPS28	90.15436709	24.9957117	231.4903702	15.75534952	19.68026964	40.72828298	2.567711112	2.585044712	0.009706337	0.277254586	1.249116664	2.171624999
LRRC58	48.85953999	9.130691666	19.36594483	8.03035393	4.320745283	3.20390831	0.396359541	0.398974732	0.009487678	0.186876333	0.538051663	1.525660834
SLC25A40	6.254350976	3.351500027	3.88508277	1.355530026	1.082596647	0.847506336	0.621180804	0.625221367	0.009353835	0.535866957	0.798651912	0.575691991
ADARB2	10.76762049	2.135292895	5.497268189	4.730383758	1.988056034	2.43073201	0.510536956	0.51385514	0.009346314	0.198306849	0.420273732	1.083594778
SF3A1	32.10008254	10.59640665	27.89838505	14.0909768	7.879009571	12.32609929	0.869106334	0.87475123	0.009340089	0.330105277	0.559152831	0.760316461
LINC00467	5.166643342	8.934686478	2.553306915	1.16201493	2.293360903	0.577899633	0.494190666	0.49732548	0.009122585	1.729301964	1.973607088	0.190644993
FNBP1L	25.05080124	5.317401593	5.917154131	6.224235395	4.143560302	1.479386024	0.236206183	0.237681567	0.008983297	0.212264731	0.665713945	1.64903771
FNDC3A	18.86593571	3.912044207	5.624481153	8.323715506	4.429584785	2.497024897	0.298128926	0.299989217	0.008974285	0.2073602	0.532164366	1.359732894
POLR3GL	17.13786882	10.23791956	22.66381587	3.926063635	3.464082781	5.224184596	1.322440737	1.330641855	0.008919247	0.597385805	0.882329759	0.562654988
CCNH	38.46128531	11.54400788	31.93686397	6.904180906	6.107061991	5.768230331	0.830363929	0.835469176	0.008842828	0.300146181	0.884545477	1.559271008
XAGE1B	119.5397936	142.5263895	277.8545789	22.5331293	35.61264137	52.67698503	2.324368904	2.33775719	0.008286034	1.192292418	1.580456975	0.406603652
UBE3A	17.29037533	2.758071762	5.851382664	3.617135151	1.965601893	1.231145496	0.338418487	0.340364804	0.008273476	0.159514858	0.543414003	1.768360935
ELOVL6	28.66404636	7.134090452	13.77820358	4.29439161	2.124397768	2.076013475	0.480678946	0.483424351	0.008216532	0.24888637	0.494691207	0.99104103
TTF2	13.5241106	4.989478334	4.712361856	3.526432871	3.404738969	1.235666001	0.348441535	0.350401113	0.008090749	0.368932086	0.965490935	1.387907448
MOB4	22.79756441	6.622902121	19.25695431	3.945430315	3.096068343	3.351295898	0.844693493	0.849412011	0.008036572	0.290509197	0.784722602	1.433598919
KPNA1	38.10011164	4.72535723	27.13604853	10.01987567	4.292408841	7.167983608	0.712230158	0.715376502	0.006359207	0.124024761	0.428389432	1.788294715
VCPIP1	7.211371993	1.569039467	1.200129277	0.787879185	0.626824072	0.13167838	0.166421768	0.167130167	0.00612801	0.217578495	0.795583997	1.870478285
GNL3	221.6603402	49.33573773	80.07084555	37.81412254	21.11113977	13.71747669	0.361232169	0.362760677	0.006091701	0.22257359	0.558287178	1.326725005
IVNS1ABP	27.40536039	15.27029793	16.73887055	6.65143457	3.395123331	4.079441346	0.610788193	0.613317519	0.005961986	0.557201135	0.510434748	-0.126471653
ATG5	42.64672679	32.06249341	19.67414566	9.243114374	8.798436622	4.280789575	0.461328387	0.463132814	0.005631913	0.751816044	0.951890918	0.340416554
CDAN1	6.590680015	1.937785087	5.133239645	0.906468654	0.485784618	0.708578209	0.77886343	0.781690802	0.00522768	0.294018991	0.535908899	0.86607843
SEPW1	45.06314089	213.9393019	15.29439578	8.669918179	49.50384622	2.952970231	0.33939924	0.34059955	0.005093194	4.74754528	5.709840069	0.266268577
IFT140	1.900032783	0.461233175	1.214648765	1.149665529	0.292196355	0.737354686	0.639277794	0.641364525	0.004701577	0.242750114	0.254157707	0.066252008
HERC3	28.08613807	10.91065239	23.98377309	5.585131103	6.215902266	4.783082765	0.853936309	0.85639579	0.004149233	0.38847108	1.112937575	1.518493568
LSM7	105.8345393	240.0833281	174.9819652	15.00199651	59.04640114	24.86877831	1.65335406	1.657697913	0.003785419	2.268478039	3.935902871	0.794969926
MAGOHB	22.5104582	13.45580741	32.85178295	4.315762297	6.585282827	6.314327446	1.4594009	1.463085085	0.003637423	0.597758042	1.525867825	1.351996458
ATXN3	1.46901358	0.751851115	0.334832314	0.398965751	0.328942354	0.091164927	0.227930033	0.22850314	0.003622956	0.511806783	0.824487698	0.687898698
ENOPH1	81.13381048	37.19274449	66.47395578	23.74117677	13.96761195	19.49858266	0.819312632	0.82129807	0.00349185	0.458412396	0.588328544	0.359975975
LARP1B	12.02462538	2.875802821	5.220758224	2.67571187	1.486486937	1.164171278	0.434172214	0.43508843	0.003041255	0.239159452	0.555548209	1.215939298
MN1	5.764031447	1.273226349	4.453128773	0.420408614	0.136793716	0.325472455	0.772571908	0.774181223	0.003002097	0.220891638	0.325382761	0.558799012
HSDL2	74.73215072	14.42037415	28.43003515	22.71992232	14.40752473	8.660704154	0.380425759	0.381194268	0.00291149	0.192960781	0.634136179	1.716485039
SECISBP2L	8.440883398	1.170252651	2.106813504	2.342747046	1.173183938	0.585706632	0.249596328	0.250008482	0.002380328	0.138641016	0.500772775	1.852801996
SERPINB5	36.96358607	4.413890899	20.26292687	8.552254697	5.081718093	4.695932183	0.548186175	0.549087036	0.002368905	0.119411869	0.594196299	2.314993379
XPA	24.22002743	8.732675532	12.89701436	4.686847443	3.886425363	2.498906035	0.532493797	0.533174179	0.001842194	0.360555972	0.829219515	1.201530831
TIMM8A	29.85499497	63.37865988	38.14739289	1.531263872	3.349023902	1.958913194	1.277755797	1.27927866	0.001718418	2.122882953	2.187097837	0.04299293
ZNF800	8.510201278	1.290875967	2.875723945	1.243799643	0.644733118	0.420788846	0.337914915	0.338309187	0.001682321	0.151685715	0.518357696	1.772862755
CUL4B	19.69774698	2.770734819	5.416607051	5.965314254	6.978715183	1.642173505	0.274986122	0.275287007	0.001577708	0.140662525	1.169882237	3.056053391
MCM10	35.64928591	8.951723275	9.665523609	10.18558622	3.686861463	2.764542534	0.271128113	0.271417126	0.001537043	0.251105262	0.36196851	0.527571931
DNAJC24	6.079120645	6.360875471	2.608145166	1.029948173	1.592793994	0.442351682	0.429033296	0.429489264	0.001532453	1.046347958	1.546479751	0.563625251
DNAH14	2.404630768	0.623244449	1.950676399	0.484071826	0.455469602	0.39300386	0.811216601	0.811870965	0.001163274	0.259185093	0.940913264	1.860078994
SH3BGRL	42.53860995	8.272218584	28.31146695	12.6904587	7.162031427	8.452322839	0.665547534	0.666037614	0.001061947	0.194463773	0.564363479	1.537123215
CIC	4.263601866	1.508233497	6.533838711	0.416426869	0.349664241	0.638487609	1.53246924	1.533252672	0.000737349	0.353746326	0.839677426	1.247120036
TTC12	1.819587016	0.564176231	1.537912608	0.670602488	0.409533303	0.567080089	0.845198715	0.845627774	0.000732189	0.310057296	0.610694578	0.977916196
ZNF714	4.436174342	3.133916121	1.320123607	0.662285905	0.497779125	0.197176733	0.297581543	0.297721469	0.000678209	0.706445662	0.751607608	0.089401072
ATG4C	20.24985815	6.861677222	8.302588072	4.447509399	2.772049429	1.824239425	0.410007221	0.410171011	0.000576211	0.338850632	0.623281298	0.879233963
COG7	9.241048953	2.227434774	5.461784284	3.335531937	1.694610131	1.972150295	0.591035099	0.591255108	0.000536933	0.241037006	0.50804794	1.07570998
BRD8	18.54303205	11.23850424	6.056701711	9.511421619	5.105284589	3.107575164	0.326629523	0.326720367	0.000401196	0.606076946	0.536753053	-0.175242476
ARPC3	99.84909055	19.04208802	177.1965169	19.36842928	34.15985295	34.36730787	1.774643273	1.774398294	-0.000199169	0.190708678	1.763687311	3.209152409
PDE3B	9.791302451	1.088660464	4.417509214	1.667519997	0.696428028	0.752017797	0.451166659	0.450979778	-0.000597714	0.111186481	0.417642984	1.90928882
ATXN2	4.581824307	1.734546584	1.853086377	1.133405311	0.52854012	0.458206587	0.404442915	0.404274254	-0.000601758	0.378571169	0.466329313	0.300784576
CCT5	499.6358016	83.49133729	546.3362507	159.0485048	86.86135572	173.8198784	1.093468981	1.092873388	-0.000786023	0.167104393	0.546131231	1.708498001
PRNP	102.02142	19.48279832	85.67055507	14.71029145	4.093363256	12.34471866	0.839731059	0.839189265	-0.000931127	0.190967723	0.278265272	0.54313205
SGCE	53.08467392	9.892549116	51.6717342	9.715906346	9.546811918	9.450952494	0.973383283	0.972729888	-0.000968751	0.186354147	0.982596124	2.398551626
CETN3	9.606987258	1.683274955	10.04473013	1.592697924	1.302201312	1.664150331	1.045565052	1.044862497	-0.000969727	0.175213614	0.817607214	2.222293051
ADD3	9.090584437	1.675245242	2.299949094	3.970438927	3.002001846	1.00372507	0.253003436	0.252799524	-0.00116323	0.184283558	0.756088156	2.036627099
SOS1	16.56404557	2.500034239	7.320370821	3.329629354	1.042045532	1.469737405	0.441943412	0.441411715	-0.001736735	0.150931379	0.31296142	1.052092047
DARS	69.43330757	12.84397532	33.55557018	25.16646303	20.69453127	12.14690384	0.483277714	0.482662336	-0.001838215	0.184982911	0.822305909	2.152283202
EZH2	57.76098921	22.37166638	27.77573284	17.16834497	12.08131985	8.24220847	0.480873566	0.480081714	-0.002377637	0.387314461	0.703697408	0.861449832
SHCBP1	50.80041059	9.984596252	22.7012335	18.01443353	8.844285036	8.035615283	0.446871063	0.446065388	-0.00260342	0.196545582	0.49095549	1.320728302
RBM19	21.55963204	3.585943776	14.25084423	5.716650978	1.580306062	3.771798352	0.660996635	0.65979161	-0.002632494	0.166326761	0.276439137	0.732941567
PRDM15	5.138753387	2.648515775	2.078453816	1.623020483	0.639280536	0.655071853	0.404466543	0.403612807	-0.003048415	0.515400444	0.393883221	-0.387925818
AARSD1	23.35169279	9.922521314	45.25116983	4.616714275	5.364867165	8.926160141	1.937811114	1.933444352	-0.003254711	0.424916575	1.162053107	1.451424478
NONO	194.8971382	90.71872676	172.5118643	72.82918808	71.4952622	64.29138578	0.885143137	0.882769498	-0.003873992	0.465469773	0.981684186	1.076571489
MTERF3	36.87112559	10.64878874	25.15796324	5.210016566	3.933884972	3.544903353	0.682321541	0.680401551	-0.004065334	0.288811057	0.755061893	1.386468934
POC1B	4.038628805	1.773515719	1.571037312	1.239015988	0.958457654	0.48048721	0.389002651	0.387797425	-0.004476761	0.439138085	0.773563589	0.81684523
ATG3	41.50143429	9.577017337	36.58215258	9.471830343	6.552096455	8.320803562	0.881467188	0.878478949	-0.004899153	0.230763527	0.691745546	1.583826234
STT3B	165.8660914	25.33090526	62.06707622	40.85849189	31.77121657	15.23382275	0.374199909	0.372843491	-0.00523905	0.15271901	0.777591514	2.34813282
CDC27	51.49594454	9.749980424	13.78968351	14.5952123	14.00211746	3.893066616	0.267781932	0.266735868	-0.005646785	0.189334918	0.959363741	2.341137412
ARFGEF2	21.13817743	3.877202288	8.390851035	6.570185226	2.339945076	2.597650863	0.396952437	0.395369502	-0.005764561	0.183421787	0.356145983	0.957303701
DNER	29.54073489	4.40512143	28.39589712	10.61548011	3.186587717	10.16239586	0.961245454	0.957318534	-0.005905829	0.149120238	0.300183099	1.00936668
PPIB	900.7679372	109.4033143	1680.063245	138.8962708	123.9761151	257.9051035	1.865145479	1.856818055	-0.006455707	0.121455605	0.892580588	2.877553367
RP11-159D12.5	121.6647702	31.38816263	75.38057476	20.24831887	11.51577519	12.48899655	0.619576026	0.616791775	-0.006497793	0.25798892	0.568727471	1.140428387
KDM3A	4.963833198	1.224514537	1.230141445	1.469867432	1.046759452	0.362589376	0.247820867	0.246681686	-0.006647057	0.246687285	0.712145483	1.529488638
ORC3	38.53174932	23.40940566	8.275793702	10.3590439	7.002281658	2.214468663	0.214778562	0.21377153	-0.006780269	0.607535502	0.675958296	0.153965524
PGD	161.1951509	41.90232709	157.4376834	52.56511456	41.527561	51.0933463	0.976689947	0.972001045	-0.006942782	0.259947814	0.790021317	1.603669558
SUMO1	125.6553056	115.1979894	147.9248641	21.11016076	26.9293495	24.73052148	1.177227363	1.171498491	-0.007037886	0.916777759	1.275658192	0.476597867
SRSF11	64.4172971	13.96735953	22.67943462	18.31380799	6.916519509	6.416094483	0.352070572	0.350341911	-0.007101058	0.216826228	0.377666923	0.800575156
METTL3	19.85312369	14.62996027	18.09655323	4.253157181	3.724768842	3.85562876	0.911521708	0.906533334	-0.007916945	0.736909742	0.875765621	0.24905689
11-Sep	31.39585446	5.559676056	16.14452358	10.61160768	4.95445689	5.424930111	0.514224692	0.511226034	-0.008437579	0.177083126	0.466890319	1.398656925
SCO1	27.12242267	4.965646903	29.03904132	4.4077828	1.982851009	4.691078441	1.070665466	1.064271688	-0.008641284	0.18308272	0.44985225	1.296955611
ERO1A	56.92495355	7.964956253	33.34945029	11.55279613	7.079744594	6.727427281	0.585849407	0.582320263	-0.008717046	0.139920294	0.612816544	2.130850016
TOPORS	21.2096427	2.531823498	3.131924357	3.501891676	1.757962024	0.513989177	0.147665116	0.146774722	-0.008725529	0.119371341	0.502003542	2.072241027
SLC33A1	16.91784997	3.31408104	9.805573874	2.544991699	1.346131415	1.466081489	0.579599293	0.576065332	-0.008823395	0.195892566	0.528933519	1.433023755
TPP1	37.31000937	6.359057554	34.75753954	10.69409461	2.692656569	9.900685892	0.931587532	0.925808705	-0.008977202	0.17043838	0.25178911	0.562965645
NCAPG2	55.08794994	11.54993827	24.77623317	21.60116232	14.38799959	9.651707248	0.449757764	0.446814255	-0.009472972	0.209663607	0.66607525	1.667608713
FAM72D	7.415527536	4.001072615	6.12995726	1.42633161	1.079975398	1.171153492	0.826638055	0.821094817	-0.009706953	0.539553335	0.757169925	0.488851529
NHLRC2	8.083376593	2.456195142	2.407893189	1.348806455	1.217417094	0.399020965	0.297882099	0.295832633	-0.009960226	0.303857567	0.902588425	1.570673059
TBCE	40.12694003	13.25856569	34.76996527	13.91553396	8.483041615	11.97421861	0.866499295	0.860492932	-0.010035235	0.330415568	0.609609494	0.883603707
DBI	219.3471557	444.7040085	389.9746331	34.15780585	93.59123411	60.30608608	1.777887804	1.765514048	-0.010075984	2.027398108	2.739966218	0.434528696
ANAPC2	19.42602584	7.930463611	23.07504219	5.471211334	2.63916876	6.448027719	1.18784163	1.178537498	-0.011344837	0.408239116	0.482373756	0.240736996
POLR2F	49.48502758	122.3453181	63.39621669	7.319058257	24.47369991	9.302727736	1.281119154	1.271027967	-0.011408889	2.472370413	3.343831822	0.435607384
AGK	20.22872862	6.243265172	27.25474549	5.31473184	3.217410075	7.10141683	1.347328643	1.336175943	-0.011991809	0.308633592	0.605375807	0.971935926
LYRM7	10.87805501	3.949083784	4.633439038	2.171217014	2.564321548	0.917096961	0.425943703	0.422388437	-0.012092422	0.363032158	1.181052622	1.701903992
RFX1	2.754566642	0.726283417	2.274865489	0.640405329	0.289038516	0.524129832	0.825852406	0.818434526	-0.013016964	0.263665219	0.451336837	0.775497258
CBL	8.685155473	1.982951075	5.302424572	1.682014128	0.287970465	1.01765151	0.610515792	0.605019597	-0.01304674	0.228314977	0.171205735	-0.415294472
NUSAP1	127.6222408	30.00129389	50.77352287	29.72612518	19.1332397	11.71966022	0.397842277	0.394254554	-0.013069174	0.235078884	0.643650647	1.4531329
IARS	90.25361864	26.17728254	35.15109746	34.20638114	20.86173226	13.19392711	0.389470228	0.385715375	-0.013976398	0.290041363	0.609878378	1.072262912
UTP15	15.44828171	3.118717265	4.454528166	2.543577903	2.276911039	0.726347504	0.288351044	0.285561336	-0.014025592	0.201881175	0.895160725	2.14864035
MAP3K1	4.360284798	1.053055621	1.035239539	2.301137452	0.628771589	0.541056436	0.237424752	0.235125649	-0.014038425	0.241510743	0.27324382	0.178101504
CDK11A	2.501460271	1.456360508	0.911619921	1.309080387	0.762312943	0.472407245	0.364435099	0.360869546	-0.014184513	0.582204133	0.582327067	0.000304598
RAVER1	26.59868019	5.394667527	44.70459852	6.739863384	2.372727426	11.21515362	1.680707396	1.664003109	-0.014410451	0.202817113	0.352043846	0.795575735
NCAPH	42.30879725	14.77200459	23.00486016	10.74735731	10.00217403	5.784020212	0.54373704	0.538180694	-0.014818471	0.349147354	0.93066358	1.414423714
ZC3H18	13.74395379	2.664410526	10.41155156	3.123016463	1.178159648	2.340612283	0.757536857	0.749471644	-0.015442187	0.193860556	0.37725054	0.960503672
ALDH2	5.612895631	0.877366017	6.681504862	2.053669736	0.651038856	2.418122865	1.190384661	1.177464333	-0.015744483	0.156312548	0.317012441	1.020105865
LGALS3BP	192.4745268	31.44406334	187.3928795	57.50043645	7.228144354	55.37428623	0.973598339	0.963023755	-0.01575532	0.163367402	0.125705904	-0.378067726
SUGT1	14.9164566	3.908323087	6.840770134	2.408991913	1.980335705	1.09149977	0.458605573	0.453093995	-0.017443517	0.262014176	0.822059922	1.64959869
SPTLC1	54.55145667	12.08052158	51.98058267	13.2710897	11.71254154	12.49267857	0.952872496	0.941345349	-0.017559081	0.221451861	0.88256065	1.994702305
HMGN3	262.8339481	301.9511503	250.9218573	48.15014047	69.4253251	45.41037291	0.954678264	0.94309949	-0.01760464	1.148828576	1.441850936	0.327758481
DOCK5	12.98991876	4.338988303	5.541411878	3.195144861	1.242211184	1.345721323	0.426593267	0.421176936	-0.018434759	0.334027363	0.388780865	0.218990926
KRT81	28.83902005	3.433254015	60.53728438	6.963304034	4.400103058	14.42796732	2.099144987	2.072000196	-0.018777677	0.119048914	0.631898742	2.408138934
C19orf53	305.5816032	658.10557	428.4559941	38.36465558	115.1408964	53.06812627	1.402100092	1.383255642	-0.019521535	2.153616458	3.001223254	0.478789301
GAGE1	43.19996579	33.60342083	136.8575223	8.417414686	14.78966035	26.28554636	3.16800071	3.12275768	-0.020752035	0.77785758	1.757031215	1.175561885
OSBPL9	22.92902429	6.9465558	6.470895162	6.092186195	2.500141583	1.694658386	0.282214153	0.278169171	-0.020827799	0.302959067	0.410384959	0.437854974
NEAT1	277.4838741	257.5201469	34.82899709	26.53590903	53.85677321	3.282515171	0.125517193	0.123700875	-0.021029291	0.92805446	2.029580865	1.12890045
RAB1A	208.8165067	26.65382119	155.172314	43.3668722	15.38858617	31.75828161	0.743103677	0.732316628	-0.021095955	0.12764231	0.354846577	1.475088772
RWDD1	68.18429507	72.65301227	34.56920013	9.978784078	17.37639133	4.985658295	0.506996517	0.499625832	-0.021127767	1.065538805	1.741333532	0.708609427
ZNF26	1.307476108	0.234550826	0.478818083	0.19026956	0.045057717	0.068663011	0.36621555	0.360872283	-0.021204713	0.179392055	0.236809907	0.400613438
GDPD3	8.594849599	1.478014494	13.90453147	1.299435707	0.915389389	2.07116023	1.617774844	1.59389204	-0.021456919	0.171965138	0.704451467	2.034384197
TRIM3	3.410560343	1.625416939	2.769552971	0.424044498	0.313667379	0.339261853	0.812052183	0.800061913	-0.02146079	0.476583545	0.739703922	0.634218786
UGP2	74.10172932	12.76320402	22.3247571	18.98196262	9.550922268	5.633253751	0.301271742	0.296768773	-0.021726068	0.17223895	0.503157785	1.546599459
CNTLN	3.606281409	0.527496756	1.205883458	1.137611984	0.546058227	0.374709665	0.334384182	0.329382664	-0.021741978	0.146271657	0.480003933	1.714395984
CXADR	25.76591404	4.82308719	13.43551295	4.676735584	4.529750369	2.402013062	0.521445229	0.513608909	-0.021845497	0.18718867	0.96857098	2.371364661
GNG12	91.59954012	70.86738015	47.05400109	22.10671089	33.15355727	11.18495769	0.513692547	0.505953045	-0.021901641	0.77366524	1.499705562	0.954897923
SPOCK1	15.41807455	3.016454778	10.29272052	3.320889832	1.466870758	2.183107183	0.667574961	0.657386211	-0.02218865	0.195644065	0.441710154	1.174868651
ZBED3	6.943356626	2.971453345	4.95835637	1.010579293	0.342461818	0.71059653	0.71411518	0.70315762	-0.022308667	0.427956319	0.338876742	-0.336702927
PLD1	0.911228481	0.451355002	0.286714198	0.54528658	0.294021034	0.168930466	0.314645782	0.309801253	-0.022385624	0.495325829	0.539204603	0.122454962
FAM20B	30.67294296	14.92978168	12.87496951	7.15809994	5.550648552	2.958052048	0.419750056	0.413245424	-0.02253167	0.48674109	0.775436023	0.671853188
EEF1E1	115.4773579	54.27214131	170.8667273	13.50715909	33.26766405	19.67026586	1.479655669	1.456284458	-0.022969298	0.469980802	2.462965294	2.389722567
CDK6	11.3530938	1.836651865	5.441229438	2.770870972	0.650442958	1.306973278	0.479272834	0.471683197	-0.023028959	0.161775451	0.234743142	0.537090316
ZNF761	12.10222087	3.754477703	4.545849419	1.916025336	1.206712197	0.708295423	0.375621092	0.369669132	-0.023043495	0.310230473	0.629799708	1.021552684
RAD18	15.52523493	3.491324606	5.059476436	3.503257369	2.174964137	1.12355929	0.325887271	0.320718455	-0.023065629	0.22488063	0.620840523	1.465063328
C22orf46	5.752046673	0.939065141	2.228967984	1.19715574	0.053662142	0.45652369	0.387508675	0.381340267	-0.023149728	0.163257566	0.044824696	-1.864784154
WDR91	4.430968194	1.414145355	2.83438883	0.756909525	0.365276823	0.476441129	0.639677088	0.62945585	-0.023238618	0.319150419	0.482589809	0.59656091
SLC27A2	229.7430732	26.46481199	127.8523988	35.01923465	12.29127267	19.17348648	0.556501648	0.547513007	-0.02349272	0.115193079	0.350986331	1.607360804
GIGYF1	10.24813563	3.19833578	7.165059865	0.581783148	0.304143625	0.400167953	0.6991574	0.687830086	-0.023565063	0.312089525	0.522778334	0.744239417
UBE2O	15.54567106	4.732198181	7.678878856	4.202806362	1.341510055	2.041602729	0.493956087	0.485771304	-0.024105523	0.304406169	0.319193877	0.068435377
RIN1	14.84880899	10.42098363	16.46307679	2.039411649	1.434986713	2.223518132	1.108713621	1.090274312	-0.024195607	0.701806026	0.703627791	0.00374013
WRN	13.75737194	1.958277426	5.722916614	5.002014893	1.36128686	2.046020462	0.415989089	0.409039258	-0.024306372	0.14234386	0.272147702	0.935009591
GTF3C6	240.1468932	315.8772361	151.5915722	39.32637796	72.80148991	24.40854119	0.631245194	0.620665885	-0.024383648	1.315350084	1.85121269	0.493023831
PUS7	34.04451422	8.697530716	16.79801842	11.10386848	5.133825688	5.386068686	0.493413368	0.485062363	-0.02462656	0.255475248	0.462345686	0.855788405
UBXN2A	14.43759385	7.536363352	6.622470923	3.38605762	2.669544027	1.52686053	0.458696303	0.450925738	-0.024649422	0.5219958	0.788392971	0.594876715
NDUFC2	248.6277384	28.59070829	631.8512954	30.22081356	40.30744943	75.47493972	2.541354796	2.497448971	-0.025142602	0.114994041	1.333764538	3.535872991
SESTD1	1.784894106	0.485396025	0.546208015	0.781091376	0.366274751	0.234895862	0.306017042	0.300727764	-0.025153933	0.271946679	0.468926891	0.786039206
GAR1	88.33219646	23.46498286	109.4181724	13.50734147	9.343923755	16.44226334	1.238712234	1.217283458	-0.025175918	0.265644734	0.691766309	1.380786637
ZMYM2	7.069638633	1.457490438	1.594238452	1.723111161	0.770282541	0.381832382	0.225504942	0.221594747	-0.025235371	0.206161943	0.447030092	1.116593911
ALPP	565.0424374	45.01783209	666.8886171	189.8394489	32.03423158	220.1427501	1.180245187	1.159625944	-0.025427084	0.079671595	0.168743808	1.082697209
OSTM1	20.43307795	3.377116739	10.3395707	3.501215041	2.80391369	1.740424727	0.506021204	0.49709164	-0.025685998	0.165276947	0.800840182	2.276628854
CCNC	50.72080349	34.20719053	30.76588758	10.86126205	12.37029144	6.470621994	0.606573348	0.595752314	-0.02596946	0.674421306	1.138936837	0.755965722
ZNF268	1.346970629	0.113504546	0.366894881	0.269258053	0.077758264	0.072029016	0.272385213	0.267509234	-0.026059694	0.084266534	0.288787144	1.776974834
HTATSF1	69.09064483	6.02582552	28.81322268	25.22220922	9.720442062	10.32890885	0.417035081	0.409516421	-0.026247447	0.087216229	0.385392175	2.143658755
CASP3	42.41818585	8.003826512	17.78022024	5.365824763	3.418351878	2.208458343	0.419165032	0.411578544	-0.026350594	0.188688562	0.637059917	1.755422092
WDR43	137.0370931	38.14948386	59.98856251	28.87693553	14.33651172	12.40835725	0.437754196	0.429697855	-0.026798433	0.278388012	0.496469291	0.834607399
PDK1	3.542340118	1.356789116	2.963974779	0.870826148	0.623460396	0.715036483	0.836727892	0.8211013	-0.027198307	0.383020566	0.71594129	0.902419428
EYA4	13.89122583	3.783232703	6.16786139	2.93562533	2.592722052	1.278924998	0.444011311	0.435656753	-0.027404523	0.27234693	0.883192424	1.697282195
DIS3L	13.41019299	5.014054901	6.475267285	3.426137839	2.183160798	1.623086392	0.482861603	0.473736455	-0.027525052	0.373898788	0.637207521	0.769115502
CENPH	32.33272995	20.51347162	29.78078339	8.020782261	9.874268057	7.24809368	0.921072345	0.903664187	-0.027527728	0.634449106	1.231085415	0.956354517
GTF2H2	13.58409531	7.04409222	11.34022446	1.85113318	1.871810569	1.516118302	0.83481632	0.819021732	-0.027557073	0.518554387	1.011170125	0.96345853
ARFGAP3	14.18186932	2.980298688	6.431037091	3.865046332	2.559984265	1.719380301	0.453468929	0.444853736	-0.027672634	0.210148509	0.662342452	1.656168111
TXLNG	23.69298746	3.064584735	6.23213484	5.392708522	1.819870179	1.391297617	0.263037105	0.257996072	-0.027917227	0.129345645	0.337468671	1.383522101
TARDBP_1	108.1202709	21.21222779	80.48641165	19.78202604	8.859677421	14.44331204	0.744415557	0.730122992	-0.027968694	0.196191035	0.447865017	1.190804864
FAM72B	26.30559166	18.57919772	19.78411709	4.453182665	3.243020524	3.284698712	0.752087896	0.737607001	-0.028048929	0.70628321	0.72824781	0.044182657
POLB	20.39382107	25.28280399	18.63524269	4.527094697	5.987337665	4.056203502	0.913769059	0.895983798	-0.028356948	1.239728637	1.322556312	0.093304786
NAA16	7.918486768	2.417633024	2.540052566	2.591063967	1.02388871	0.814965662	0.320774997	0.314529349	-0.028367052	0.30531503	0.395161495	0.372143763
DTWD2	6.210682119	2.159704134	4.225213813	1.395547655	1.269836675	0.930699368	0.680313971	0.666906189	-0.028716878	0.347740247	0.909919966	1.387729604
PRPF18	43.54569847	8.172298518	12.76105771	8.8019775	4.301682086	2.528380063	0.293049788	0.287251366	-0.02883204	0.187671775	0.488717687	1.380789627
DDHD1	3.087018305	0.447400846	1.245711726	0.540079742	0.210700874	0.21356759	0.403532342	0.395437142	-0.02923592	0.144929768	0.390129192	1.428598011
WDR62	5.150131924	1.033282293	4.906230268	1.634767319	0.699635482	1.525426665	0.952641668	0.933115464	-0.029878042	0.200632199	0.427972515	1.09296499
ALS2CL	2.007628767	1.303095693	1.940037038	0.436140511	0.351618493	0.412586255	0.966332556	0.945993881	-0.030688916	0.649072037	0.806204616	0.31276744
BAG2	74.49341083	15.36218164	45.70853069	6.734407866	3.944124224	4.04465724	0.613591594	0.600595824	-0.030884275	0.20622202	0.58566756	1.505883599
ACTR2	187.2042754	26.64609003	78.15277757	58.00192227	52.24326694	23.68360393	0.417473252	0.408324466	-0.031967751	0.142336974	0.90071613	2.661762029
ATP5A1	202.7749736	40.80844232	260.4521746	75.17589759	56.67130693	94.44181089	1.284439445	1.256277795	-0.03198336	0.201249896	0.753849422	1.905288344
SLC1A5	191.080843	30.43482021	162.0915692	25.44205077	8.883369918	21.09035436	0.848287911	0.828956539	-0.033257537	0.159277192	0.349160922	1.132352408
ZNF407	2.615418591	0.296238442	0.681656304	0.765305811	0.323463503	0.194898178	0.260629907	0.254667057	-0.033390294	0.113266168	0.422659149	1.899777677
MRPL3	341.4958897	78.20282815	378.065606	68.50491625	42.82097877	74.05538295	1.107086842	1.081022896	-0.034371314	0.229000789	0.625078916	1.448685772
ELAC2	59.87394214	10.33544772	51.083937	20.35348853	7.929003144	16.95555142	0.853191475	0.833053822	-0.034459842	0.172620131	0.389564822	1.174262689
PCGF5	19.05262829	19.20057785	6.66451706	4.295846515	4.745217702	1.466637464	0.349795155	0.341408255	-0.035012362	1.00776531	1.104605969	0.132372128
ENPP1	2.760347313	0.69494868	1.260097439	0.608407624	0.483763314	0.271076758	0.456499598	0.445551218	-0.035022304	0.251761319	0.795130263	1.65913459
C11orf58	63.12394029	9.794636859	58.85342863	14.27454653	8.167810353	12.98642599	0.932347194	0.909761019	-0.035379677	0.155165169	0.572194033	1.882699712
SLC26A6	16.65574519	5.095629168	14.59737574	4.75618217	2.017485678	4.066049485	0.87641685	0.85489776	-0.035865328	0.305938228	0.42418175	0.471442165
TSNAX	7.291836872	0.80098636	5.068516799	2.363820165	1.306374446	1.60224826	0.69509465	0.677821555	-0.036303925	0.109846994	0.552653906	2.330880901
COG6	5.737151986	1.606351555	1.935084543	1.824146879	1.4185606	0.599825969	0.337290096	0.328825478	-0.036667871	0.27999111	0.777657006	1.473752956
TMEM243	17.78491293	25.84137027	12.79102664	1.720840272	2.80939618	1.205961601	0.719206593	0.700798104	-0.037407374	1.452993916	1.632572311	0.168118232
MTDH	129.1708138	17.20376721	59.95551847	23.70325676	7.51947119	10.71751094	0.464156853	0.452153518	-0.037799731	0.13318618	0.317233672	1.252101527
TCIRG1	16.22169777	4.79734393	21.51741809	4.614406744	2.816748595	5.962466492	1.326459067	1.292141509	-0.037816081	0.295736242	0.610424861	1.045502668
XPNPEP1	14.1629887	4.969726358	18.60173284	5.504003549	4.075010172	7.041068588	1.313404482	1.27926309	-0.037998288	0.350895313	0.74037201	1.077209676
TMEM167A	50.9002594	88.96942386	35.07075815	7.515967461	14.49801092	5.043767028	0.689009419	0.671073558	-0.038052792	1.747916905	1.928961375	0.142187654
ANKRD11	16.82139455	6.051071843	11.34214489	3.097103021	1.241517634	2.033128139	0.674269	0.656461256	-0.038614405	0.359724744	0.400864171	0.156220076
JKAMP	59.71426848	19.03039781	68.31441649	6.293978664	3.933701513	7.00902174	1.144021659	1.113607483	-0.038873555	0.318690964	0.624994415	0.971685182
CAMSAP2	40.24727265	3.1142653	14.38467907	8.302803664	1.530657573	2.888528367	0.357407549	0.347897949	-0.038905932	0.077378294	0.184354302	1.252480253
SRCAP	13.61197741	1.41760026	16.38596751	2.29949868	0.300782751	2.694366447	1.203790384	1.171719067	-0.038957489	0.104143595	0.13080362	0.328828355
CCP110	6.429306003	0.75145592	1.537366452	1.270418949	0.450796564	0.295650491	0.239118569	0.232718893	-0.03913783	0.116879788	0.354840869	1.602146721
SLC30A1	81.01967525	13.53933384	37.56184907	4.547554195	4.036386107	2.051449015	0.463613918	0.451110405	-0.039443314	0.167111677	0.887594943	2.409088898
SEL1L	34.72696467	4.80006725	11.62714821	9.28922414	7.504840693	3.026296398	0.334816139	0.325785701	-0.039445785	0.138223058	0.807908236	2.547193137
CPNE7	9.214423085	6.912870823	7.65200115	1.590574381	1.666161498	1.285179542	0.830437357	0.807997134	-0.039521168	0.750222858	1.0475219	0.48158928
ZMYND8	6.002334805	2.064883795	1.791493197	3.673395247	1.415054464	1.06642487	0.298466056	0.290310407	-0.039970575	0.344013432	0.385217045	0.163206647
CDCA7	31.40794092	23.21312094	24.69775197	5.216933872	4.232975641	3.99018874	0.786353745	0.764853233	-0.039995524	0.739084456	0.81139147	0.134658902
ZDHHC8	9.552928777	5.098325764	15.68996356	0.813295946	0.867092011	1.299208986	1.642424426	1.597461529	-0.0400458	0.533692429	1.066145744	0.99832422
HACL1	16.02377754	5.038885676	18.46728797	5.838567368	2.69061225	6.544190757	1.152492783	1.12085557	-0.040157327	0.314463032	0.460834325	0.551357751
SDCBP	75.61913719	16.51956139	47.96801196	27.04711599	16.6442996	16.67400975	0.634336938	0.616480136	-0.041194945	0.218457417	0.615381677	1.494129399
DYNC1LI2	33.51215786	8.802776146	16.02273104	8.824654272	7.364345841	4.100313557	0.47811696	0.464642968	-0.041241008	0.262674107	0.834519474	1.66767172
ZNF143	12.26040889	3.232176432	3.069360552	4.938590723	2.797097939	1.201517438	0.250347324	0.243291559	-0.041244763	0.263627132	0.566375733	1.103260594
FHOD1	20.43994858	6.534928146	19.85321431	4.611454156	2.20451748	4.352345564	0.971294729	0.943811955	-0.041409686	0.319713532	0.478052563	0.580389449
MEGF8	1.253187602	0.118684934	1.816921052	0.320340943	0.063711292	0.451266567	1.449839632	1.40870712	-0.041521634	0.094706438	0.198885884	1.070406483
CLEC2B	24.26339132	8.698280573	17.10955876	2.71834531	1.684443399	1.86241352	0.705159412	0.685127645	-0.04157664	0.358494015	0.619657625	0.78952228
MTMR6	11.45999078	1.965807171	4.083259414	2.840975403	2.378193946	0.983403103	0.356305646	0.346149812	-0.041718777	0.17153654	0.83710473	2.286892199
CORO1C	45.98189713	9.141446141	49.80623396	10.16825664	4.377140771	10.69429689	1.083170488	1.051733573	-0.042491052	0.198805328	0.430471115	1.114560013
PPA1	116.7692947	26.21104636	133.88317	28.24958016	24.45425257	31.44084677	1.146561434	1.112966869	-0.042903012	0.224468654	0.865650124	1.947270048
PSMA5	142.8018393	36.33033444	310.6067994	29.73908752	23.49208429	62.77914271	2.175089627	2.110997612	-0.043149904	0.25441083	0.789939647	1.634582347
UBL3	19.3417662	8.102840749	7.045662475	4.393572492	3.671974977	1.551352227	0.364271929	0.353095853	-0.044955945	0.418929723	0.835760644	0.996381579
TWISTNB	25.60034138	3.541902969	9.641364876	4.689023959	1.928566691	1.711548228	0.376610793	0.365011619	-0.045131958	0.13835374	0.411293844	1.571807839
ALDH9A1	84.43694234	15.55239376	72.64303814	29.61035173	15.5256112	24.68955057	0.860322936	0.833814836	-0.045151258	0.184189448	0.524330523	1.509286121
PPA2	58.89930895	19.97307303	99.34856963	14.37882553	21.58988669	23.50507771	1.686752721	1.634700808	-0.045221879	0.339105388	1.501505575	2.146604218
RPL6P27	79.68208238	33.83804707	79.16640715	13.48979626	31.48042298	12.98735695	0.993528341	0.962754122	-0.045393728	0.424663187	2.33364703	2.45819541
NOM1	26.05985514	5.878901491	11.91569238	8.980419451	2.744621269	3.978240557	0.457243231	0.442990506	-0.045686034	0.225592255	0.305622837	0.43803481
MRPL2	75.42477269	22.29716758	118.1518259	16.09709967	11.76921645	24.424952	1.566485674	1.517351107	-0.04597662	0.295621277	0.731138944	1.306395491
LRRC23	3.612193872	5.308945923	4.103696421	0.919930636	1.076557996	1.012204293	1.1360676	1.100305016	-0.046145173	1.469728955	1.170259968	-0.328721066
ZNF621	5.602083643	2.440450707	2.052749664	0.822438555	0.45559422	0.29183468	0.366426101	0.354840709	-0.046350739	0.435632679	0.553955328	0.346657458
NOL6	38.59363339	8.300299424	27.6264424	9.650932624	5.286922022	6.689392829	0.71582901	0.693134341	-0.046480014	0.215069137	0.547814623	1.34888727
ZNF37BP	1.923830021	0.440368471	0.475905129	0.297338694	0.092546278	0.071208428	0.247373793	0.239485912	-0.046751876	0.228901964	0.311248687	0.443337906
COA4	176.3636115	368.8286798	223.154717	20.75740845	41.19918826	25.42539028	1.265310429	1.224882689	-0.046847792	2.091296933	1.98479441	-0.07540834
BAD	19.93690443	36.87152545	25.90979267	2.556263284	5.471603333	3.215684933	1.29958955	1.257963119	-0.046966423	1.849410753	2.140469398	0.210861528
COX7C	401.6218717	555.5906759	955.1258199	67.87998088	169.948458	156.2401828	2.378171826	2.301712239	-0.047145477	1.383367578	2.503660959	0.855854659
APITD1-CORT	13.57345281	6.95313109	9.018545354	2.39137889	2.603804012	1.53749354	0.664425292	0.642931803	-0.047441278	0.512259569	1.088829555	1.087831197
TRAPPC9	5.024759142	1.380132025	3.993191223	2.350021004	0.825765238	1.807084465	0.794703012	0.76896524	-0.047497427	0.274666305	0.351386323	0.355378101
CELSR3	2.552304298	0.606207447	2.610070873	0.385028069	0.066599653	0.380819265	1.022633106	0.989068839	-0.048145796	0.237513782	0.172973502	-0.457460183
SF3B6	410.6599828	118.0609952	984.5551163	72.89165	86.77030394	168.9859285	2.397494661	2.318316687	-0.048449948	0.287490869	1.190401149	2.049859786
KITLG	6.922220114	1.246605773	2.597293447	1.437893096	0.907303595	0.521631932	0.375211046	0.362775184	-0.048626529	0.180087566	0.630995168	1.808930379
FASTKD1	32.37784226	8.592294903	11.54227494	4.495484536	2.95685199	1.549441874	0.356486848	0.344666267	-0.048648745	0.265375773	0.657738219	1.309476836
RP11-77H9.2	10.51193995	4.696371048	7.913428635	1.680920203	1.252532729	1.223074656	0.752803828	0.727622081	-0.049084639	0.446765399	0.745147049	0.738007702
C6orf48	184.8067948	622.6371875	131.9541863	33.46437236	98.98781321	23.09222396	0.714011552	0.690053999	-0.049238154	3.369124972	2.95800597	-0.18774898
PAWR	8.153608469	3.094096518	3.835004919	1.574224085	1.317753025	0.715485253	0.470344502	0.454500259	-0.049436727	0.379475729	0.837080971	1.141359567
NBPF8	18.49291151	11.71308511	9.23100228	4.569540434	2.44980275	2.203706419	0.499164357	0.482259967	-0.049703866	0.633382423	0.536115784	-0.240532223
PAXBP1	16.87314578	3.030243625	5.820557595	4.114089228	1.409600107	1.370603152	0.344959836	0.333148621	-0.050262475	0.179589726	0.3426275	0.931936133
WDR60	6.754302838	1.270813263	2.47815708	2.028981503	0.871771492	0.718679628	0.366900499	0.354207087	-0.050795787	0.188148695	0.429659655	1.191321032
UTP11L	84.54444453	15.69899544	57.66972267	14.20893656	7.412257001	9.356837662	0.682123148	0.658517801	-0.050809782	0.185689261	0.52166163	1.490223938
HNRNPC	470.9224983	105.2461009	774.0864908	121.2316317	96.21047179	192.3797629	1.643766211	1.586877617	-0.050814254	0.223489218	0.793608651	1.828222521
SEC23A	25.29961904	5.869165141	13.52381795	10.58944275	9.102483578	5.464444984	0.534546308	0.516027624	-0.050866636	0.231986305	0.85958098	1.889593921
NUP54	40.22139211	14.73730847	12.60171568	9.091571651	6.130680025	2.749062732	0.31330879	0.302374863	-0.051247034	0.366404734	0.674325657	0.880007348
EIF2S1	95.19625015	12.27672075	65.32371252	22.40574084	12.4710375	14.83688924	0.68620048	0.662191415	-0.051381827	0.12896223	0.556600096	2.109692556
PSME2	138.6543203	38.07586723	268.8652977	27.25447964	32.07456767	50.96669985	1.939105086	1.870030194	-0.052329426	0.274610031	1.176854891	2.099480212
ARHGAP11B	3.442330232	2.418751269	1.062634486	1.47120668	1.015831483	0.437944923	0.308696265	0.297677362	-0.052438518	0.702649399	0.690475034	-0.025215756
COMMD6	41.97027553	195.492285	26.49853868	6.879538095	41.83993824	4.187226979	0.63136442	0.608649436	-0.052861445	4.65787471	6.081794687	0.38482528
COA6	129.7030793	123.2652159	182.2360055	13.75040879	17.16268438	18.62177304	1.405024511	1.354270504	-0.053079365	0.950364606	1.24815812	0.393247697
DBT	9.586356782	2.511980575	3.410729587	2.957465743	2.192273119	1.013980709	0.355789969	0.342854592	-0.053428995	0.262037042	0.74126746	1.500223414
LBR	115.261183	25.52076824	68.98185274	23.91962035	27.1753237	13.79034214	0.598482949	0.576528471	-0.053918292	0.221416852	1.13611016	2.359265797
TIMM10	220.672216	247.1196869	498.5751188	16.51714318	34.48097286	35.9356	2.259347043	2.175654689	-0.054456294	1.119849573	2.087586969	0.89853135
LIN9	20.59681534	6.163934427	5.659894506	5.981493355	4.854176042	1.582659464	0.274794642	0.264592698	-0.054580629	0.299266383	0.811532464	1.439218581
MAPKBP1	2.690022685	0.521470247	1.789496506	0.64492167	0.129496225	0.413045838	0.665234727	0.640458923	-0.05475744	0.193853476	0.200793726	0.050747592
PAPSS2	32.49641	12.84823151	15.68564796	11.26908144	8.64725964	5.236371881	0.48268864	0.464667143	-0.054895239	0.395373874	0.767343788	0.956655542
FAM133B	11.91175276	3.040520003	3.117719363	3.494095194	2.738431263	0.88015134	0.261734728	0.251896783	-0.055272658	0.255253787	0.783731155	1.618426483
GDPD1	7.829337743	1.761629705	5.383175789	1.086262783	0.390643524	0.718408502	0.68756464	0.661357926	-0.056064084	0.225003667	0.359621566	0.676531026
SNHG5	41.26666142	179.2794877	17.53118745	6.380017121	31.4321434	2.606974095	0.42482689	0.408615533	-0.056131041	4.344414633	4.926655024	0.181446653
MPHOSPH9	9.636721405	1.957617923	2.294031098	2.767510358	0.539598625	0.63358858	0.238050993	0.228938106	-0.056313032	0.203141488	0.19497619	-0.059186957
ZBTB21	10.43889318	5.748255411	2.766407434	1.712832165	1.010456007	0.436537294	0.265009651	0.254862854	-0.05632378	0.550657557	0.589932877	0.0993954
ZEB1	7.036266679	1.063558516	1.113831728	1.635620699	0.595593561	0.248999119	0.15829868	0.152235246	-0.056346816	0.15115381	0.364139168	1.268472587
KBTBD6	23.39390174	14.10081896	6.066087154	2.167363904	3.928483514	0.540404837	0.25930207	0.24933738	-0.056534541	0.602756185	1.812562952	1.588384647
AC024560.3	6.421645126	8.776258092	4.296585675	0.947615471	1.340208207	0.609382037	0.669078654	0.643068898	-0.057202502	1.366668186	1.414295405	0.049420476
PARPBP	23.36894362	6.300883843	9.002177316	5.845555941	3.838670378	2.163391029	0.385219694	0.370091579	-0.057799153	0.269626387	0.656681831	1.284232845
NUCKS1	200.1998695	36.78929767	128.0264191	43.60433262	32.06098478	26.78774701	0.63949302	0.614336819	-0.057898761	0.183762845	0.735270622	2.000430243
SDHA	50.63776635	7.2697162	53.67771973	18.57558531	7.405809736	18.91243443	1.060033323	1.018133971	-0.058182207	0.143563129	0.398685135	1.473564539
TRIM21	23.53321794	7.155743787	15.48770797	3.188853535	2.764730723	2.01553573	0.658121129	0.632056539	-0.058299524	0.304069924	0.86699834	1.511626108
PEAK1	1.919543194	0.237472667	0.701508808	0.271679972	0.050909956	0.095344355	0.36545612	0.350943629	-0.058458882	0.123713115	0.187389435	0.599041169
KIFC1	65.53014962	16.60012818	50.67009105	12.26344705	10.69542016	9.103742444	0.773233258	0.74234776	-0.058808502	0.253320468	0.872138161	1.783593049
PRDM10	3.969483829	1.157754624	1.394439531	1.927383283	1.109704982	0.649999088	0.351289888	0.337244332	-0.058867852	0.291663771	0.575757293	0.981154586
NCAPD2	43.8772933	10.16399508	25.04302228	22.51784172	15.78998946	12.33766323	0.570751302	0.547906118	-0.058933533	0.2316459	0.701221265	1.597948603
ADGRL1	8.723360921	1.877985472	17.56241101	0.687737919	0.390066782	1.328911645	2.013261995	1.932293697	-0.059220537	0.215282331	0.567173587	1.397560433
PI4K2B_2	16.99778259	3.382435331	8.356175188	5.919608054	4.069442887	2.79224148	0.49160384	0.471693642	-0.05964603	0.19899274	0.687451407	1.788541943
PIK3CA	8.626164187	0.900959895	2.232390918	1.815554793	0.658285291	0.450645126	0.258793001	0.248213454	-0.060217286	0.10444502	0.36258079	1.795558779
RALA	51.29088357	10.42290878	48.42058911	7.987640613	5.66614732	7.230493577	0.944038896	0.905210177	-0.060593497	0.203211722	0.709364329	1.803543159
CCDC90B	27.21951192	31.66956907	12.36179176	4.42231619	5.263683935	1.925607356	0.454151852	0.435429597	-0.060735291	1.163487764	1.190254995	0.032814644
ISG15	61.56645758	12.48476646	139.5603405	16.67614046	11.05268133	36.24057214	2.266824274	2.173199022	-0.060852254	0.202785201	0.662784135	1.708586701
ARHGEF4	5.454445525	1.043817945	3.440012566	1.369251626	0.433187594	0.827798713	0.630680525	0.604562885	-0.061016971	0.191370129	0.316368143	0.725238674
RASA1	9.772428792	1.171775529	3.719915802	2.181541249	0.98292599	0.796001794	0.380654173	0.364880469	-0.061056964	0.119906274	0.450564934	1.909827885
SMU1	31.44233819	8.269551565	32.46622007	7.680637451	5.10043278	7.601471168	1.032563796	0.989692746	-0.061178311	0.263006889	0.664063733	1.336221119
MAP3K2	9.550504728	2.31166914	3.667744404	2.049489795	1.156950186	0.754195165	0.384036709	0.367991666	-0.061571125	0.242046803	0.564506439	1.221703996
LGALS1	524.8761573	227.3916569	1293.704418	99.30186988	179.3307998	234.4388826	2.46478031	2.360870776	-0.062139986	0.43322916	1.805915639	2.059528243
SCAMP1	26.69748399	3.963600741	10.60486864	5.04063214	2.661942194	1.917420131	0.397223523	0.380392792	-0.062461152	0.148463456	0.528096897	1.830694807
ABHD3	86.86962929	25.91648644	79.53923051	18.93887176	6.938252257	16.60237016	0.915616092	0.876629314	-0.062775896	0.298337712	0.36634982	0.29627555
SUMO2	235.4744951	229.979275	352.5307579	39.47937858	53.88265733	56.58110491	1.497108031	1.433181244	-0.062957262	0.976663204	1.364830432	0.482788671
CNOT1	54.49309449	15.52689898	19.8910463	18.86473318	12.22295734	6.591185225	0.365019577	0.349391914	-0.063127623	0.284933332	0.64792633	1.185205387
MT-ND4L	15194.95267	7921.802152	850.2674646	5045.164667	3275.004118	270.1957159	0.05595723	0.053555381	-0.063293016	0.521344312	0.649137211	0.316286969
VGLL3	6.356099193	2.30746063	2.237773279	1.905417594	1.193106945	0.641806333	0.352067079	0.336832375	-0.063819521	0.363030935	0.626165597	0.786451758
SCAF4	10.16952195	4.094832924	4.40417735	3.77660276	1.733972756	1.56431889	0.433076144	0.414213246	-0.064247012	0.402657366	0.459135595	0.189367557
SEPSECS	4.814899303	1.52050245	2.043001458	1.196719883	0.662970878	0.485547967	0.424308242	0.405732347	-0.064584377	0.315791121	0.553990025	0.810889391
BRIX1	126.5523873	26.8902474	44.79323698	18.95145033	14.34105601	6.41408269	0.353950154	0.338448118	-0.064611511	0.21248313	0.756726043	1.83242279
ATP9B	0.650157608	0.19587354	0.394323068	0.188380484	0.13160393	0.109241544	0.606503813	0.579898414	-0.064716523	0.301270857	0.698607027	1.213420032
HIVEP2	4.792445772	0.861964993	1.53094137	1.172612416	0.227999529	0.358154038	0.319448867	0.305432582	-0.064731053	0.179859102	0.194437246	0.112437432
NUP214	10.95548413	2.888361354	5.782686397	3.180617477	1.884569033	1.605036118	0.527834857	0.504630352	-0.064859642	0.26364525	0.592516719	1.168257858
JAG1	5.344166832	1.205573681	2.215445734	1.19234506	1.156052643	0.472477117	0.414553999	0.396258712	-0.065117385	0.225586835	0.969562153	2.103650508
GDA	24.85666344	5.503489417	13.65112238	5.120938656	4.733232442	2.68792395	0.549193676	0.524888918	-0.065302875	0.221409017	0.92429001	2.061631613
TAF1C	11.86249692	4.068231847	11.14385202	1.54603904	0.876867913	1.387822161	0.939418749	0.897663077	-0.065594333	0.342949033	0.567170615	0.725788602
ZFAND1	25.48557221	43.17709237	7.804775316	5.7927373	9.307416413	1.695009483	0.306242891	0.292609417	-0.065700156	1.694177867	1.606738909	-0.076449833
IPO9	42.30214331	14.66947801	26.54287702	16.5682343	11.25366552	9.931704522	0.62745939	0.599442544	-0.065900608	0.346778599	0.679231433	0.969888355
ALDH5A1	9.332556025	1.944721797	6.992309051	3.113445223	1.476496047	2.228513888	0.749238369	0.715771028	-0.065926633	0.208380404	0.474232222	1.186374077
MAGOH	91.7668783	17.9065015	224.0006358	16.12969135	16.0733781	37.60101189	2.440974782	2.331167478	-0.066404735	0.195130333	0.996508721	2.352444371
MAGT1	96.1532575	14.27462331	72.35107381	22.67989758	7.589263979	16.29755126	0.752455774	0.718590161	-0.066437607	0.148456991	0.334625143	1.172500816
CBWD1	6.646159481	9.149136268	3.647166651	1.212291533	2.057921314	0.635314661	0.548763035	0.524060957	-0.066448675	1.376604984	1.697546553	0.302336501
BLOC1S2	51.6767695	103.7144079	30.68531203	7.479359221	18.66162655	4.240893469	0.593793156	0.567012941	-0.066578802	2.006983194	2.495083603	0.314059621
DCUN1D1	14.22174794	4.347362242	4.197294941	1.909044446	2.195023595	0.537917468	0.295132143	0.28177315	-0.066826905	0.305684102	1.149802248	1.911272331
IQGAP3	7.260617655	2.34491872	4.172700631	3.183407503	1.256180313	1.745820273	0.574703259	0.548412439	-0.067555936	0.322964083	0.394602423	0.289026085
ZNF236	2.163696489	1.021392465	0.816896819	1.024543248	0.285418036	0.369107941	0.377546862	0.360265847	-0.067593834	0.47205903	0.27858076	-0.760871654
PABPC4	70.10654472	24.93744536	35.20239197	20.49786826	10.15491068	9.819492291	0.502127043	0.479049439	-0.067877872	0.355707808	0.495413014	0.477939123
ACADS	11.4513699	3.630132669	20.13088981	3.691375382	2.194939795	6.190407549	1.757945991	1.676992153	-0.068014809	0.317004228	0.594613001	0.907448928
ZNF146	36.27616339	1.918523884	4.405139227	4.091301916	0.746033217	0.473866564	0.121433438	0.115822927	-0.068244871	0.052886626	0.182346166	1.785705021
SUN2	13.81498719	1.322299917	14.25211834	4.144216574	1.870155708	4.077490212	1.031641806	0.98389892	-0.068360129	0.095714885	0.451268816	2.237171875
OSBP	43.88122241	6.39984816	20.06965106	8.263501883	3.590652231	3.602936197	0.457363081	0.436005975	-0.068992006	0.145844801	0.434519442	1.574986771
APOOL	22.85904625	9.542257828	12.41618324	5.012846171	3.997055501	2.594681837	0.543162786	0.517606515	-0.069528861	0.417439018	0.797362489	0.933670281
FAM73A	11.2559006	2.582858783	4.339569155	2.759432657	3.432112591	1.013535781	0.385537267	0.36729861	-0.069916884	0.229467093	1.243774724	2.438366025
PARGP1	2.917046393	1.525486771	0.862080951	1.467579001	0.978030163	0.41318095	0.295532136	0.281539154	-0.069979444	0.522955951	0.666424201	0.349751361
RPF1	174.7071269	50.95024514	143.4727243	36.57683772	45.98450613	28.61341091	0.821218498	0.78228225	-0.070076894	0.291632322	1.257202891	2.107994964
FDPS	394.1522372	107.9813743	679.1733275	97.69601141	75.89699034	160.3478685	1.723124375	1.64129391	-0.070193231	0.273958547	0.776868874	1.503713494
MLH1	22.57865731	13.44263731	15.45005252	9.504366855	5.926851021	6.192981784	0.684276851	0.651593302	-0.070608368	0.595369207	0.623592409	0.066818759
LZTFL1	7.724128163	2.264573266	3.691962318	2.01726045	1.415015271	0.91810489	0.477977869	0.455124617	-0.070682199	0.293181731	0.70145393	1.258553146
EPS8L2	8.092844078	3.412633725	7.861094748	3.161535188	2.335385831	2.924006788	0.971363673	0.924869285	-0.070762055	0.421685342	0.738687281	0.808796862
MAN1A2	28.00967666	3.199314577	11.6868272	4.642579085	1.753478863	1.843972788	0.417242489	0.397187157	-0.071067104	0.11422176	0.37769499	1.725384123
PFKP	131.7053304	18.71595033	111.2794564	49.97961877	25.00267974	40.18224438	0.844912321	0.803972607	-0.07165529	0.142104729	0.500257512	1.815716357
NCOA3	12.84410079	2.903684102	5.603611974	3.600115491	1.658907062	1.493741847	0.436279041	0.41491498	-0.072435422	0.22607142	0.460792735	1.027339353
ROMO1	186.950498	413.9847318	359.7842958	32.70936169	113.9875666	59.85049046	1.924489636	1.829766384	-0.072816438	2.214408286	3.484860624	0.654179711
ZNF24	37.50941088	10.35903519	10.08453946	6.906149409	5.211901857	1.764784699	0.268853582	0.255538158	-0.073281955	0.276171631	0.754675514	1.450291334
GHITM	425.2655636	63.71279891	678.882214	91.45563792	70.47235173	138.7601059	1.596372413	1.517239495	-0.073348421	0.149818853	0.77056323	2.362694163
MUC1	5.756861632	2.000257693	12.62835519	0.547952731	0.673159451	1.142308821	2.19361798	2.084684967	-0.073482918	0.347456274	1.228499125	1.821993493
C5orf28	26.71820387	15.98183572	14.8783773	2.224453708	2.836642969	1.177142298	0.55686293	0.529182645	-0.073556509	0.598162803	1.275208811	1.092123398
ZNF189	15.47364366	6.815339317	4.064367079	1.373179741	0.949712099	0.342698148	0.262663867	0.249565398	-0.073799832	0.440448253	0.691615286	0.650997225
KLHL28	3.256765739	1.570463221	0.92822679	0.503295643	0.482074223	0.136264794	0.285014909	0.270745031	-0.074102529	0.482215593	0.957835082	0.990098976
CCDC57	4.120332839	1.918741187	2.587194373	1.040406722	0.631581138	0.620508671	0.627909073	0.596409709	-0.074251914	0.46567626	0.607052151	0.382493125
MROH1	2.986082787	0.756137574	2.980810948	1.112161984	0.550517949	1.054475747	0.99823453	0.948131443	-0.074291731	0.253220566	0.494997992	0.96702809
AFF1	11.45629189	3.044509186	4.685190741	3.315415091	1.623239376	1.28781182	0.408962235	0.388431549	-0.074307243	0.265749967	0.489603664	0.881544844
SIK2	12.78604119	3.074755537	5.619028382	4.514903304	2.429630577	1.884341046	0.439465844	0.417360222	-0.074457934	0.240477525	0.538135684	1.16206791
NKTR	2.38331694	0.057053086	0.565328751	0.822516405	0.119551322	0.185284039	0.237202506	0.225264855	-0.074497006	0.023938522	0.145348252	2.602107717
SDHD	50.23853641	8.018777014	123.2331265	9.636290478	7.231405287	22.43901778	2.452960124	2.328594996	-0.075064043	0.159614065	0.750434548	2.233138462
HSBP1L1	35.46701524	95.37308351	27.7237299	4.461648583	12.14560714	3.310662969	0.781676431	0.742026833	-0.07510018	2.689064272	2.722224065	0.017681582
CHCHD7	12.38553897	24.4314446	16.20400653	1.850386813	4.199513072	2.297689849	1.308300476	1.241734881	-0.07533674	1.972578235	2.269532534	0.202312649
MFN1	35.26933996	6.721504456	10.8187965	9.202139556	6.039498627	2.679088274	0.306747915	0.29113754	-0.075352662	0.190576417	0.656314609	1.78401794
NOC3L	39.49597422	6.369405537	7.473138501	5.776764609	3.195870643	1.037277641	0.189212664	0.179560309	-0.075540164	0.161267209	0.553228469	1.778422278
ACBD3	39.49858986	6.787530047	14.48392484	11.68190834	4.268402144	4.064504758	0.366694732	0.347931574	-0.075775935	0.171842338	0.36538569	1.088334604
AP3M2	5.620481504	4.658477728	3.851920417	1.150508873	1.060955376	0.74804804	0.685336374	0.65018885	-0.075953446	0.828839615	0.922161838	0.153927003
NBPF19	2.62782804	1.405928274	2.047244995	0.711392576	0.174521827	0.52574575	0.779063533	0.739037442	-0.076093527	0.535015326	0.245324217	-1.124890561
MRPL24	249.3094903	60.5347319	495.0356041	44.79252509	46.76440818	84.36402133	1.985626795	1.883439729	-0.076224622	0.242809577	1.044022593	2.1042557
MREG	10.31678365	13.63141842	8.311859037	2.657092216	1.311477496	2.029967366	0.805663792	0.763980773	-0.076641588	1.321285671	0.493576207	-1.420597666
ZBTB33	21.91181736	4.686342024	5.719138495	2.229374001	1.601497989	0.551729555	0.261007036	0.247481829	-0.076766096	0.213872813	0.71836219	1.747958313
TEKT4P2	12.09563911	23.39617136	16.06918265	1.636877564	3.225201021	2.061801088	1.328510425	1.259593957	-0.076850808	1.934264998	1.970337361	0.026657209
DOCK9	5.348051237	0.768508796	2.184986628	1.938274995	0.63973154	0.750503087	0.408557535	0.387201552	-0.077454522	0.143698847	0.330052001	1.199644858
TBCD	4.88983507	0.625321708	4.380951517	2.277282332	0.46341077	1.933272978	0.895930324	0.848938645	-0.077726248	0.127881963	0.203492893	0.670165613
CORO1B	23.55735521	6.430450422	33.13029339	8.485721078	5.615439187	11.3065253	1.406367272	1.33241774	-0.077926936	0.272969965	0.661751563	1.277547479
NDUFS4	104.0408011	32.3180391	184.6565104	17.60798674	23.36913919	29.6077862	1.774847063	1.681497529	-0.077948056	0.310628511	1.327189731	2.095112472
ANKHD1	17.12028998	1.369553685	7.539949473	5.181482184	1.07361694	2.161778422	0.44041015	0.417212362	-0.078065812	0.07999594	0.207202669	1.373043908
AGPAT5	53.4458243	17.15693951	31.78544323	9.543547899	5.716896381	5.376774881	0.594722668	0.563393713	-0.078073602	0.321015528	0.599032607	0.899991452
DDX39B	74.22715105	74.58811478	171.9177856	15.26811633	21.17283016	33.49870259	2.316103786	2.194029824	-0.078116766	1.004862961	1.386734926	0.464693277
CAPZA2	74.83880232	29.12841108	39.5384283	16.86811923	20.22039855	8.44029679	0.528314552	0.500369761	-0.078402542	0.389215356	1.198734623	1.622871773
MYBL1	5.549277898	1.083206097	2.247108533	0.886794796	0.614097556	0.340060296	0.404937106	0.383471236	-0.078579483	0.195197667	0.69249116	1.826859846
CREBZF	29.42450905	16.28968609	12.6814272	2.588271375	1.714124729	1.056087975	0.430981777	0.408028302	-0.078957644	0.553609444	0.662266231	0.258542744
PGM3	18.06606886	3.13579875	5.084308642	4.398987811	2.54420202	1.17180646	0.28142861	0.266380929	-0.079278199	0.17357394	0.57836078	1.736419362
FBXO3	5.642618973	1.584486765	4.385665446	1.337564465	0.891640672	0.9839042	0.77723934	0.735593854	-0.079449498	0.280806975	0.666615102	1.247275229
GAN	3.224588483	0.628583603	1.455730107	0.550579364	0.280680259	0.235220982	0.451446786	0.427224478	-0.07956163	0.194934518	0.509790735	1.386915572
MIR4458HG	9.40305201	29.28807418	2.690972329	1.226912827	3.026313168	0.332243854	0.286180734	0.270796626	-0.079716789	3.114741272	2.466608141	-0.336583791
TOMM70A	87.02474242	10.79133933	37.11074694	16.68401483	9.396490664	6.730568741	0.426439032	0.403414215	-0.080077575	0.124003117	0.563203207	2.183279162
TMOD3	45.00082186	6.839982585	18.40949394	10.60178805	11.13732806	4.102662571	0.409092394	0.386978362	-0.080173815	0.151996837	1.050514122	2.788982349
ALPPL2	13.28405735	0.601025212	15.70117775	4.921229274	1.030954651	5.500618441	1.181956486	1.11773261	-0.080601823	0.045244099	0.209491286	2.211088677
UBQLN1	67.00356662	9.938129562	36.36520243	22.85702295	12.02514449	11.72440757	0.542735324	0.512945522	-0.081443198	0.148322396	0.526102832	1.826608357
HSD17B7P2	7.290718755	8.09355665	6.109020025	1.892884661	2.614130217	1.498700658	0.837917389	0.791754875	-0.081754171	1.110117798	1.381029849	0.315031728
ANAPC7	32.51526124	14.37719528	29.5768246	8.026356035	4.968750724	6.895623787	0.909629001	0.85912259	-0.082414243	0.442167608	0.619054363	0.485472768
TIMM17A	449.7462851	157.0490916	765.306876	53.03634705	66.23732112	85.21244441	1.701641351	1.60668012	-0.082844271	0.349194861	1.248904286	1.838558682
MRPL33	202.2673825	414.713568	304.3068198	31.64332396	94.70268459	44.94336138	1.504477964	1.420311009	-0.083056101	2.050323502	2.992817212	0.545652611
HSPA12A	2.94423104	1.035193856	1.737073494	0.668254527	0.450131702	0.372158946	0.589992249	0.556911971	-0.083246698	0.351600755	0.673593196	0.937939397
ABCA2	20.2946569	3.912408051	29.67631098	6.688413165	1.704673162	9.230950305	1.46227212	1.380140562	-0.083396606	0.192780202	0.254869596	0.402802386
SOAT1	64.46645505	10.18290347	39.56340836	12.82868107	8.317354418	7.429664787	0.61370535	0.579144866	-0.083621893	0.157956622	0.648340571	2.037223436
PSMA2_2	417.2861461	61.14851682	836.0972055	83.87406516	64.88148767	158.5306813	2.003654359	1.890103704	-0.084168264	0.146538574	0.7735584	2.400229731
ATP6V0A1	15.02052086	2.392752825	8.802991916	2.956721298	2.236676579	1.634523384	0.586064358	0.552816184	-0.08425925	0.159298925	0.7564719	2.247549963
PGRMC1	252.8878987	51.22298273	301.8645691	50.52434013	32.65862225	56.8840232	1.19366949	1.125873649	-0.0843585	0.202552131	0.64639384	1.674120189
MAP3K5	10.48414364	1.716489654	4.71990477	2.903117547	0.734576707	1.232659932	0.450194592	0.424598699	-0.084448778	0.163722447	0.253030301	0.628058025
ZNF267	7.591051974	1.079659235	1.52153961	2.082397424	0.461538769	0.393642104	0.200438571	0.18903313	-0.084521049	0.142227881	0.221638177	0.640002105
NEIL3	14.24042031	4.873812649	7.08010991	3.610348069	2.698842529	1.692454982	0.497184055	0.468778896	-0.084872406	0.342252022	0.747529733	1.127071898
FAM208A	23.1900355	3.09356368	7.658793071	5.99654307	3.029594767	1.866968036	0.33026224	0.31134072	-0.085117754	0.133400558	0.505223548	1.921157181
USMG5	394.3138888	1455.326568	469.0419672	59.27534857	267.5587836	66.46557376	1.189514193	1.121302116	-0.085197446	3.690781911	4.513828936	0.290425254
FKTN	21.62773247	4.992442237	8.611886362	3.175668233	1.838379155	1.191942534	0.398187206	0.375335975	-0.08526429	0.230835213	0.578895218	1.32643892
ZNF383	1.892628923	1.606422855	0.601717246	0.466629259	0.309445539	0.139771562	0.317926688	0.299534499	-0.085971952	0.848778562	0.66315074	-0.356051372
CENPW	145.5456163	57.57410466	371.3097416	22.46651451	18.01684066	53.99313397	2.551157163	2.403271498	-0.086152139	0.395574296	0.801941959	1.019549142
GGCT	190.2371063	166.480629	199.7040091	38.10761297	46.92218234	37.67808631	1.049763703	0.988728586	-0.08641817	0.875121748	1.231307308	0.492635227
SHMT2	117.0880992	37.85354019	140.3279788	41.09055912	21.91982805	46.35800262	1.198481995	1.128191089	-0.087196789	0.323291098	0.533451686	0.722523831
GK	5.187252824	0.944673272	3.63078794	1.611997025	1.015305612	1.061942856	0.699944279	0.6587747	-0.087454928	0.182114368	0.629843354	1.790148312
SPTY2D1	26.09445357	6.530639255	6.715641333	5.459269968	7.001836453	1.322253076	0.257358956	0.242203277	-0.087563605	0.250269247	1.282559114	2.357472391
UQCR10	203.8143878	546.1301862	334.4749838	27.64090315	126.0568909	42.68583158	1.64107641	1.544299452	-0.087689884	2.679546779	4.560519975	0.767209323
CEPT1	31.48514393	7.032781796	29.66381952	4.313831964	4.33170749	3.824047906	0.942152895	0.886461953	-0.087902492	0.223368259	1.00414377	2.168469745
TARDBP_2	29.37927597	6.340492247	19.37381906	10.7652646	9.025870152	6.678606129	0.659438275	0.620384763	-0.088074371	0.215815129	0.838425296	1.957886237
NOP10	622.0666213	1396.877529	1148.201475	80.76460231	235.3345606	140.2262485	1.84578538	1.736233999	-0.088273414	2.245543292	2.913832965	0.375853641
ABCF1	114.3663817	25.61321779	75.61966434	36.78084578	13.05486872	22.8755896	0.661205358	0.621943001	-0.088316048	0.223957578	0.35493661	0.664335909
UXS1	20.79207869	5.079413324	23.61610391	4.691571121	3.349272201	5.008903867	1.135822169	1.067638908	-0.089313188	0.244295599	0.713891384	1.547076715
PLXNB2	42.65268933	6.92403505	47.52890485	9.707083255	1.623534979	10.16718339	1.114323753	1.047398392	-0.089358156	0.162335252	0.167252607	0.043052379
PDIA4	597.6670893	97.37908594	721.3863912	189.2112573	102.9033452	214.6344604	1.207003705	1.134364115	-0.089546305	0.162931986	0.543854244	1.738950196
L2HGDH	9.595394911	2.049313299	8.605268403	2.354615128	1.802523814	1.984200013	0.896812323	0.842685494	-0.089811811	0.213572585	0.765528002	1.841728678
SUGP2	20.05607012	10.93875841	8.910178997	5.589608753	5.534154968	2.333145005	0.444263455	0.41740757	-0.089958705	0.545408863	0.990079129	0.860205687
ALDH3A2	49.84121904	7.298162726	47.08364776	13.38555819	5.272458321	11.87937469	0.944672877	0.887476975	-0.090105147	0.146428255	0.393891554	1.427604519
INF2	36.0904976	10.40515997	44.90599096	7.925078546	4.87120676	9.263410499	1.244260787	1.168873021	-0.090170682	0.288307468	0.614657222	1.092173875
GPKOW	42.76558736	10.86583633	43.77247186	11.39903045	6.126760962	10.95988562	1.023544269	0.961475248	-0.090251879	0.254078969	0.537480884	1.080936484
CTNND1	31.57233897	6.271513753	13.2169671	9.254433464	12.91852462	3.638171459	0.418624895	0.39312741	-0.090661154	0.198639504	1.395928197	2.813000266
OGFRL1	2.960294939	2.510778198	0.319631271	0.423781811	0.609476915	0.042967786	0.107972779	0.101391294	-0.090733866	0.848151367	1.438185638	0.761856242
DEGS1	479.1282334	70.82302154	608.6367698	47.22062011	26.68413516	56.31850292	1.270300365	1.192667584	-0.090977669	0.147816423	0.565094975	1.934686795
TMEM68	7.916449161	5.353966761	6.925435413	1.029042485	0.965648614	0.845160303	0.874815877	0.821307492	-0.091056946	0.676309119	0.938395283	0.472512953
TEX10	28.18413675	7.565942831	13.06108224	6.295409422	3.070567424	2.738291929	0.46341963	0.434966457	-0.091415009	0.268446854	0.487747058	0.861496675
ELOVL5	183.9285081	25.16818338	139.7389894	36.47779108	19.7303642	26.01149228	0.759746223	0.713077506	-0.091458703	0.136836772	0.540887033	1.982871333
DIP2A	6.23790448	1.160829483	4.346452023	1.810467545	0.789608452	1.18388996	0.696780792	0.653913937	-0.091604082	0.18609286	0.436135104	1.228752416
APIP	13.79524345	5.836153138	22.77781154	3.138322811	4.490788993	4.862249922	1.651135163	1.549314782	-0.091827932	0.423055466	1.430951901	1.758056451
RCN3	34.34946486	4.193039703	57.90036547	10.11278745	2.706809589	15.98847637	1.68562642	1.581015765	-0.092433079	0.122070015	0.267662067	1.132703826
SMIM20	54.74623174	92.5805	64.50964189	7.246013838	20.01427684	8.00747293	1.178339401	1.105086619	-0.092595688	1.691084428	2.762108559	0.707821334
CEP63	6.392041812	0.857531083	1.488257131	1.421864928	0.374206629	0.310463507	0.232829693	0.218349508	-0.092635778	0.13415605	0.263180153	0.972138576
RPL36A-HNRNPH2	700.5533009	405.6151508	819.8489597	100.0648072	286.0178503	109.7820926	1.170287769	1.097109919	-0.093155251	0.578992562	2.858326101	2.303553799
MTHFD1L	64.86923247	16.34909624	42.1170981	27.23471625	18.66809538	16.5730819	0.649261545	0.608527798	-0.093476596	0.252031597	0.685452171	1.443451389
ETFDH	12.18863547	2.995789701	7.96007993	3.187484135	1.757500306	1.950934644	0.653073919	0.612060974	-0.093570911	0.245785487	0.551375389	1.165635146
CTAGE5	17.0518468	2.35579712	5.553921938	2.958300018	1.117569234	0.903030371	0.325707942	0.305253141	-0.093572762	0.138154955	0.377774136	1.451236632
BRMS1L	11.53204908	3.569632005	4.476373496	2.818999449	2.081019852	1.024904237	0.388168093	0.363570216	-0.094447519	0.309540133	0.738212224	1.253909155
CCT4	559.2900588	133.5793916	647.0409896	179.5542992	97.48758344	194.5381761	1.156896997	1.083450393	-0.094627322	0.238837415	0.542942073	1.184769428
TRIM28	217.8361854	35.98854916	220.3920936	71.70712652	19.07143306	67.93452424	1.011733167	0.94738874	-0.094800415	0.165209233	0.265962869	0.686930524
KIF9	4.30138899	12.45765142	4.934778608	0.674583404	2.139180361	0.724677463	1.147252345	1.074259252	-0.094840554	2.896192706	3.171113237	0.130831796
TAOK1	17.51472179	2.260639703	6.248117122	3.218177703	0.725521241	1.074948691	0.356735162	0.334024032	-0.094901523	0.129070831	0.225444742	0.804610856
GFM2	30.73665556	4.904934333	20.33118147	9.521448394	4.400523274	5.896784735	0.661463686	0.619315937	-0.094986383	0.159579312	0.462169524	1.534148503
CALU	243.4096414	38.00665072	199.7473064	52.52593066	26.64754297	40.35628291	0.820621999	0.768311621	-0.095026255	0.15614275	0.507321672	1.70003521
ARMC4	3.867535774	0.795416621	1.555087523	1.568607702	0.630738358	0.590490443	0.402087431	0.376442396	-0.095080119	0.205664968	0.402100766	0.96726101
TNFAIP8	6.751553814	2.870530476	4.223800239	0.778554449	0.59048313	0.455780328	0.625604173	0.585418693	-0.095781321	0.425165903	0.75843524	0.835000096
NSL1	32.82108814	18.60030025	34.38182685	8.213888164	9.749229511	8.05166385	1.047552924	0.980249997	-0.095801495	0.566717964	1.186920167	1.066520062
MIR4435-2HG	15.75076057	35.5920185	10.61095671	1.999617408	5.022306816	1.260522875	0.673679005	0.630382027	-0.095834936	2.259701576	2.511633874	0.152493917
PECR	7.953049405	1.737782796	13.61389074	2.335520085	2.223636477	3.740651919	1.711782493	1.601635517	-0.095953526	0.218505218	0.952094778	2.123437463
DYNLL1	386.439154	428.3007653	729.5543419	41.68672306	61.51392121	73.61975614	1.887889295	1.766024066	-0.096269165	1.108326527	1.475623813	0.412941996
ANXA4	5.240152467	1.247488107	8.230461414	1.992694807	1.524722082	2.927550183	1.570653042	1.469141272	-0.096391393	0.238063323	0.765155846	1.684408256
CHRNA5	28.22808465	4.188957605	34.354374	3.028929225	1.101171467	3.447669471	1.217028163	1.138246956	-0.096548952	0.148396806	0.363551402	1.292699319
MRPL12	17.46516161	12.52676449	42.19024523	2.879950207	15.50873066	6.506031053	2.415680208	2.259077618	-0.096695641	0.717242976	5.385069029	2.908430998
TMCO1	112.7100284	19.59875582	176.9936784	14.36487822	9.030129091	21.08456203	1.570345434	1.467785644	-0.097440657	0.173886531	0.628625523	1.854054664
C14orf2	202.3050712	367.7983175	416.0337551	27.56401586	78.44823686	52.98165935	2.056467259	1.922131362	-0.097461167	1.818038052	2.846038011	0.646572534
LRCH3	3.879405374	0.820228187	2.10953584	0.815108636	0.324892542	0.414265136	0.54377814	0.508233034	-0.097528005	0.21143142	0.398588025	0.914708583
SPRTN	14.69026489	4.05267226	8.626035012	2.204029737	1.617320919	1.209335641	0.587193974	0.548692979	-0.097838047	0.275874689	0.733801769	1.411377283
MAN2B2	4.686651293	0.440208524	5.148155744	1.42632747	0.29863646	1.464001881	1.098472112	1.026413578	-0.097886083	0.093928158	0.209374401	1.156455437
MRPS30	58.98937654	13.36310034	42.08010595	8.689966889	5.90565841	5.788592	0.71335058	0.666123597	-0.098821382	0.226534015	0.679595042	1.584947631
ACAA1	6.968517517	3.024456664	10.57871266	1.856481907	0.911166015	2.630910787	1.518072192	1.417148628	-0.099249327	0.434017229	0.490802529	0.177390369
PEX6	9.332822871	4.57025869	7.523009841	2.270510953	1.298723104	1.707833247	0.806080855	0.75218014	-0.099846342	0.489697357	0.571995965	0.224114562
CACHD1	8.288514524	1.559496132	3.641515012	2.184696505	0.587190454	0.895627251	0.43934471	0.409954998	-0.099887775	0.188151463	0.268774382	0.514501131
SPPL2A	17.00853778	2.337799027	12.70979285	3.207436946	1.619089602	2.235926134	0.747259583	0.697106809	-0.100229774	0.13744856	0.50479234	1.876798226
CNOT10	24.61956824	7.194273108	9.65860487	5.985798093	3.797014022	2.19063513	0.392314145	0.365972105	-0.100275665	0.29221768	0.634337136	1.118206338
LDHB	1373.446877	153.2546655	1647.375612	321.2729427	245.4660337	359.3865616	1.199446182	1.118633143	-0.100631446	0.111583978	0.764042037	2.775522133
EHMT2	22.12278332	6.99506723	20.24752434	9.824732964	6.608142991	8.384558581	0.915234039	0.853413382	-0.100895977	0.31619291	0.672602809	1.088949787
SEH1L	42.93287818	10.68852334	48.93599609	9.43456785	9.093891312	10.01860284	1.139825657	1.061903735	-0.102160185	0.248958928	0.963890605	1.952961665
GAK	7.358207709	1.489244154	5.734479345	2.838273198	1.355628975	2.060404183	0.779330996	0.725935821	-0.102394191	0.202392242	0.477624556	1.238723021
LEMD3	17.85688072	4.598548302	5.327555523	3.105503989	2.589207126	0.863038594	0.298347489	0.27790613	-0.102395979	0.257522485	0.833747802	1.694912648
TMA7	270.5716892	1194.079888	214.1421265	30.27550673	167.1036849	22.31729815	0.791443211	0.737140367	-0.10254647	4.413173792	5.51943478	0.322703973
ADK	79.39035044	18.08639538	87.23985259	20.15757108	15.13893215	20.62338408	1.098872245	1.023108588	-0.103064394	0.227816042	0.75102958	1.721000394
TGM2	10.23650332	1.523718877	9.526159823	4.156620064	1.709812523	3.601232707	0.930606822	0.866384863	-0.103163726	0.1488515	0.411346839	1.466481592
PRR14L	9.323234156	1.207464041	3.517317562	0.990900704	0.42247727	0.347876786	0.377263673	0.351071287	-0.10380918	0.129511286	0.426356817	1.718983503
LYPLA1	49.72757089	41.093593	32.50447556	15.12708891	16.21760547	9.200290102	0.653650982	0.608199645	-0.103975539	0.826374429	1.072090312	0.375558924
CHD3	32.0357558	4.005341839	20.59317784	12.70749525	1.878673071	7.599051055	0.642818542	0.597997552	-0.104271965	0.125027231	0.147839762	0.241791989
FBRSL1	11.7172893	6.477758426	19.22244573	1.31654262	1.915914883	2.009180476	1.640519855	1.526103634	-0.104300119	0.552837628	1.455262332	1.396351523
GTPBP8	24.67089792	6.347592828	28.63449801	4.798840191	4.694704817	5.180522311	1.160658931	1.079536326	-0.104532296	0.257290709	0.978299887	1.926877412
EMC4	100.3578909	24.85314927	193.2535241	13.65977314	8.912695116	24.46102718	1.925643537	1.790734512	-0.104789201	0.247645193	0.652477536	1.397653615
ZNHIT1	25.98505671	30.5590552	44.54883669	3.487132618	6.832585012	5.558491975	1.714402134	1.594000741	-0.105053252	1.176024187	1.959370566	0.736472541
SMIM4	18.36815248	26.80605601	28.42733448	2.915797923	4.657652161	4.195487482	1.547642557	1.438881429	-0.105124594	1.459376823	1.597385101	0.130359716
TAOK3	3.117615876	0.455350197	1.175329612	1.060514776	0.407152338	0.371629906	0.376996288	0.350424072	-0.105448434	0.146057185	0.383919533	1.394270638
DIAPH1	114.7533542	13.33492043	71.81560013	34.89354874	22.51439951	20.28905594	0.625825717	0.58145579	-0.106091441	0.11620506	0.645231004	2.473142872
NCBP2	43.07256004	19.33321331	34.5090985	8.794082074	4.969865128	6.543966618	0.80118522	0.744132993	-0.106575321	0.448852199	0.565137451	0.332361334
COPS4	48.08151403	8.560179291	31.28471425	10.44110055	7.4830227	6.309550523	0.650659924	0.604299373	-0.10664025	0.178034728	0.716689075	2.009188675
TXNDC17	79.41383144	89.20515073	183.2411578	13.45135851	40.65772343	28.82181837	2.307421195	2.142669705	-0.106871902	1.123294886	3.022573772	1.42804084
TRIM25	37.49134036	6.321578948	25.70191575	9.025147004	4.417214765	5.744509655	0.685542728	0.636500397	-0.107085174	0.168614376	0.489434107	1.537387099
SLC7A11	98.93176061	18.95167215	36.02261144	12.73127471	6.092310386	4.303860228	0.364115742	0.338054148	-0.107142765	0.191563074	0.47853106	1.320793081
2-Sep	107.8245405	26.08655435	67.83086959	38.01714411	20.25434983	22.20198208	0.629085636	0.583999209	-0.107290006	0.241935224	0.532768842	1.138888881
PHAX	45.71070621	7.896921646	14.68190171	9.410128367	5.540206037	2.805082373	0.32119175	0.298091829	-0.107678007	0.172758688	0.588749252	1.768895054
USP1	127.0874667	18.2387459	39.66652968	26.4951307	8.951844211	7.673861268	0.312119918	0.28963289	-0.107874986	0.143513333	0.337867524	1.235272912
TYW3	43.90029605	46.67039186	11.6537622	9.604701531	9.458634522	2.365591486	0.265459763	0.246295158	-0.108104936	1.063099707	0.984792134	-0.110385768
ADCK5	6.616576851	3.542958082	10.22519843	1.968770267	1.269304783	2.822714877	1.545391017	1.433745178	-0.108183283	0.535466928	0.644719602	0.267874374
RMI1	16.4297084	5.839755184	5.017776712	1.852378081	1.277508895	0.524855605	0.30540875	0.283341511	-0.108199418	0.35543876	0.689658827	0.956281825
ZFYVE26	3.703139973	0.704669246	2.2913614	0.929187984	0.16874956	0.533355247	0.618761758	0.574001447	-0.108329662	0.19028966	0.18160971	-0.067355832
PRIM1	29.59616409	7.419888061	17.53015068	7.787548031	4.936566384	4.277473465	0.592311579	0.549270894	-0.108838445	0.250704383	0.633905096	1.338279647
CHMP5	127.792666	38.28847768	171.4976455	31.23089924	37.71425664	38.86560888	1.341999122	1.244460129	-0.108863719	0.299614046	1.207594323	2.010958717
AGO3	2.722418752	0.589084195	1.450503727	0.706516525	0.360379733	0.348879814	0.532799638	0.493802766	-0.109658187	0.216382654	0.510079694	1.237137817
MAGEA1	15.08005583	1.79531202	20.28364416	2.861914236	1.41323701	3.566742393	1.345064261	1.246278574	-0.110048518	0.11905208	0.493808302	2.05235826
CD164	109.557721	22.30565833	97.90298094	17.28415528	10.87742824	14.31041134	0.893620094	0.827949709	-0.110118487	0.203597319	0.629329468	1.628096931
MACROD1	74.43091571	13.01319712	123.4807432	19.13023118	19.6323623	29.3914104	1.658998039	1.536385532	-0.110771897	0.174835913	1.026248043	2.553306004
FKBP3	110.5305556	22.47814555	87.99493158	21.10339909	24.08014071	15.55307346	0.79611408	0.736993761	-0.111322772	0.203365897	1.141055079	2.48821876
CMTR1	32.54647311	6.00342301	29.16353329	7.63344303	5.844483952	6.331884814	0.896058175	0.82949264	-0.111363218	0.184456945	0.765641917	2.053385704
NUP153	72.01208501	16.92486954	19.23543186	18.92066051	15.0560534	4.677408116	0.267113941	0.247211672	-0.111708416	0.235028184	0.795746712	1.759475522
GSS	98.19210186	20.45358003	130.2467286	34.10338791	22.94079793	41.85648725	1.326448117	1.22734103	-0.112032073	0.208301683	0.67268384	1.691254107
RPAIN	15.0471057	11.40975881	26.93663869	2.106965631	3.258125538	3.489811787	1.790154148	1.656321174	-0.112101372	0.758269333	1.546359129	1.02809313
ZNF680	3.233964781	0.858827896	0.679193793	0.742878759	0.21303019	0.144346922	0.210018921	0.19430751	-0.112177645	0.265565012	0.286763065	0.110794133
MED17	12.49768368	4.309507317	4.224762025	2.433458146	1.047133563	0.760822606	0.338043603	0.312650788	-0.112657196	0.344824483	0.43030679	0.319503393
HIVEP1	7.036452985	1.92406184	2.248736694	1.537768279	0.348537569	0.454503961	0.319583844	0.29556076	-0.112739737	0.273442009	0.226651553	-0.270758855
THUMPD1	17.12966818	1.317199664	3.635872346	4.349265137	1.824131327	0.853437086	0.212255854	0.196225583	-0.113291199	0.076895807	0.419411388	2.44738919
ALPL	321.1260162	62.6888668	297.131814	113.2791983	39.86780629	96.88489677	0.925281039	0.855275268	-0.113502805	0.195215783	0.351942871	0.850271562
COX6B1	325.1912538	532.4168512	554.4577905	52.94014773	146.902984	83.4132797	1.705020612	1.575614789	-0.113874317	1.637242223	2.774888063	0.761161797
SLX4	4.507593472	0.445533527	2.426831824	0.654759779	0.170521672	0.325711877	0.538387465	0.497452482	-0.1140861	0.098840663	0.260433945	1.397740909
CSRP2	4.853222894	1.289038069	9.841123515	0.886889859	0.822585003	1.661345714	2.027750163	1.873226644	-0.114354447	0.265604547	0.927493978	1.804058069
KANK1	6.671811273	3.660175657	3.054904995	1.561531727	1.060883985	0.660391576	0.457882406	0.422912685	-0.114617294	0.548602997	0.679386762	0.308470606
FLNB	10.72836237	1.940070587	7.011423258	9.664751314	0.939143207	5.83207076	0.653540868	0.60343723	-0.115073748	0.180835669	0.097171999	-0.896066715
GGCX	18.0486021	9.933630384	18.30013921	4.191336294	3.441451995	3.922770891	1.013936653	0.935923681	-0.115504725	0.550382258	0.82108706	0.577101234
DDI2	18.4934423	2.404899544	8.438627479	3.543202207	0.893629154	1.492301356	0.456303772	0.421173071	-0.115581382	0.130040665	0.252209471	0.955659609
CCDC25	27.10206562	13.03899651	14.27981723	6.896873317	4.425244029	3.35398524	0.526890365	0.486305183	-0.115640829	0.481107112	0.641630464	0.415384516
PCCB	51.68824088	8.277394811	72.14533341	15.11905321	9.870433287	19.47599117	1.395778463	1.288175317	-0.115741022	0.160140772	0.652847314	2.02740495
NAA35	26.67387835	5.759899975	10.58714021	7.227266706	4.465383034	2.647326938	0.396910418	0.366297114	-0.115799097	0.215937851	0.617852255	1.516645741
GCHFR	39.7581283	69.20309198	60.07169476	5.580946772	12.01665634	7.780700359	1.510928641	1.394154196	-0.116045391	1.740602361	2.15315731	0.306867069
ATP13A3	42.01634667	10.50529539	16.96540551	5.26120743	5.028920311	1.95988061	0.403781072	0.372515366	-0.116273348	0.250028768	0.955849086	1.934688758
CCDC85B	77.46347634	105.5463497	112.1659088	7.695967593	11.8625899	10.27634237	1.447984445	1.335289195	-0.116893872	1.362530507	1.541403307	0.177955859
DNM1L	16.22258488	1.862277927	3.727078902	6.365770844	2.428858746	1.348627152	0.229746303	0.211856063	-0.116957226	0.114795388	0.381549824	1.732806779
KIAA2026	5.046494698	0.959841398	1.647586623	0.822668621	0.17607635	0.247633346	0.326481394	0.301012266	-0.117178499	0.190199625	0.214030711	0.170303424
D2HGDH	3.472014863	0.865245383	6.207889245	0.995141573	0.522032367	1.640419034	1.787978879	1.6484278	-0.117238995	0.249205553	0.524581006	1.073829356
HNRNPA1L2	31.82241153	6.342139507	25.82550851	8.192547905	5.196296794	6.129074314	0.811550956	0.74812798	-0.117396594	0.199297891	0.634271152	1.670173282
FOXK1	12.48963897	1.39464514	10.62520016	1.719071566	0.73894114	1.348101523	0.850721161	0.784203258	-0.117458704	0.111664168	0.429848969	1.944663537
FANCI	69.36959123	19.46899406	25.4542349	23.29151802	11.46453564	7.876909255	0.366936498	0.338187887	-0.117705428	0.28065603	0.49221934	0.81049829
RP2	16.21800222	3.013534656	8.66040213	2.301751951	1.989611049	1.132371622	0.533999318	0.491960752	-0.118294675	0.185814172	0.864389861	2.21782161
PJA1	12.25148367	2.720748976	13.42792049	2.221148054	0.984942231	2.242610757	1.096024029	1.009662887	-0.118405751	0.22207506	0.443438351	0.997686164
MT-CYB	21157.66143	45520.07217	3763.84392	4979.789388	10305.48623	816.0276529	0.177895082	0.163867905	-0.118493314	2.151469921	2.069462266	-0.056066728
VPS41	11.11868635	2.213410642	5.594700761	3.728665119	1.225340857	1.728246324	0.503180015	0.463502693	-0.118496901	0.199071237	0.328627221	0.723167204
PCCA	8.731780681	2.37267472	4.236841994	3.069096414	1.978673538	1.371423621	0.485220844	0.446849312	-0.118853125	0.271728621	0.644708823	1.246481198
NFYB	21.3191345	9.397845495	7.831098979	3.536050317	3.420764548	1.196149571	0.367327247	0.33827278	-0.118878822	0.440817403	0.967397023	1.133926918
GPATCH4	115.3838107	26.89699152	56.61338918	19.31150293	6.557044705	8.725447714	0.490652795	0.451826445	-0.118933765	0.233108886	0.33954088	0.542581286
FAM193A	5.986998552	2.88191576	2.536988415	2.544308434	0.886021695	0.992761039	0.423749629	0.390188951	-0.11903918	0.481362361	0.348236748	-0.467054886
SMPDL3A	6.497205498	2.407433005	4.943994991	1.509900635	0.787698134	1.057936779	0.760941761	0.700666491	-0.119058139	0.37053361	0.521688723	0.493584838
RAB2A	43.15258235	6.988023549	51.61356786	8.439677744	5.060154695	9.289830602	1.19607136	1.100732858	-0.119839089	0.161937552	0.599567288	1.888484099
NFE2L3	6.641031808	0.914066678	3.107094561	1.277651	0.323030195	0.550057682	0.467863225	0.430522641	-0.119997726	0.137639256	0.252831325	0.877283219
SNRNP25	62.90514847	194.5473908	69.14242097	11.34565985	29.63985216	11.47166136	1.099153609	1.011105701	-0.120459196	3.092710144	2.612439696	-0.243473892
CISD2	104.0065073	53.09757997	180.6490942	10.54712936	20.02876602	16.84643345	1.736901843	1.597252947	-0.120923424	0.51052171	1.898977944	1.895178931
ANXA3	63.43224952	12.44070559	60.78009731	12.71005754	8.614679925	11.19778567	0.958189214	0.881017701	-0.121139568	0.196125877	0.677784495	1.789046732
DHX37	18.87010406	3.263848167	18.64433911	5.481676343	1.504901335	4.979320074	0.98803584	0.908357182	-0.121303673	0.172963973	0.274533052	0.666508282
TSPAN8	14.13080914	3.762097401	25.68105271	2.360005452	2.129920536	3.942347795	1.817380198	1.670482494	-0.121595401	0.266233686	0.902506617	1.761244385
SUB1	84.37011828	50.00827694	112.4880581	12.48821955	18.41938	15.29891688	1.333268939	1.225067898	-0.12210611	0.592724983	1.474940436	1.315221921
CSTF2	48.59218096	12.36793814	59.3128907	15.33783702	6.485334636	17.19158785	1.220626231	1.120861294	-0.123013742	0.254525273	0.422832413	0.732277057
CCNT1	28.921923	10.68035407	8.368160317	3.081110213	2.292224556	0.8186061	0.289336235	0.265685433	-0.123027883	0.369282294	0.743960585	1.010502098
ABCB10	27.24689442	5.075560471	15.14918282	6.108311659	4.056040231	3.118475016	0.555996679	0.510529781	-0.123081144	0.186280329	0.664019856	1.833751044
CACYBP	159.9507007	29.62044089	176.2572548	28.87279644	20.17712043	29.21329366	1.101947375	1.011793011	-0.123141149	0.185184815	0.698828064	1.915971743
TRAF5	5.149859636	1.50067029	1.894158827	0.591715528	0.434579689	0.199777945	0.367807855	0.337624983	-0.123530628	0.291400231	0.73444023	1.333643064
PSAP	477.8926959	42.76953659	674.683694	194.9655863	42.62830113	252.6396467	1.411789089	1.295816618	-0.123663012	0.089496109	0.218645259	1.288695209
SCARB2	46.03264045	5.415291181	35.71335142	12.72831283	4.934084211	9.063364369	0.775826697	0.712063295	-0.123728935	0.117640247	0.387646366	1.720359425
RASAL2	3.859724009	0.677854192	1.347393271	0.998500587	0.379985115	0.319872413	0.349090574	0.320352754	-0.123940011	0.175622451	0.380555725	1.115630436
UBAP2L	69.97235107	37.85605475	48.75108847	24.06363858	19.68459322	15.3825517	0.696719315	0.639244628	-0.124209426	0.541014475	0.81802231	0.596472998
ACTL8	13.82061461	1.210404445	20.14395204	4.780465807	1.660559317	6.391445962	1.457529395	1.336992298	-0.124533825	0.08757964	0.347363496	1.987778736
PCMTD1	4.36554712	1.708374368	1.784659418	1.123071555	1.090837626	0.420904582	0.408805442	0.374779844	-0.125371034	0.391331103	0.971298419	1.311524835
UQCRC2	80.49328726	16.79939853	83.32777764	25.40448189	20.58462045	24.1099254	1.035213997	0.949042201	-0.125384884	0.208705584	0.810275153	1.9569427
GTF2A2	62.6178972	93.16756729	87.95719255	8.866676353	19.51575448	11.41717739	1.404665383	1.287650179	-0.125485791	1.487874417	2.201022536	0.564921155
SMAD4	4.75385704	1.270431309	2.990624925	1.088031429	0.660779468	0.627350927	0.629094417	0.576592652	-0.125724109	0.26724222	0.607316526	1.184300678
UBC	447.3393153	203.419077	243.0591735	49.483755	50.03052232	24.6348507	0.543344091	0.497837132	-0.126192281	0.454731051	1.01104943	1.152768107
HELZ	6.698731657	1.639267261	2.567306173	2.139151784	0.736519701	0.751114251	0.383252577	0.351127141	-0.126301976	0.244713081	0.344304554	0.492594044
CPSF1	28.48441389	9.728885176	27.51275732	12.83409776	5.480270963	11.35685462	0.965888132	0.884897001	-0.126346566	0.34155118	0.427008666	0.322163573
ZCCHC11	6.675213853	0.908766	2.487463982	1.494408964	0.557943642	0.510107723	0.372641841	0.341344127	-0.126562745	0.136140357	0.373354052	1.455449586
NOC2L	86.12730788	10.68779056	89.46427108	31.55929349	10.81412038	30.02782936	1.038744543	0.951473434	-0.126605617	0.124092937	0.342660408	1.465358508
RP11-449H3.3	38.77694634	7.998400037	10.261254	9.61341287	7.275497254	2.32979209	0.264622539	0.242348074	-0.126855332	0.206266888	0.756806906	1.875413012
CEP57L1	7.475329549	1.823410594	1.982100908	1.700906935	0.893340062	0.413003317	0.265152311	0.242813589	-0.126972161	0.243923774	0.525213957	1.106474879
CRIM1	56.75278837	4.950340383	27.56191944	17.76966005	7.387411547	7.902596812	0.485648727	0.444724142	-0.127002458	0.087226382	0.415731732	2.252816419
JPH1	12.00323998	4.284776319	8.044612062	1.768707911	1.41503491	1.085466019	0.670203385	0.613705639	-0.127052133	0.356968312	0.800038774	1.164273909
PDCD5	179.5170262	181.9668019	192.467442	28.11220888	65.16637607	27.59427574	1.07214032	0.981576221	-0.127321532	1.013646481	2.318080957	1.193376366
RAB30-AS1	20.35609273	58.1845093	8.253954978	4.060016788	7.95560597	1.507105777	0.405478354	0.371206785	-0.127401821	2.85833387	1.959500757	-0.544688311
MRPS35	133.8561311	40.30840104	121.2766282	40.56086049	39.63386491	33.63037626	0.906022213	0.829133698	-0.127941666	0.301132273	0.977145564	1.698176161
TRMT10A	11.99743586	1.866038418	3.665561893	3.247198054	2.150443877	0.907760135	0.305528776	0.279551823	-0.128192513	0.155536436	0.662245986	2.090114606
FKBP2	230.7493737	44.00159498	374.1467276	26.0390319	20.54966453	38.62764167	1.621442007	1.483451529	-0.128319637	0.190689987	0.789186964	2.049138038
PCNXL4	7.108051678	2.515615357	3.430868139	0.808977298	0.578665143	0.357236459	0.482673494	0.441590215	-0.1283394	0.353910674	0.715304552	1.015172349
CYP1B1	69.42270359	7.521584432	26.41217344	12.3702256	4.108192099	4.304191752	0.380454406	0.347947717	-0.12885303	0.108344735	0.332103248	1.616002783
PRICKLE4	208.3561095	740.7160775	304.2826303	25.55096858	93.95125785	34.12437485	1.460396967	1.335541341	-0.128935943	3.555048514	3.677013557	0.048665248
GOLT1B	54.27345751	14.62343418	56.75800236	5.657398431	4.23892222	5.409353807	1.045778267	0.956155709	-0.129259511	0.269439886	0.749270583	1.47552338
WDR47	9.386323868	3.343530826	2.217972791	1.986087947	1.258146519	0.429071495	0.236298344	0.216038517	-0.129320972	0.356213026	0.633479762	0.830558256
CHEK1	26.67158054	13.25435812	14.84678541	6.420240409	5.826520045	3.267238445	0.556651878	0.508896589	-0.129402849	0.496946857	0.907523655	0.86884367
ZNF318	10.5298231	1.916328872	4.009246787	1.625637961	0.670120233	0.565696829	0.38075158	0.34798451	-0.129826938	0.181990605	0.412219848	1.179549999
PRTG	3.631979585	0.958728956	1.851548816	0.837820159	0.244446464	0.390280209	0.509790535	0.465828144	-0.130106784	0.263968707	0.291764839	0.144439119
RP11-727A23.5	16.18112951	43.34556119	6.730199366	3.311501409	6.875781721	1.258542332	0.415928898	0.380051879	-0.130140558	2.67877228	2.076333624	-0.36753367
RMND1	31.02036327	10.07722921	17.71575099	7.049566276	4.269744216	3.677955146	0.571100694	0.521727863	-0.130447656	0.324858517	0.605674739	0.898731713
FAM160B1	6.319747903	2.034741727	1.703511547	1.735947036	1.374713761	0.42735068	0.269553718	0.246177257	-0.130875325	0.321965648	0.791909968	1.298429652
RAB23	9.714666548	2.479211899	3.261439827	1.249903329	0.690733244	0.383195722	0.335723291	0.306580288	-0.13100769	0.255202985	0.552629334	1.114666942
CDK13	11.84766283	2.396234346	4.865830465	2.501157439	1.122340688	0.937999087	0.410699607	0.375026007	-0.13109292	0.202253759	0.448728525	1.149676378
GDI2	249.0394027	36.14854332	150.3620124	66.41281172	36.42079202	36.61380736	0.603767961	0.551306388	-0.131139884	0.145151903	0.548400091	1.917665321
CCDC88C	8.994856991	1.914453939	5.943749076	2.228161746	0.394123537	1.344368088	0.660794172	0.603353006	-0.131198629	0.21283873	0.176882822	-0.266966757
LCORL	2.61835601	0.774941293	0.568838447	0.75323243	0.412077692	0.149396552	0.217250231	0.198340573	-0.131377879	0.295964831	0.547079063	0.886323592
EIF4B	198.2147998	88.36532211	104.7000852	63.74887762	71.65618493	30.73683283	0.528215276	0.482154886	-0.131629357	0.445805874	1.124038377	1.334203762
ZDHHC21	5.051948929	1.612946877	2.016130694	0.718419077	0.632697486	0.261684013	0.399079785	0.364249811	-0.131748981	0.319272206	0.880680241	1.463831335
ARHGAP19	1.507181007	0.635880119	0.545980112	0.669116235	1.341756665	0.221233639	0.362252516	0.330635587	-0.131753697	0.4219003	2.005266941	2.248820282
ORC4	11.72364352	2.470965414	4.662930257	2.052091098	1.261018403	0.744871804	0.397737295	0.362981841	-0.131918471	0.210767703	0.614504105	1.543768835
FAAH2	14.78909475	1.69506925	18.26772975	3.087909842	2.310977026	3.480466161	1.235216222	1.127126872	-0.132113687	0.11461616	0.748395239	2.706989914
TTC32	16.17946566	8.360669996	25.6957449	3.251825913	3.373401614	4.712482486	1.588170181	1.449180433	-0.132128281	0.516745743	1.037386903	1.005427559
LLPH	14.002022	4.205794352	6.872454817	1.528812789	1.346217319	0.684671322	0.490818742	0.447845103	-0.132190506	0.3003705	0.880563879	1.551684535
MTIF2	97.76204326	16.37952721	28.28844396	21.02938959	7.684567229	5.551779654	0.289360196	0.264000989	-0.132323143	0.167544853	0.365420365	1.125009668
ADCK3	14.72895132	2.583831635	13.94344212	4.507464536	2.828467057	3.892488907	0.946669034	0.863565065	-0.13255525	0.175425363	0.627507335	1.838774972
CD44	51.36310599	9.187441957	48.31262476	10.54334392	7.677279368	9.046343367	0.940609487	0.858014633	-0.13259363	0.178872398	0.72816361	2.025331859
ACYP1	10.65162433	15.44329278	17.10029591	1.664111439	3.112309117	2.436359452	1.605416731	1.464060276	-0.132972886	1.449853309	1.870252823	0.367326368
IFI27L1	24.5912249	13.64662272	59.35973893	4.234520051	5.023008141	9.32094615	2.413858568	2.201181253	-0.133063202	0.554938714	1.186204831	1.095952795
TPX2	120.4409198	14.85387443	41.44862923	44.23750108	22.38384506	13.88120478	0.344140756	0.313788176	-0.133207768	0.123329135	0.505992529	2.036602428
YEATS4	51.80730829	14.87392487	41.50762512	11.5583106	11.75049401	8.443333989	0.801192467	0.73049897	-0.133266617	0.287100901	1.016627292	1.824161105
P4HA1	53.21482673	10.12791274	28.11459879	10.7425509	6.228456564	5.173781753	0.52832266	0.481615754	-0.133536704	0.190321257	0.57979307	1.60710138
C7orf55-LUC7L2	57.24853363	6.107214561	24.77576301	17.59232197	6.812684515	6.939190205	0.432775504	0.394444248	-0.133797444	0.106678969	0.387253287	1.860001695
CCDC22	16.86081202	4.273805054	18.04682182	4.514349979	1.93369426	4.403648494	1.070341203	0.975477868	-0.133889726	0.253475636	0.428343896	0.756922447
ADAMTSL4	19.62133396	4.188775906	28.44694331	4.065598703	2.081613072	5.371219093	1.449796603	1.32113853	-0.134068763	0.21348069	0.512006527	1.262056624
RBBP4	35.11083251	10.60818448	33.78372831	6.727032856	4.510095226	5.898024031	0.962202429	0.876764564	-0.13415095	0.302134234	0.670443466	1.149926025
AMPD2	17.19341117	4.706451227	16.34394811	4.797878936	1.754042555	4.155389311	0.950593686	0.866088821	-0.134313833	0.273735746	0.365587081	0.417431248
GPATCH2L	4.133370567	1.522797805	2.15615507	0.600240623	0.56008518	0.285177274	0.521645721	0.475104922	-0.134824172	0.368415505	0.93310109	1.340699609
EDEM3	27.70906519	3.287680946	9.42675937	2.354258471	1.801299164	0.729457511	0.340204886	0.309845975	-0.134852636	0.118650013	0.76512379	2.688980922
AIFM1	60.99665886	7.745542224	63.46448225	19.28209223	8.370820614	18.27162211	1.040458337	0.947595411	-0.13487608	0.126983057	0.434124083	1.773471442
GSTT2B	23.71914698	5.666699645	35.45877523	5.427031298	3.978404406	7.387840547	1.494943105	1.361304209	-0.135101079	0.238908239	0.733071948	1.61749819
SYMPK	12.66175393	2.940631448	12.64546057	6.003042929	2.161072539	5.457770799	0.998713182	0.909167378	-0.135524495	0.23224519	0.359996183	0.632332892
TAF4	3.299953191	1.317813901	2.463426327	0.616033406	0.555450256	0.418550608	0.746503415	0.679428427	-0.13582728	0.39934321	0.901656064	1.174948038
RHPN2	11.09074618	4.468739462	6.106883802	4.208124653	3.389462318	2.108892935	0.550628759	0.501147924	-0.135843454	0.40292505	0.805456729	0.999295584
CAMSAP3	3.147105058	1.293511558	4.179938553	0.560413956	0.493083327	0.677392895	1.328185261	1.208736663	-0.135956422	0.411016326	0.879855547	1.098070984
TTF1	37.87004795	7.398062391	9.281165598	8.071908977	4.259112754	1.800254406	0.24507932	0.223027094	-0.136029767	0.195353922	0.527646281	1.433480893
PTPRF	71.98251717	6.552391249	66.3384743	20.84571442	6.936855624	17.47947881	0.921591477	0.838516659	-0.136287927	0.091027537	0.332771307	1.870156091
ZNF431	2.22201674	0.728288575	0.713468202	0.524009842	0.260727691	0.15305389	0.321090381	0.292082091	-0.136605544	0.327760166	0.497562583	0.602237472
KIF2A	27.86836435	3.958368667	9.364577251	6.09253929	2.261132834	1.862275007	0.336028951	0.305664833	-0.136634957	0.142038069	0.371131432	1.385652538
SRPK2	12.11441052	3.432044317	5.276525492	3.565100865	1.82889997	1.412297539	0.435557759	0.396145184	-0.136834781	0.283302626	0.513000905	0.856617395
TMEM126B	94.67295975	182.1817408	47.07417645	15.63656117	32.82736804	7.07041538	0.497229373	0.452172016	-0.137039817	1.924327086	2.099398179	0.125621778
ZWILCH	32.7821839	8.098787852	10.23256258	8.508302584	5.168367676	2.414590752	0.312137917	0.283792299	-0.137348176	0.247048454	0.607449914	1.297971432
ATXN10	41.61561422	6.921259973	34.57640238	12.54668901	7.447004445	9.477712519	0.830851665	0.755395508	-0.137358726	0.166314017	0.593543399	1.835443758
ITGAE	13.30079453	55.40870125	9.814888377	2.404361645	9.383975766	1.612895446	0.737917449	0.670820652	-0.137532327	4.165818899	3.902896965	-0.094054746
ELP2	35.63421801	11.03659578	25.87068593	8.600055804	4.298955051	5.675793742	0.726006838	0.659971734	-0.137578899	0.30971904	0.499875251	0.690608025
MAST4	0.981061798	0.215839387	0.461831997	0.348929917	0.102490128	0.149304461	0.470747101	0.427892403	-0.137704147	0.220005904	0.293726971	0.41693351
CENPQ	45.35268875	7.190898653	10.40229681	10.29312942	5.358481169	2.145928983	0.229364501	0.208481687	-0.137721458	0.158555068	0.520588147	1.71515847
FRRS1	5.605323927	1.612388193	3.991986035	1.542554458	1.651460318	0.998040006	0.712177581	0.647004714	-0.138460797	0.287652991	1.070600983	1.896019506
LIG3	9.917065239	2.631695347	7.928569515	3.014689448	1.775452838	2.189440299	0.799487482	0.726257326	-0.138594632	0.265370378	0.588933908	1.150098403
AP2B1	40.70911964	14.68053614	15.58393329	15.95772238	21.39145359	5.548798066	0.382811847	0.347718674	-0.138714931	0.360620329	1.340507942	1.894227133
DCUN1D4	16.00958574	6.207217741	6.513244945	2.333051515	2.661850549	0.862096526	0.406834071	0.36951457	-0.138809257	0.387718823	1.140930893	1.557128727
GEMIN2	28.7491059	12.8421073	45.6364905	4.351831918	5.799060741	6.273510204	1.587405558	1.441579161	-0.139020701	0.446695885	1.332556232	1.576831544
ACACB	1.390165171	0.389623912	0.993193193	0.54231592	0.101631659	0.351841636	0.714442581	0.648776151	-0.13909728	0.280271668	0.187403052	-0.580681465
HINT3	73.42718656	31.10663509	41.83937534	19.7595066	15.99162326	10.22162241	0.569807687	0.5173015	-0.139469708	0.423639207	0.809312883	0.933861447
STRBP	19.22436985	3.186838177	7.166658398	6.163204873	3.344854059	2.085814762	0.372790289	0.338430217	-0.139505894	0.165770748	0.54271343	1.711001157
EML2	8.669101446	5.109738362	9.788113704	3.7837609	2.143799735	3.877082729	1.129080536	1.024663776	-0.139997801	0.589419606	0.566579071	-0.05701774
PKP2	13.25299514	3.522112983	4.920267883	5.66190671	3.676675456	1.907374983	0.37125705	0.336878561	-0.140189806	0.265759773	0.649370547	1.288919204
ATPIF1	205.8785068	114.8718425	460.0843768	37.57713076	72.73240261	76.19517511	2.234737292	2.02770072	-0.140260511	0.557959373	1.935549659	1.79451134
NPR3	5.369886301	1.060404759	3.256377673	0.82845123	0.662560858	0.455777193	0.606414641	0.550155733	-0.140464525	0.197472479	0.799758434	2.017912698
MGC39584	18.14576071	15.92268723	14.42342671	3.456363042	4.033780962	2.492383194	0.794864814	0.721099943	-0.140510287	0.877487998	1.167059395	0.411426689
ZNF251	6.41241739	4.963522089	2.821916789	0.93824398	0.972544069	0.374541473	0.440070666	0.399194113	-0.140644763	0.774048504	1.03655775	0.421304619
LINC-PINT	3.836552037	5.017216768	1.795494667	0.925349326	1.331497852	0.392817601	0.467996954	0.424507361	-0.140709569	1.307741097	1.438913732	0.137903152
IDH3G	52.84519251	11.79121008	81.60571447	16.82447797	13.20637054	23.56666873	1.544241029	1.400736996	-0.140711851	0.223127394	0.784949795	1.814732737
AASDH	6.788835066	2.412464733	2.09758388	1.709490435	1.126216267	0.479054366	0.308975525	0.280232259	-0.140869523	0.355357688	0.658802322	0.890573728
HMGB2	162.3617458	47.98054348	206.3218471	44.92093247	48.07879831	51.77129772	1.270754057	1.152498287	-0.14092023	0.295516307	1.070298315	1.856703316
ZNF330	39.58113753	18.32178309	39.04984239	5.120544213	3.187900919	4.580997997	0.986577062	0.89463108	-0.141138867	0.462891777	0.622570724	0.427562802
UBA2	74.8323641	20.97485022	39.27455382	24.88736547	15.8829612	11.84436853	0.524833797	0.475918937	-0.141144765	0.280291161	0.638193754	1.187068239
DHFR	55.70621373	12.49902862	45.41616466	17.27261369	9.085459804	12.76852299	0.815280049	0.73923514	-0.141262374	0.224374047	0.526003763	1.22916731
MED11	41.11748807	22.18343873	95.06450743	6.237149858	9.700708237	13.07485853	2.312021281	2.096287379	-0.141318168	0.539513472	1.555311073	1.527472269
STK26	79.34849388	18.69667801	32.85549011	29.16863041	22.69128829	10.94874802	0.414065706	0.375360374	-0.141583363	0.235627384	0.77793465	1.723141755
PXN-AS1	8.558589791	25.40036173	9.9735541	1.524671695	3.121647186	1.610456827	1.165326805	1.056264659	-0.14176324	2.967820909	2.047422535	-0.535595168
NDUFB5	58.43902657	16.81958394	110.6071871	10.35452497	13.30986589	17.7621937	1.892693866	1.715404015	-0.141892678	0.287814239	1.285415404	2.159024795
LAMA3	1.354051492	0.183740419	0.908164318	0.459312929	0.063242917	0.279204061	0.670701464	0.607873289	-0.141900126	0.135696774	0.13769026	0.021040093
PLBD2	16.36190082	1.760453801	25.35687914	4.051241491	1.124986459	5.689718553	1.549751427	1.404438261	-0.142043628	0.107594699	0.277689311	1.367864639
TOMM7	253.6592923	758.495556	331.3269638	42.62377258	181.8520178	50.45065668	1.306188946	1.183627202	-0.142148847	2.990213957	4.266445854	0.512786023
ECM1	3.184005116	0.354267421	3.33595732	1.296590802	0.241554191	1.230772934	1.047723605	0.949237749	-0.142416797	0.111264715	0.186299479	0.743627497
TRMT6	31.76443124	8.379814601	13.39327414	9.352377742	5.222042778	3.572547753	0.421643757	0.381993526	-0.142476406	0.263811259	0.558365254	1.081703031
CCS	16.25458305	8.743133901	26.23612155	3.300831064	2.256634186	4.826731003	1.614075333	1.462277502	-0.142490792	0.537887307	0.683656371	0.345967415
STXBP5	11.09463914	1.507845599	5.120616184	2.344242142	1.14377476	0.979987049	0.461539679	0.418040027	-0.142813595	0.135907584	0.487908113	1.84398351
C1GALT1	20.90988908	5.932730119	8.058465315	1.640299336	1.507894997	0.572545093	0.385390151	0.349049152	-0.142889496	0.283728436	0.91928038	1.695994203
PDE12	12.86195719	3.279227878	6.401179114	1.736581602	0.848724393	0.782401837	0.49768313	0.45054136	-0.143567931	0.254955589	0.488732802	0.93879997
SERPINB8	9.286260624	2.694707015	11.69077235	2.057667636	1.438626465	2.345009331	1.258932183	1.139644368	-0.143616875	0.290182144	0.699153955	1.268651428
NDUFB3	128.2351438	162.2841747	253.1752697	18.32702408	47.10456047	32.75264585	1.974304877	1.787122977	-0.143705877	1.265520277	2.570224181	1.022163577
ZNF281	24.3356138	8.34947213	4.881552526	3.169729989	2.597741816	0.575492006	0.200592949	0.181558684	-0.143834954	0.343096837	0.81954672	1.256210368
LINC00888	9.740636384	28.34050492	4.373033459	3.001549533	8.382765328	1.219359643	0.448947408	0.406243385	-0.144202129	2.909512665	2.792812591	-0.05905876
WDR6	48.69090234	14.65110412	33.26680043	7.395563021	2.062361841	4.572169133	0.683224151	0.61823138	-0.144212089	0.300900238	0.278864751	-0.109719663
GARNL3	1.467319245	1.131055026	0.719475811	0.591064967	0.55480588	0.262244786	0.49033352	0.44368183	-0.144237918	0.770830908	0.938654651	0.28418004
STIL	13.04938828	4.699562492	3.565846944	4.315986577	3.542612561	1.06715198	0.273257785	0.24725563	-0.144259229	0.360136612	0.820811765	1.188507135
NFE2L2	45.8546195	11.49183442	13.27531819	13.16477507	5.443078384	3.447950523	0.289508851	0.261907287	-0.144551253	0.250614541	0.413457758	0.722269816
SAR1B	32.38276186	6.654533622	37.06973967	4.275146967	3.602923173	4.426340771	1.144736815	1.035365756	-0.144875441	0.205496173	0.842760074	2.036010443
UBE3D	3.418574361	2.223302168	4.655179116	0.67215967	0.90544446	0.827777226	1.361731127	1.231518736	-0.145003295	0.650359458	1.347067521	1.050512936
FKBP15	13.88758673	3.561376198	8.905700185	2.963645472	1.097658063	1.718724147	0.641270536	0.579935813	-0.145039888	0.256443129	0.370374282	0.530345005
HPDL	64.18411497	22.21863181	51.53051774	3.7615948	2.453180341	2.73059372	0.80285469	0.725913838	-0.145340577	0.346170261	0.652164965	0.913755151
NCEH1	27.3381137	5.496505144	18.96806839	4.872294957	3.053956298	3.055933205	0.693832376	0.627206118	-0.14564753	0.201056489	0.626800373	1.640405143
TNNT1	42.16278432	28.61039391	53.04391982	8.678418546	11.98652331	9.867463899	1.258074406	1.137011755	-0.14597008	0.678569843	1.38118751	1.025339974
ATP2A2	79.50729522	14.16978192	39.84349892	22.30131897	14.62076642	10.0994095	0.501130101	0.452861533	-0.146115199	0.178219896	0.655600973	1.879159588
CLSTN1	38.36728437	4.79173383	31.49859748	13.8471043	6.069993819	10.27206938	0.820975422	0.741820756	-0.146268398	0.124891139	0.438358352	1.811439619
NME1	536.5563883	142.1724298	1357.722511	89.73479023	121.2586649	205.1166601	2.530437697	2.285809769	-0.14668161	0.264972019	1.351300478	2.350436583
RP11-111H13.1	58.11140644	15.11890282	70.55364666	9.829393344	8.616849563	10.77930464	1.21411012	1.09663987	-0.146809449	0.260171002	0.876641036	1.752526043
GTF2F1	63.13305756	17.15134441	60.03065971	20.53101957	13.60510727	17.62918612	0.950859376	0.858661016	-0.147143301	0.271669789	0.662661064	1.286417014
NUP37	38.75423338	8.743959032	70.4825345	9.3941247	8.682195657	15.4244674	1.818705425	1.641927044	-0.147521864	0.225625906	0.9242155	2.034296558
TATDN1	15.63347446	13.61081028	8.163420086	3.343514182	4.6581832	1.576168191	0.522175675	0.471410649	-0.147550905	0.870619664	1.393199773	0.678287633
CAP2	13.0948962	8.213910459	5.957777336	5.302782838	5.350418091	2.178014888	0.45496942	0.410730545	-0.147577339	0.627260448	1.008983067	0.685765461
LRRC37A3	1.06098796	0.62577025	0.384504731	0.52041068	0.287457554	0.170128873	0.362402539	0.326912725	-0.148687531	0.589799577	0.552366746	-0.09459832
LINC00707	8.979694905	11.08343945	5.580765749	1.792984003	0.950009862	1.004350376	0.621487234	0.560155793	-0.149896625	1.234277953	0.529848487	-1.22001554
RASSF9	1.913395881	0.870482826	0.323084072	1.152445882	0.78728213	0.175334967	0.168853751	0.152141606	-0.150359488	0.454941308	0.683140217	0.586501291
RABGAP1	9.953420804	3.396333042	3.153625796	3.663901387	3.665293382	1.045967558	0.316838387	0.285479179	-0.150361613	0.341222692	1.000379922	1.55176251
TAF1A	9.25012031	3.580136062	3.800539315	2.045186039	1.229193627	0.757066047	0.410863771	0.370169771	-0.150473038	0.387036702	0.601018002	0.634937821
PTCD3	23.97463043	9.887096228	9.286984225	6.687927256	4.116243628	2.333440212	0.387367148	0.348903348	-0.150874166	0.412398275	0.615473744	0.577659016
ZBTB38	12.73285027	2.985361159	3.770274712	2.401023749	1.307492675	0.640302864	0.296106106	0.266679105	-0.151009452	0.234461342	0.544556328	1.215731216
AIM2	13.4202383	3.624775256	5.163671991	1.798868351	0.634571959	0.62330035	0.384767533	0.346495812	-0.151149154	0.270097682	0.352761757	0.385212907
CCNE2	11.77049682	2.630050754	2.728428672	1.4783073	1.01844323	0.308519251	0.231802337	0.208697644	-0.151480799	0.223444328	0.688925253	1.624432037
CYP20A1	2.92091305	2.047347934	1.848032116	0.519907975	0.546172357	0.295919081	0.632689876	0.569175883	-0.152623977	0.700927381	1.050517368	0.583763127
FTL	4108.048961	1686.052556	875.9176092	918.692837	847.1398856	176.193877	0.213219856	0.191787581	-0.152832492	0.410426597	0.922114391	1.167821506
G6PD	35.60391448	6.45342441	42.04904256	16.60680146	5.876522844	17.63961783	1.181023019	1.062192372	-0.15299201	0.181256036	0.353862413	0.96515949
SYAP1	35.36582846	4.643448496	23.21257535	8.995024088	4.341259097	5.308894184	0.656356046	0.590203443	-0.153266294	0.131297603	0.482628957	1.878073903
NUP88	33.7772807	9.431432097	21.01866888	8.675076964	4.913983193	4.853910131	0.622272381	0.559523581	-0.153347279	0.279224138	0.566448369	1.020520797
SCYL2	17.40653295	4.303833137	3.947171751	4.5609246	4.357392745	0.929701648	0.226763811	0.203840609	-0.153748929	0.247253899	0.95537487	1.950073658
BCL9L	11.19505235	1.986163235	17.28868449	0.879870029	0.559463028	1.221257319	1.544314752	1.387997408	-0.15396195	0.177414377	0.635847352	1.841557536
TMEM47	9.702775312	0.904317935	5.328721392	1.621735404	0.751646815	0.800279805	0.549195588	0.493471255	-0.154353986	0.093201987	0.463483015	2.314083859
MIPEP	16.03765841	3.817437106	14.34079969	6.287795235	4.264686581	5.050648597	0.894195357	0.803246354	-0.154747527	0.238029581	0.678248324	1.510672706
HCFC2	3.919114387	0.994095568	1.086802916	0.747911127	0.55180391	0.186292524	0.277308292	0.249083771	-0.154859726	0.253653114	0.737793422	1.540360055
GGPS1	30.81744845	27.07433999	12.05219123	5.910024366	7.053732984	2.074422446	0.391083358	0.351000659	-0.156002408	0.878539313	1.193520119	0.442044135
AARS2	18.0838456	3.104065192	13.67388953	4.530400806	1.936347047	3.074024186	0.75613837	0.6785325	-0.156232346	0.171648512	0.427411863	1.316169597
ZDHHC17	6.275480656	1.662801773	1.728085355	1.38288944	1.642779906	0.341706337	0.275370995	0.247095919	-0.156305426	0.264968034	1.187932931	2.164563158
GBAS	43.51712144	12.86873766	30.34278022	12.78255717	15.91325724	7.99641798	0.697260738	0.625572636	-0.156520842	0.295716657	1.2449197	2.073765275
NQO1	226.2014858	84.70488426	480.9742664	50.11436262	33.78670308	95.60141229	2.12630905	1.907664934	-0.156543506	0.374466525	0.674192014	0.848322784
OCLN	3.055779875	0.739381138	1.294698827	0.790103473	0.361841542	0.300328865	0.423688511	0.380113334	-0.156574377	0.241961518	0.457967284	0.920466922
PRC1	102.9395538	38.36493613	57.46266457	44.347872	25.36282592	22.20209732	0.558217541	0.500635009	-0.157068277	0.372693826	0.571906267	0.617787795
LYSMD3	18.24532087	5.705651661	4.549879883	1.71270383	1.508184194	0.383023741	0.249372424	0.22363688	-0.157143813	0.312718625	0.880586689	1.493599888
ORC5	39.27215962	8.324782952	26.54529024	5.051930719	3.977945142	3.061493357	0.675931512	0.60600462	-0.157548282	0.211976704	0.787410866	1.893210899
C21orf59	58.74515703	9.102051239	68.90736239	12.98970275	4.879528425	13.65774563	1.172987968	1.05142865	-0.157837263	0.154941304	0.375645888	1.277651523
SNRPE	471.0622031	490.6518867	1128.499756	71.14178371	156.3044415	152.7589903	2.395649128	2.147247122	-0.157928386	1.041586193	2.197083533	1.076807493
ANP32E	265.1909961	58.87840337	89.64573312	60.99358903	93.34543288	18.47664485	0.338042145	0.302927654	-0.158229836	0.222022634	1.530413841	2.785143165
AIG1	10.00128305	5.12766963	18.22323969	1.905299822	2.536701871	3.110283777	1.822090185	1.632437971	-0.158566194	0.512701181	1.331392488	1.376745809
GPX4	268.5188648	798.9561391	275.9735172	62.49937206	194.3878655	57.54717607	1.027762118	0.920764068	-0.158602943	2.975419026	3.110237097	0.063931707
CASKIN2	6.061037972	1.925623194	5.158375515	0.782305759	0.886278499	0.59637923	0.851071308	0.762335216	-0.158854491	0.317705186	1.132905502	1.834266984
SRA1	34.55873529	23.09203035	61.04143616	4.818840435	6.148922474	7.620176813	1.766309897	1.581329972	-0.159600041	0.668196627	1.276017033	0.933302982
PRKAA1	23.96347699	8.98846894	8.041988268	6.631886618	6.94393409	1.991769639	0.335593548	0.300332282	-0.160155427	0.375090349	1.047052594	1.481023865
PAPD5	10.19071415	2.250044963	3.599556837	2.049182646	1.783214684	0.647667325	0.353219292	0.316061297	-0.16035976	0.220793649	0.870207781	1.978661243
POLR3A	14.4185035	4.293673208	7.236260073	4.109123685	2.729634099	1.844673844	0.501873171	0.44892147	-0.16085973	0.297789102	0.664286186	1.157513956
CAPG	122.8834887	21.95178369	224.5393659	35.29008026	38.43204869	57.67706637	1.82725416	1.634370507	-0.160942243	0.178639001	1.089032623	2.607928177
RCBTB1	4.39868129	2.598691544	3.053654492	1.779902928	1.439188578	1.104554658	0.694220447	0.620570168	-0.161799514	0.590788778	0.808577005	0.452742753
CYCS	245.9631597	74.16108599	305.8164183	40.80028794	36.12979999	45.34160532	1.243342372	1.111306013	-0.16196748	0.301512983	0.885528064	1.554317904
ZCCHC8	8.369094759	4.420366979	1.977051421	3.324480817	2.64895681	0.701838087	0.23623241	0.211112088	-0.162197719	0.528177432	0.796803157	0.593200704
PSMC5	120.0548271	48.20085001	195.7261915	32.34601368	31.40040381	47.12325306	1.630306721	1.456848857	-0.162292204	0.401490312	0.970765799	1.273758105
COMMD10	35.31239214	11.03058543	36.94880762	8.491627173	10.2106965	7.937644865	1.046341111	0.934761348	-0.162683266	0.312371515	1.202442865	1.944633538
ENO2	2.597847031	1.128379986	2.389901964	0.71714873	0.548960025	0.589332356	0.919954845	0.821771456	-0.162825831	0.434351974	0.765475838	0.817492245
CREM	55.99130863	60.04771954	54.48427053	9.618464097	11.45617545	8.36053029	0.973084428	0.86921677	-0.162848975	1.072447153	1.191060791	0.151340491
MAN2B1	21.26037856	3.48447125	22.94368595	9.608545065	6.061079332	9.261711263	1.079175796	0.963903609	-0.162969109	0.163895071	0.630800948	1.944412361
RPP40	71.05721006	17.53597572	109.8585182	12.85793232	17.79144156	17.75507462	1.546057299	1.380865459	-0.163021027	0.246786719	1.383693825	2.487188087
POGLUT1	14.05639942	4.206072092	11.73364635	2.213299348	1.564667679	1.649408289	0.834754762	0.745226031	-0.16367435	0.299228271	0.706939023	1.240339295
NPIPB11	5.284546609	6.366253791	4.060915848	1.513281852	0.421198664	1.037390388	0.768451137	0.685523577	-0.164747242	1.204692524	0.278334577	-2.113772922
RLF	12.17927445	1.888721028	2.493328602	2.703647967	1.452555596	0.493714105	0.204718977	0.182610351	-0.164876295	0.155076646	0.537257666	1.792632728
NDUFB1	70.03814697	151.593992	137.8945447	12.07804903	41.50503971	21.20614356	1.968849129	1.755759023	-0.165257714	2.164448926	3.436402653	0.666899333
INTS6	2.960655059	0.884292661	0.684202964	0.851860949	0.478264498	0.175549208	0.231098507	0.206077304	-0.165322314	0.298681421	0.561434937	0.910511342
CH17-360D5.2	36.20683066	31.27773656	20.02088907	3.641535446	3.984228312	1.795458685	0.552958895	0.493049899	-0.165438577	0.863862868	1.094106695	0.340879216
THUMPD2	25.54297248	15.9505785	9.759529482	4.787745109	4.233038651	1.630279489	0.382082762	0.340510919	-0.166184109	0.624460544	0.884140353	0.501664989
CFDP1	38.54725197	11.97456975	33.0580337	8.707845742	5.444204798	6.653973382	0.857597676	0.764135422	-0.166472657	0.310646522	0.625206849	1.009059682
CYSTM1	78.98178295	86.38450951	151.0354893	17.12898645	23.44117183	29.18350081	1.912282601	1.703749425	-0.166582573	1.093727013	1.368508983	0.32335221
STRN	15.70634215	2.538700178	5.456131498	4.011354156	3.015667189	1.241515571	0.347383971	0.309500364	-0.166590079	0.161635354	0.751782832	2.217573178
CPZ	13.92238422	3.764329017	20.59495522	4.408365598	1.669474498	5.809000225	1.479269276	1.317721976	-0.166838684	0.270379624	0.378705999	0.486091839
FAM200B	5.628200852	11.26783635	1.238537954	1.104927532	1.675491698	0.216594219	0.220059302	0.196025724	-0.166849371	2.00203167	1.516381527	-0.40083201
METTL8	9.507829094	2.673138872	4.559706921	1.602767546	1.114784059	0.684595672	0.479573925	0.427133475	-0.167066252	0.281151338	0.695536955	1.306780257
C8orf59	45.45273124	56.4139144	54.39108553	5.798353714	10.04624873	6.179829835	1.196651643	1.065790419	-0.167079462	1.241155655	1.732603636	0.481257594
CTNNAL1	140.4140458	21.35582853	50.80953291	47.09286489	21.20231444	15.17256476	0.36185506	0.32218394	-0.167527362	0.152091825	0.4502235	1.565698748
NIPAL1	5.069232015	1.381578711	2.235287254	0.718714124	1.383832729	0.282164952	0.440951854	0.39259692	-0.167572285	0.272542016	1.925428599	2.820629064
RAP2A	15.43519861	10.40290926	5.688226627	2.481067208	3.078628988	0.814040303	0.36852306	0.328100867	-0.16761549	0.673973139	1.240848687	0.8805642
NIF3L1	52.16330482	17.23399008	79.28556471	7.979955511	5.872496516	10.79387177	1.519949033	1.352623051	-0.168263103	0.330385319	0.735905922	1.155371765
UQCR11	129.1642473	442.8935945	160.6752	17.22497631	99.55189021	19.0668589	1.243960333	1.106930922	-0.168375289	3.428917861	5.779508107	0.753193365
SPICE1	3.02091447	0.832591019	1.021302448	0.925235433	0.496327642	0.278339472	0.338077247	0.300830969	-0.168399833	0.275608935	0.53643389	0.960777727
GON4L	12.38192741	4.876571116	5.578812122	4.400106954	0.913121319	1.763945272	0.450560881	0.400886908	-0.168526756	0.393845881	0.207522528	-0.924363228
ZNF765	3.491926172	0.709150086	0.964114089	0.534988755	0.190753046	0.13139688	0.276098074	0.245606807	-0.168830275	0.203082783	0.356555244	0.812057686
TMEM141	152.429202	385.7454861	249.5708936	29.84715718	120.387192	43.46815914	1.63729056	1.456358435	-0.168944899	2.530653451	4.033455893	0.672506522
BMPR2	7.842007396	1.407845029	3.834244661	1.184835229	0.479459729	0.515287293	0.488936629	0.43490207	-0.168956914	0.179526103	0.404663634	1.172529575
TRUB1	28.54771086	10.32658308	17.39392085	7.89412682	7.353454244	4.278016561	0.609293016	0.541923972	-0.169045738	0.361730688	0.931509515	1.36465451
VPS11	11.22158299	6.221895316	9.104920415	5.829512697	3.192090044	4.205479723	0.811375759	0.721411882	-0.169547017	0.554457898	0.547574079	-0.018023762
CNOT6L	8.173824789	1.64748386	4.102882821	1.162168527	0.693704982	0.518547372	0.50195385	0.446189482	-0.169898224	0.201556053	0.596905669	1.566321849
CDV3	144.2248626	29.92244012	86.24966414	27.83058423	14.10855397	14.79338107	0.598022162	0.531551222	-0.169990228	0.207470748	0.506944226	1.288919089
FGFBP3	9.465007981	1.371286553	14.65837715	1.798031464	0.383772555	2.475036097	1.548691473	1.376525465	-0.170018463	0.144879598	0.2134404	0.558978825
XRCC1	13.23795285	2.524198337	12.02894714	5.130048696	3.113278482	4.143256456	0.908671248	0.807644664	-0.170037734	0.190678904	0.606871136	1.67024497
UROD	87.74593088	70.81667332	152.8397355	19.78207605	26.68681757	30.6229067	1.74184414	1.548012788	-0.170198148	0.807065041	1.349040288	0.741176584
URI1	67.62999461	44.8382238	22.87353337	15.89659258	14.37101261	4.778036082	0.338215809	0.300569827	-0.170243908	0.662993159	0.904031007	0.447378271
IARS2	154.9668261	24.8670351	90.67328104	59.78307841	26.64600544	31.08464494	0.585114139	0.519957248	-0.170325073	0.160466828	0.445711498	1.473835084
BUB1B	55.45807108	9.091174076	14.0851104	17.49653377	14.37747154	3.946703763	0.253977647	0.225570608	-0.171122432	0.163928783	0.821732563	2.325599754
ING2	34.29896545	21.46463865	14.68997454	3.008520312	3.686825119	1.144082001	0.428292059	0.38028063	-0.171530472	0.62581009	1.225461269	0.969528063
SPAG1	5.491450944	1.934481747	2.21841208	1.731964614	1.045030713	0.621224867	0.40397558	0.358682194	-0.171561959	0.352271516	0.60337879	0.776376159
AHCYL1	108.9908744	24.1591472	88.11789247	41.26277653	14.77384078	29.61958967	0.808488719	0.717828323	-0.171588797	0.22166211	0.358042818	0.691769944
COBLL1	2.441057631	0.450262394	0.769522726	0.643361065	0.265746424	0.180060722	0.315241523	0.279875069	-0.1716746	0.184453816	0.413059538	1.163090114
MPP1	2.133508448	0.893284291	2.653083127	0.867551538	0.521354857	0.957767078	1.243530641	1.103988681	-0.171716676	0.418692643	0.600949723	0.521352729
TBCA	114.7460906	56.73864948	255.9123123	20.65593613	37.332526	40.89784063	2.230248638	1.979955804	-0.17173633	0.494471308	1.80735096	1.869917969
MRPS22	55.71491093	17.09314392	61.27191788	8.798705254	9.592339647	8.589155011	1.099740031	0.976183968	-0.17193756	0.306796576	1.090198997	1.829237211
OTUD4	16.15307133	3.252883107	7.337495351	3.204161492	1.501608369	1.291707261	0.454247691	0.403134256	-0.172218799	0.201378613	0.468643161	1.218579353
CHAC2	49.69649402	14.06204836	49.57574441	6.083650792	8.687300866	5.384152348	0.997570259	0.885019955	-0.17270847	0.282958559	1.427974938	2.335307975
SNED1	0.747137223	0.166517388	0.758660711	0.238679788	0.056680572	0.215014642	1.015423522	0.900849813	-0.172723076	0.222873901	0.237475375	0.091550234
GLYR1	39.56297115	14.12324055	35.75291576	14.07249385	11.12136487	11.28159041	0.903696429	0.801676698	-0.172817681	0.356981292	0.790290974	1.14653546
SLC3A2	363.3470985	49.83389136	368.9211274	61.76804595	27.84552378	55.63040704	1.015340783	0.900634077	-0.172951056	0.137152303	0.450807911	1.716733986
TRA2B	82.26025874	23.71382741	85.58402049	19.58821632	15.25978165	18.07425827	1.040405438	0.922710775	-0.173195435	0.288278055	0.779028647	1.434215362
RBX1	60.89441373	138.5649233	128.4289349	10.48635226	34.89768213	19.61258985	2.109042966	1.870296683	-0.173321345	2.275494826	3.327914347	0.548437997
UHRF1BP1L	9.574131901	2.346143783	2.976004688	2.944852549	1.657620002	0.811740322	0.310838071	0.275647187	-0.173340332	0.245050288	0.562887267	1.199768168
TRIM5	3.926443287	1.599273514	2.327653897	1.408267714	1.225635621	0.74029677	0.592814852	0.525679004	-0.173399478	0.407308446	0.870314365	1.095414877
DCAF16	15.87586906	5.397519347	8.477186186	1.044060968	0.627462316	0.494314204	0.533966749	0.473453389	-0.173527504	0.339982607	0.600982448	0.821861915
PMF1-BGLAP	42.58369165	16.80299257	55.04433939	9.0769751	9.69036362	10.40265717	1.292615489	1.146048883	-0.173624603	0.394587503	1.067576314	1.435922031
WBSCR22	92.55521408	25.37479199	173.780158	14.19356373	11.93186829	23.6252891	1.877583665	1.664507206	-0.173782079	0.274158428	0.840653449	1.616501362
SPPL2B	5.222943177	1.785646438	7.577648891	0.942428537	0.45724566	1.211904408	1.450838853	1.285937724	-0.174066509	0.341885098	0.485178071	0.505002807
SRP9	302.4159179	215.186064	380.8533227	70.93946313	88.62851376	79.17572574	1.2593693	1.116102692	-0.174231629	0.711556672	1.249354165	0.812131939
PSAT1	183.8010148	30.205307	194.9518427	54.43843185	39.32140867	51.14522044	1.060667935	0.939505763	-0.174999143	0.164336998	0.722309724	2.135960274
DNAJC21	29.8398735	5.110461875	13.80748254	6.70486134	1.932436665	2.747476751	0.462719205	0.409773836	-0.175309108	0.171262853	0.288214262	0.750929463
VPS53	4.16297103	0.857434575	2.367145833	1.41535961	0.643959803	0.712638589	0.568619338	0.503503551	-0.175461213	0.205966981	0.454979638	1.143388906
ATP5J2	189.6854676	373.2430976	370.5127097	31.87292207	100.7550162	55.11420857	1.953300452	1.729185935	-0.175820871	1.967694744	3.161147759	0.683942045
LSM10	78.74203464	389.4583189	54.26378313	7.73184661	33.2750177	4.716501562	0.689133617	0.610009717	-0.175951512	4.946002738	4.30363138	-0.200708527
RPE	44.93662124	12.03471941	37.1656171	7.980826868	5.316732022	5.841194656	0.827067458	0.731903442	-0.176351674	0.267815405	0.666188117	1.314690673
SORD	43.56109658	12.25047072	61.31190828	13.1773812	6.727987572	16.41061666	1.407492306	1.24536252	-0.17656127	0.281225031	0.510570915	0.860386346
ATP5C1	507.3569194	110.0121946	852.2382886	106.0811882	139.8014411	157.6621981	1.679760847	1.486240876	-0.176587893	0.21683393	1.317872127	2.603547964
C14orf166	49.49778095	11.91971255	72.05620758	10.90883695	12.25704428	14.04954489	1.455746221	1.28790493	-0.176732773	0.240813069	1.123588548	2.22212823
ATP5F1	307.4736638	63.90299419	447.8352391	69.74049245	58.74183015	89.86187622	1.456499505	1.288517948	-0.176792578	0.207832415	0.842291588	2.018899072
DPY19L3	4.06489913	1.226309286	2.146094715	0.729255275	0.657590629	0.340541712	0.52795768	0.466971887	-0.177086593	0.301682587	0.901728999	1.579662492
POLR2M	18.21921923	28.02323698	9.871274974	3.721327264	5.535719452	1.783176373	0.541805598	0.479177521	-0.17721507	1.538114045	1.487565876	-0.048208918
PAPOLG	5.7620821	3.169441466	1.348367917	2.211375419	1.955434768	0.457657321	0.234007064	0.206955959	-0.177228293	0.550051424	0.884261782	0.684907034
TTLL7	2.36212441	0.280684368	0.789603474	0.773227026	0.269888562	0.228544475	0.334276836	0.29557228	-0.177532413	0.118827089	0.349041812	1.554536102
TRPC4AP	53.01595873	11.00502523	44.57167761	19.28128271	11.77508272	14.33295591	0.840721901	0.74336112	-0.177565423	0.207579482	0.610700175	1.556800412
ZNF468	3.070043516	1.081115466	1.30650237	0.606570565	0.244012181	0.228215463	0.425564772	0.376238935	-0.177729577	0.352149884	0.402281606	0.192016169
ADGRA2	4.496984268	1.071990573	5.322896644	0.743399729	0.587386572	0.777848728	1.183659165	1.046339806	-0.177902264	0.238379881	0.790135574	1.72883774
MED13	12.92713741	2.113003222	5.250090268	2.626924844	0.774311609	0.942910081	0.406129378	0.358940638	-0.178194118	0.163454844	0.294759711	0.850647218
GK5	6.550087045	2.039894346	2.914614669	1.317677499	0.866364228	0.518153203	0.444973425	0.393232186	-0.178337767	0.311430113	0.657493377	1.078067914
QARS	56.26274109	22.26105018	50.34366378	23.55431313	20.77700074	18.62358292	0.894795788	0.790665506	-0.178490979	0.395662382	0.882089009	1.156654334
PRKAA2	9.894291514	3.161669925	3.521627139	2.505772333	1.794526532	0.788056822	0.355925145	0.314496577	-0.178529541	0.319544853	0.716157054	1.164257559
MIEN1	48.70136999	190.4462136	49.59226489	7.097780738	36.48010739	6.385117734	1.018293015	0.899593545	-0.178807545	3.910489862	5.139649806	0.39432072
SRP19	10.4167108	6.368610525	16.82763941	1.651926819	3.615355934	2.357171755	1.615446538	1.426922626	-0.179025899	0.61138402	2.188569065	1.839837163
NDUFB6	181.4992268	33.00968184	501.3985532	31.99956383	46.26639678	78.06049771	2.762538232	2.439423804	-0.17945401	0.1818723	1.445844607	2.99091477
PRKCA	9.203342123	1.954725372	5.57220096	3.883624663	1.642857574	2.076300423	0.605454071	0.534629529	-0.179478002	0.212392992	0.423021717	0.993995565
FAM169A	2.935515784	0.511673559	0.981536438	0.562191962	0.350610921	0.165968278	0.334365921	0.295216383	-0.179655025	0.174304482	0.623649829	1.839126533
MGST3	44.22344889	17.99723536	136.7202624	7.401213488	12.43560342	20.1986038	3.091578469	2.729093523	-0.179921789	0.40696137	1.68021142	2.045679016
TMEM33	61.20355731	12.31654755	63.48251797	8.626882142	4.642669385	7.896118481	1.037235755	0.915292263	-0.180439452	0.20123908	0.538163071	1.419132898
WDR46	67.06127535	27.79059853	79.6297162	18.96991131	13.20304235	19.87044302	1.187417265	1.047471582	-0.180915891	0.414406055	0.695999161	0.748040485
SLC4A11	1.801778007	0.45918957	1.779972109	0.669723309	0.176965429	0.583510405	0.987897567	0.871270862	-0.181240164	0.254853577	0.264236629	0.052161866
EBLN3	28.41137192	23.40206043	9.50625773	3.003781227	2.633077573	0.886319875	0.334593407	0.295068052	-0.181361295	0.823686392	0.876587666	0.089803225
ANKRD52	14.33429699	1.765974113	13.53026096	2.628099338	0.696631229	2.18743856	0.943908234	0.832327199	-0.181495827	0.123199213	0.265070357	1.105382296
CAPN15	11.68902101	8.733614103	17.57111597	1.073422391	1.111302297	1.422809712	1.503215364	1.325489131	-0.181526877	0.747163864	1.03528891	0.470536839
MPHOSPH6	48.37276792	20.29538263	39.21148614	8.810682267	11.07056381	6.29720855	0.810610759	0.714724281	-0.181622523	0.419562152	1.256493365	1.582446606
MYCBP	37.55800657	39.06784877	58.38894066	6.248419211	14.27907435	8.563477317	1.554633645	1.370503007	-0.181869151	1.040200275	2.28522989	1.135477981
ARHGEF12	7.81218587	1.060596335	4.141364103	2.37685508	0.602789223	1.110633024	0.53011592	0.467269979	-0.182051518	0.13576179	0.253607899	0.901522193
TICRR	14.14153224	4.249688377	5.143482711	4.586918771	1.176071793	1.470327754	0.363714668	0.320548025	-0.182266589	0.300511168	0.256396909	-0.229039742
C2orf69	10.8589161	4.662910111	3.148613681	0.898526289	0.705580558	0.229608544	0.289956535	0.255539039	-0.182292942	0.42940843	0.785264233	0.870827674
KIAA0907	40.12999405	36.88062294	22.1565446	6.310622313	11.15791263	3.070317165	0.552119309	0.486531599	-0.18244655	0.919028866	1.768116055	0.944030891
ABRACL	37.68639699	31.89020764	58.023258	7.142618766	8.118578412	9.689388249	1.539633996	1.356559627	-0.18263497	0.84619943	1.136638911	0.425704391
PLGRKT	17.50457491	4.513530923	32.45342866	2.648581036	3.917724519	4.325967894	1.85399696	1.633315287	-0.18283557	0.257848645	1.479178649	2.520199936
PET100	54.22722247	61.28692859	179.7332837	5.290356349	13.96650873	15.44701606	3.314447532	2.919844154	-0.182877047	1.130187492	2.639993946	1.223972493
CEP44	4.52414956	1.232875238	1.888642019	1.171767141	1.054488684	0.43089148	0.41745791	0.367727908	-0.182992072	0.272509832	0.899913171	1.723477524
STK3	4.158268565	0.772999019	1.406161298	1.752412061	1.072672545	0.521936421	0.338160289	0.297838866	-0.183175222	0.185894443	0.612112053	1.719312132
TNRC6A	12.04672175	1.963686508	4.308319255	3.350755604	0.583713187	1.055378269	0.357634163	0.314967247	-0.183282745	0.163005882	0.17420345	0.095849171
FAM206A	50.42260092	40.84989196	19.04558073	10.34313232	13.0363323	3.439331542	0.377719126	0.332523208	-0.1838588	0.810150433	1.260385336	0.637603149
S100P	292.1403515	460.1527859	774.7823643	47.81765531	138.7171539	111.6417984	2.652089519	2.334740123	-0.183867499	1.57510862	2.900961015	0.881079587
LRSAM1	7.639144841	2.467398304	4.901258985	2.458529176	1.027906117	1.388611952	0.64159786	0.564814103	-0.183893218	0.322994046	0.418097994	0.372333549
SNX9	20.10024028	3.731389769	12.42760695	6.365449012	4.216905965	3.464497821	0.618281512	0.544266055	-0.183951806	0.185639063	0.662467951	1.835350341
QTRT1	13.06622691	7.104044851	19.91413868	4.786246903	3.735264975	6.42110896	1.524092519	1.341574952	-0.184022824	0.5436952	0.780416274	0.521445772
BARD1	6.521206487	2.163232741	2.095683712	1.210838261	1.115248569	0.34248972	0.321364416	0.282853401	-0.184155673	0.331722779	0.921054946	1.473309137
RNF170	12.63949803	4.654632	11.47732316	1.699666753	2.010723616	1.358173172	0.908052134	0.799082038	-0.184431505	0.368260827	1.1830105	1.683663031
MCM8	14.79395254	2.344096043	4.597709649	4.615192942	2.199853859	1.262056129	0.310783047	0.273456851	-0.184594601	0.158449612	0.476654798	1.588920689
CFAP36	24.88707022	10.3189956	17.65474676	5.221037905	4.418239224	3.258310868	0.70939434	0.624073398	-0.184872103	0.4146328	0.846237722	1.029228752
FGD6	4.587104821	0.940947295	1.299557649	1.417580119	0.453813764	0.353289916	0.283306726	0.249220423	-0.184942557	0.205128797	0.320132709	0.642140049
SPAG7	50.53699564	18.0716693	103.8746205	8.903123108	12.57447139	16.09722763	2.055417407	1.8080428	-0.185002572	0.35759287	1.412366339	1.981724468
MRPS25	55.69101179	17.2444918	100.9704684	7.803494489	7.515193712	12.44431397	1.813047836	1.594710419	-0.185122519	0.30964587	0.963054914	1.636998859
PAFAH1B1	37.61396672	7.657440184	25.72278829	6.69561902	4.33767298	4.02662116	0.683862685	0.601381463	-0.185426273	0.203579703	0.647837484	1.670038212
SNRPC	670.9614779	240.9743503	1274.796704	116.5026539	230.3124588	194.6365527	1.899955133	1.670661965	-0.185545496	0.359147817	1.976885942	2.460579983
DDX60L	1.536025794	0.50691244	0.961656955	0.402714034	0.125053042	0.221660517	0.626068233	0.550416669	-0.185795739	0.330015578	0.310525662	-0.087821626
KIF4A	43.85268419	8.416405323	12.4550384	17.98016138	15.88156819	4.489648326	0.284019978	0.249700113	-0.18579594	0.191924519	0.88328285	2.202336467
CLUAP1	3.845556487	1.108909283	1.905691887	1.122490774	0.611302031	0.48903119	0.495556857	0.435666111	-0.185827699	0.2883612	0.544594258	0.917304714
NCOA4	71.9920088	21.19490258	30.77320379	23.92395773	21.70435405	8.987962637	0.427453051	0.375688786	-0.186227917	0.294406323	0.907222554	1.623647852
SDHAF3	23.41184903	27.24445825	20.97292124	3.938969144	7.038798632	3.101030417	0.895825068	0.787269538	-0.186359381	1.163703824	1.786964653	0.618787175
SLC35B3	29.7260919	27.62492768	11.00142274	5.651417012	7.163923725	1.837792618	0.370093141	0.325191472	-0.186598975	0.929315827	1.267633181	0.447896445
ARL1	68.16680622	9.706998854	98.67981191	10.55761653	6.226030024	13.42751839	1.447622639	1.271832364	-0.186777049	0.14240067	0.58971928	2.050072432
SERF2	140.2493795	401.3127991	198.1618851	28.97306354	104.3564677	35.96075824	1.412925217	1.241179008	-0.186973908	2.861422991	3.601844435	0.332003092
IL18	13.0184153	2.00559048	18.73137846	2.583764477	3.563062958	3.265466714	1.438837065	1.263840703	-0.187088594	0.154057958	1.379020027	3.162098293
ZUFSP	20.67954115	4.926303999	6.499107637	4.218061823	2.256582018	1.16438193	0.314277168	0.276046672	-0.187125257	0.238221146	0.534980783	1.167185587
MGST1	106.1919721	48.22939775	179.6668687	15.68756972	24.04234888	23.31210662	1.691906319	1.486024097	-0.187192179	0.454171787	1.532573197	1.754645986
SWI5	109.3368141	170.8155079	186.2167603	15.76438541	30.0169648	23.57692507	1.703147853	1.49558162	-0.187497037	1.562287224	1.904099908	0.285449463
pk	10.61684057	1.756014852	5.90341238	3.459423559	2.523805888	1.689101653	0.556042294	0.488261014	-0.187542034	0.165399004	0.72954521	2.141046842
SOD1	528.5761284	127.1276849	1359.520275	111.1580473	130.8694248	251.0513783	2.572042516	2.258508352	-0.187544242	0.240509698	1.17732749	2.291348709
HEATR6	9.190286283	4.488851016	4.359911049	3.498608487	2.791566942	1.457372626	0.474404269	0.416557792	-0.187600329	0.488434297	0.797907783	0.708057513
POLR1B	30.89736734	11.08620345	15.67695178	5.05310714	2.82646397	2.251181405	0.507387947	0.445504388	-0.187649606	0.358807381	0.55935168	0.640546065
URB2	27.41968879	8.692607514	15.48567732	3.66571631	5.093292023	1.817566304	0.564764883	0.495828414	-0.187809435	0.317020648	1.389439769	2.131854582
FNDC3B	9.024071854	3.896550404	2.835488006	3.561901082	3.197634331	0.982280338	0.314213811	0.275774177	-0.188259224	0.431795144	0.897732491	1.055938592
ULBP1	8.383552409	0.987569296	4.226851481	1.057644908	0.296251949	0.467975882	0.50418382	0.442469754	-0.188370983	0.117798428	0.280105304	1.249649017
ARMCX3	16.35113026	3.427520809	13.92117723	1.84786385	0.97577077	1.380660344	0.851389293	0.747165622	-0.18839087	0.209619809	0.528053389	1.332908742
EIF5	154.7921066	30.00397941	80.38596706	28.89362735	16.47110369	13.16736243	0.519315673	0.455718566	-0.188468619	0.19383404	0.570060086	1.55629204
PSMD4	183.602036	48.0466556	335.2715292	51.17555557	47.33361758	81.98250733	1.826077404	1.601985683	-0.188886665	0.261689122	0.924926306	1.821484468
ANKRD36C	0.935085805	0.124948062	0.412033397	0.486480994	0.059366745	0.188040724	0.440636993	0.386532519	-0.189000826	0.133622028	0.12203302	-0.130886295
ANKIB1	14.20028171	6.756846864	4.863172934	3.534330353	2.151301578	1.061767538	0.342470173	0.300415477	-0.189019205	0.475824846	0.608687181	0.355270374
NDUFA1	418.4686691	386.149391	1029.530284	61.66422318	171.2266609	133.052417	2.460232652	2.157692259	-0.189305636	0.922767747	2.776758581	1.589362266
DMTF1	7.584510706	2.271475028	2.390129046	2.218411432	0.856719588	0.613064104	0.315132925	0.276352752	-0.189449519	0.299488671	0.386186068	0.366794691
POC5	6.820791908	3.011860004	2.219031848	2.006042324	1.611918626	0.572223376	0.325333463	0.285249902	-0.18969283	0.441570428	0.803531714	0.863711407
GSTM3	148.5577317	52.97620137	354.5779709	28.75768902	40.90315652	60.17418923	2.386802537	2.092455662	-0.189882162	0.356603462	1.422338092	1.995871824
ENO3	25.89792828	15.78456193	26.74713205	6.782340902	7.48504422	6.140397783	1.032790413	0.905350803	-0.189998696	0.609491298	1.103607785	0.85655001
IL1RAP	4.739925422	0.99759291	2.320757998	1.017340378	0.990121144	0.436641758	0.489619096	0.429199281	-0.190012167	0.210465951	0.973244712	2.209215749
HERC6	2.18702047	0.443867021	0.670668162	0.975290214	0.370469177	0.262057488	0.306658383	0.268696932	-0.190652545	0.202955129	0.37985532	0.904289229
FSD1L	2.456695136	1.285973088	0.635214101	0.610581968	0.682504351	0.138327535	0.25856448	0.226550312	-0.190692624	0.523456521	1.117793166	1.094511646
PTBP2	4.499742933	3.236791464	1.013808179	2.987049171	3.055876953	0.589634682	0.225303577	0.197397046	-0.190769821	0.719328084	1.023042065	0.50814363
PPIP5K1	5.610629642	1.535651534	5.38973396	1.673540535	1.302936429	1.40836009	0.960629075	0.841545251	-0.190938625	0.273703957	0.778550864	1.508175003
MAP4K5	13.910137	2.646372656	4.879527845	4.980619133	2.712295039	1.530333588	0.350789345	0.307257702	-0.191155753	0.190247778	0.544569855	1.517237519
CRNDE	11.21036757	27.92783037	5.030862032	1.887058381	4.409398412	0.741718041	0.448768696	0.393055164	-0.191240239	2.491250193	2.336651827	-0.092427136
KIF16B	2.673325613	0.398836668	0.930786678	1.045318263	0.215403952	0.31876614	0.348175573	0.304946494	-0.191258863	0.149191205	0.206065425	0.465939975
KIF26A	26.62386666	8.198656396	43.40502697	3.657956427	2.749745634	5.222937566	1.630305152	1.427829355	-0.191318457	0.307943865	0.751716345	1.287520987
SVBP	18.29242823	39.92402184	15.28813347	3.207427208	5.840274353	2.347621705	0.835762933	0.731932965	-0.191382253	2.182543582	1.820859516	-0.261390844
PHRF1	13.40193684	2.640659231	9.330724737	2.454218089	0.6147809	1.496333844	0.69622211	0.609698808	-0.191450904	0.197035642	0.250499702	0.346352263
APOBEC3B	25.88232252	6.956253294	29.31657078	10.0798652	9.28609632	9.994071865	1.13268702	0.991488642	-0.192081125	0.268764648	0.921252034	1.777252516
YTHDF2	55.87033954	26.50354611	27.87301878	9.468653537	7.580675968	4.134111995	0.498887585	0.436610335	-0.192368487	0.474375963	0.800607598	0.755064399
ANAPC11	67.04673785	121.6834599	99.08188458	10.26142229	25.33356964	13.27011935	1.477803212	1.293204682	-0.192503534	1.814905002	2.468816596	0.44392563
CCND2	3.216731707	0.991845655	2.74432221	0.493379157	0.480510533	0.368330399	0.853139913	0.746546329	-0.192550566	0.308339565	0.973917374	1.659279359
RP11-140L24.4	6.558496061	5.131369681	5.931658784	3.17171043	3.748269067	2.509776	0.904423625	0.791300484	-0.192773038	0.78240036	1.181781613	0.594984518
RIPK1	22.55876449	6.31025992	9.705338964	5.664018256	4.502174817	2.131968458	0.430224757	0.376405647	-0.192802272	0.279725422	0.794872935	1.506712881
SMAD5	20.17894612	7.459664008	8.993595669	2.86619836	2.599188272	1.117271509	0.44569204	0.389809556	-0.19327774	0.3696756	0.906841727	1.294590955
C1orf131	16.83377506	6.123714459	12.07221719	2.975326756	3.141746415	1.866194307	0.717142598	0.627223314	-0.193280832	0.363775471	1.055933238	1.537398448
DUXAP8_1	18.08673971	16.58017949	8.043823985	3.548477657	3.709528519	1.380174098	0.444735984	0.388948229	-0.193371003	0.916703605	1.045385903	0.189508358
HRSP12	48.36746755	24.35008867	42.48520952	8.613815817	10.5162935	6.616257141	0.878383998	0.768098283	-0.193560847	0.503439396	1.22086352	1.278011907
TUG1	41.28669381	12.65436457	17.18387227	6.035946928	2.607012803	2.19677783	0.416208485	0.363949163	-0.193569431	0.306499828	0.431914467	0.494859376
PHF8	10.60480957	2.344652566	6.412879853	1.590130102	0.952322578	0.840600543	0.604714286	0.528636331	-0.193978084	0.221093321	0.598896013	1.437650084
SEC24C	42.90337754	9.581872116	34.26129849	13.09972646	10.73728128	9.142981258	0.798568795	0.697952074	-0.194288722	0.223336079	0.819656907	1.87580382
SEC24A	23.76350272	7.40912033	7.033264905	7.762307007	8.442643408	2.007866119	0.295969201	0.258668733	-0.194341377	0.3117857	1.08764616	1.80258262
ZNF432	5.15122265	1.860943688	1.21938793	1.816209024	0.694155932	0.37565332	0.236718157	0.206833748	-0.194698763	0.361262522	0.382200464	0.081281934
NPHP4	1.331378557	0.351852335	1.078924	0.591250778	0.14904821	0.418562086	0.810381085	0.707926488	-0.195000946	0.264276702	0.252089665	-0.068112275
SNRNP27	40.63789026	27.87368407	55.51984613	5.610706408	8.870974255	6.695197567	1.36620887	1.193289593	-0.195233858	0.685903818	1.581079745	1.204831944
ME2	11.47663823	2.038954686	6.416995381	3.744773622	2.538441575	1.828687668	0.559135459	0.488330632	-0.195339562	0.177661319	0.677862491	1.931863035
ASNSD1	78.03570701	47.84756692	33.67408516	11.64423298	9.855508163	4.387371677	0.431521498	0.376784945	-0.195691114	0.613149656	0.846385347	0.465075404
[truncated: 1,047,996 more chars]
