# Supplementary material for: Global analysis of polysome-associated mRNA in vesicular stomatitis virus infected cells
Source: PLoS Pathog. 2019 Jun 21;15(6):e1007875. doi: 10.1371/journal.ppat.1007875 (PMC6608984; doi:10.1371/journal.ppat.1007875)
Supplement: S3 Dataset — (XLSX) [file ppat.1007875.s009.xlsx]

## Sheet: 6hpi TE Increased
GO_Term_Id	GO_Term	pvalue	BH_pvalue	GO_Term_Gene_Total	Gene_Count_GO_Term	Gene_Ids
GO:0003723	RNA binding	2.83049e-18	4.39206e-14	1306	108	CLTC, EIF3A, RANBP2, HLTF, EIF5B, TPR, HSP90AB1, THOC2, ESF1, SSB, MKI67, HMGN5, SON, BCLAF1, FASN, HNRNPU, FASTKD5, LRPPRC, RRBP1, UTP14A, ZC3H13, HSP90B1, GOLGB1, DHX29, HSPD1, RBM25, HSP90AA1, EIF3C, DDX21, PRKDC, TOP2A, CDC5L, EPRS, PPIG, DDX46, NKRF, SKIV2L2, YTHDC2, PRRC2C, HSPA9, DSP, SLTM, ASCC3, WDHD1, ZNF638, PRPF40A, TOP1, POLR2A, UTP20, POP1, TNPO1, YLPM1, PRPF8, DNMT1, MPHOSPH10, SMG…
GO:0044822	poly(A) RNA binding	8.76104e-18	6.79725e-14	1043	94	CLTC, EIF3A, HLTF, EIF5B, TPR, HSP90AB1, ESF1, SSB, MKI67, HMGN5, SON, BCLAF1, FASN, HNRNPU, FASTKD5, LRPPRC, RRBP1, UTP14A, ZC3H13, GOLGB1, DHX29, HSPD1, RBM25, HSP90AA1, EIF3C, DDX21, PRKDC, TOP2A, CDC5L, PPIG, DDX46, NKRF, SKIV2L2, YTHDC2, PRRC2C, HSPA9, DSP, SLTM, ASCC3, ZNF638, PRPF40A, TOP1, POLR2A, UTP20, POP1, TNPO1, YLPM1, PRPF8, MPHOSPH10, SMG1, SND1, DDX24, NAA15, SFPQ, RBBP6, ACO1, DH…
GO:0016887	ATPase activity	1.96383e-13	1.01576e-09	271	47	CENPE, RECQL, HLTF, KIF20B, ATRX, SMARCA1, RAD50, ATAD2, SMARCA5, CHD1, KIF15, DHX29, HSPD1, HSP90AA1, DDX21, TOP2A, DDX46, YTHDC2, MDN1, ASCC3, TOP1, MSH2, KIF21A, MYH10, MRE11A, DDX24, DHX9, DYNC2H1, DHX36, ATP6V1A, DDX5, VCP, SNRNP200, BPTF, CHD4, DYNC1H1, SKIV2L, MCM6, SMARCA4, DDX10, CHD6, IDE, TOP2B, VWA8, RNF213, DDX1, ABCE1
GO:0004386	helicase activity	2.85593e-13	1.10789e-09	125	32	RECQL, HLTF, ATRX, SMARCA1, RAD50, SMARCA5, CHD1, DHX29, DDX21, DDX46, SKIV2L2, YTHDC2, ASCC3, CHD9, SHPRH, MRE11A, DDX24, DHX9, DHX36, EP400, DDX5, SNRNP200, CHD4, BTAF1, SKIV2L, MCM6, SMARCA4, DDX10, CHD6, DDX60, DDX1, HELLS
GO:0017111	nucleoside-triphosphatase activity	1.21544e-12	3.77199e-09	487	62	CENPE, RECQL, HLTF, EIF5B, KIF20B, ATRX, SMARCA1, RAD50, ATAD2, SMARCA5, CHD1, KIF15, SMC3, DHX29, HSPD1, HSP90AA1, MYO1B, DDX21, TOP2A, DDX46, SKIV2L2, YTHDC2, MDN1, ASCC3, CHD9, TOP1, SHPRH, MSH2, KIF21A, MYH10, MRE11A, KIF13B, DDX24, MYO6, DHX9, DYNC2H1, DHX36, EP400, ATP6V1A, DDX5, VCP, SNRNP200, BPTF, CHD4, GFM1, DYNC1H1, BTAF1, SKIV2L, MCM6, SMARCA4, DDX10, CHD6, IDE, TOP2B, VWA8, RNF213, S…
GO:0043233	organelle lumen	1.50314e-12	3.88737e-09	2200	138	CENPE, CENPF, EIF3A, HLTF, HSPG2, TPR, KIF20B, COL4A1, ATRX, SMARCA1, RAD50, THOC2, ESF1, MKI67, SMARCA5, HMGN5, RIF1, SON, BCLAF1, AGRN, HNRNPU, CASC5, LRPPRC, UTP14A, SMC3, HSP90B1, COL15A1, SMC2, HSPD1, RBM25, PPP1R12A, HSP90AA1, ATR, CTR9, SMCHD1, COL4A2, DDX21, PRKDC, RRM1, TOP2A, CDC5L, CTNNB1, COL18A1, PPIG, SYNE2, DDX46, NKRF, NIPBL, SKIV2L2, HSPA9, MDN1, MIS18BP1, WDHD1, CHD9, ZNF638, PR…
GO:0031974	membrane-enclosed lumen	2.13854e-12	4.74054e-09	2249	139	CENPE, CENPF, EIF3A, HLTF, HSPG2, TPR, KIF20B, COL4A1, ATRX, SMARCA1, RAD50, THOC2, ESF1, MKI67, SMARCA5, HMGN5, RIF1, SON, BCLAF1, AGRN, HNRNPU, CASC5, LRPPRC, UTP14A, SMC3, HSP90B1, COL15A1, SORL1, SMC2, HSPD1, RBM25, PPP1R12A, HSP90AA1, ATR, CTR9, SMCHD1, COL4A2, DDX21, PRKDC, RRM1, TOP2A, CDC5L, CTNNB1, COL18A1, PPIG, SYNE2, DDX46, NKRF, NIPBL, SKIV2L2, HSPA9, MDN1, MIS18BP1, WDHD1, CHD9, ZNF…
GO:0032991	macromolecular complex	2.79273e-12	5.41685e-09	2958	174	CENPE, CLTC, AKAP9, CENPF, EIF3A, RANBP2, TPR, KIF20B, COL4A1, ATRX, HSP90AB1, SMARCA1, RAD50, THOC2, SSB, LAMB1, SGOL2, MKI67, SMARCA5, HMGN5, ITGA2, LAMA5, APC, HNRNPU, CASC5, LRPPRC, RRBP1, KIF15, UTP14A, SMC3, ITPR2, DHX29, COL15A1, SORL1, ITGA1, SMC2, HSPD1, RBM25, PPP1R12A, CEP290, CTR9, EIF3C, NES, COL4A2, MYO1B, DOCK7, UTRN, PRKDC, EEA1, TOP2A, CDC5L, CTNNB1, SPTSSA, EPRS, COL18A1, IPO7, …
GO:0016462	pyrophosphatase activity	5.03579e-12	7.33946e-09	514	62	CENPE, RECQL, HLTF, EIF5B, KIF20B, ATRX, SMARCA1, RAD50, ATAD2, SMARCA5, CHD1, KIF15, SMC3, DHX29, HSPD1, HSP90AA1, MYO1B, DDX21, TOP2A, DDX46, SKIV2L2, YTHDC2, MDN1, ASCC3, CHD9, TOP1, SHPRH, MSH2, KIF21A, MYH10, MRE11A, KIF13B, DDX24, MYO6, DHX9, DYNC2H1, DHX36, EP400, ATP6V1A, DDX5, VCP, SNRNP200, BPTF, CHD4, GFM1, DYNC1H1, BTAF1, SKIV2L, MCM6, SMARCA4, DDX10, CHD6, IDE, TOP2B, VWA8, RNF213, S…
GO:0016818	hydrolase activity, acting on acid anhydrides, in phosphorus-containing anhydrides	5.12345e-12	7.33946e-09	516	62	CENPE, RECQL, HLTF, EIF5B, KIF20B, ATRX, SMARCA1, RAD50, ATAD2, SMARCA5, CHD1, KIF15, SMC3, DHX29, HSPD1, HSP90AA1, MYO1B, DDX21, TOP2A, DDX46, SKIV2L2, YTHDC2, MDN1, ASCC3, CHD9, TOP1, SHPRH, MSH2, KIF21A, MYH10, MRE11A, KIF13B, DDX24, MYO6, DHX9, DYNC2H1, DHX36, EP400, ATP6V1A, DDX5, VCP, SNRNP200, BPTF, CHD4, GFM1, DYNC1H1, BTAF1, SKIV2L, MCM6, SMARCA4, DDX10, CHD6, IDE, TOP2B, VWA8, RNF213, S…
GO:0016817	hydrolase activity, acting on acid anhydrides	5.20294e-12	7.33946e-09	517	62	CENPE, RECQL, HLTF, EIF5B, KIF20B, ATRX, SMARCA1, RAD50, ATAD2, SMARCA5, CHD1, KIF15, SMC3, DHX29, HSPD1, HSP90AA1, MYO1B, DDX21, TOP2A, DDX46, SKIV2L2, YTHDC2, MDN1, ASCC3, CHD9, TOP1, SHPRH, MSH2, KIF21A, MYH10, MRE11A, KIF13B, DDX24, MYO6, DHX9, DYNC2H1, DHX36, EP400, ATP6V1A, DDX5, VCP, SNRNP200, BPTF, CHD4, GFM1, DYNC1H1, BTAF1, SKIV2L, MCM6, SMARCA4, DDX10, CHD6, IDE, TOP2B, VWA8, RNF213, S…
GO:0070013	intracellular organelle lumen	1.15471e-11	1.49313e-08	2184	135	CENPE, CENPF, EIF3A, HLTF, HSPG2, TPR, KIF20B, COL4A1, ATRX, SMARCA1, RAD50, THOC2, ESF1, MKI67, SMARCA5, HMGN5, RIF1, SON, BCLAF1, AGRN, HNRNPU, CASC5, LRPPRC, UTP14A, SMC3, HSP90B1, COL15A1, SMC2, HSPD1, RBM25, PPP1R12A, ATR, CTR9, SMCHD1, COL4A2, DDX21, PRKDC, RRM1, TOP2A, CDC5L, CTNNB1, COL18A1, PPIG, SYNE2, DDX46, NKRF, NIPBL, SKIV2L2, HSPA9, MDN1, MIS18BP1, WDHD1, CHD9, ZNF638, PRPF40A, BRC…
GO:0006200	ATP catabolic process	1.52072e-11	1.68132e-08	256	41	CENPE, RECQL, HLTF, KIF20B, ATRX, SMARCA1, ATAD2, SMARCA5, KIF15, DHX29, HSPD1, HSP90AA1, DDX21, TOP2A, DDX46, YTHDC2, MDN1, TOP1, MSH2, KIF21A, MYH10, DDX24, DHX9, DYNC2H1, DHX36, DDX5, VCP, SNRNP200, BPTF, CHD4, DYNC1H1, SKIV2L, SMARCA4, DDX10, CHD6, IDE, TOP2B, VWA8, RNF213, DDX1, ABCE1
GO:0009128	purine nucleoside monophosphate catabolic process	1.73366e-11	1.68132e-08	259	41	CENPE, RECQL, HLTF, KIF20B, ATRX, SMARCA1, ATAD2, SMARCA5, KIF15, DHX29, HSPD1, HSP90AA1, DDX21, TOP2A, DDX46, YTHDC2, MDN1, TOP1, MSH2, KIF21A, MYH10, DDX24, DHX9, DYNC2H1, DHX36, DDX5, VCP, SNRNP200, BPTF, CHD4, DYNC1H1, SKIV2L, SMARCA4, DDX10, CHD6, IDE, TOP2B, VWA8, RNF213, DDX1, ABCE1
GO:0009158	ribonucleoside monophosphate catabolic process	1.73366e-11	1.68132e-08	259	41	CENPE, RECQL, HLTF, KIF20B, ATRX, SMARCA1, ATAD2, SMARCA5, KIF15, DHX29, HSPD1, HSP90AA1, DDX21, TOP2A, DDX46, YTHDC2, MDN1, TOP1, MSH2, KIF21A, MYH10, DDX24, DHX9, DYNC2H1, DHX36, DDX5, VCP, SNRNP200, BPTF, CHD4, DYNC1H1, SKIV2L, SMARCA4, DDX10, CHD6, IDE, TOP2B, VWA8, RNF213, DDX1, ABCE1
GO:0009169	purine ribonucleoside monophosphate catabolic process	1.73366e-11	1.68132e-08	259	41	CENPE, RECQL, HLTF, KIF20B, ATRX, SMARCA1, ATAD2, SMARCA5, KIF15, DHX29, HSPD1, HSP90AA1, DDX21, TOP2A, DDX46, YTHDC2, MDN1, TOP1, MSH2, KIF21A, MYH10, DDX24, DHX9, DYNC2H1, DHX36, DDX5, VCP, SNRNP200, BPTF, CHD4, DYNC1H1, SKIV2L, SMARCA4, DDX10, CHD6, IDE, TOP2B, VWA8, RNF213, DDX1, ABCE1
GO:0009125	nucleoside monophosphate catabolic process	1.85258e-11	1.69097e-08	260	41	CENPE, RECQL, HLTF, KIF20B, ATRX, SMARCA1, ATAD2, SMARCA5, KIF15, DHX29, HSPD1, HSP90AA1, DDX21, TOP2A, DDX46, YTHDC2, MDN1, TOP1, MSH2, KIF21A, MYH10, DDX24, DHX9, DYNC2H1, DHX36, DDX5, VCP, SNRNP200, BPTF, CHD4, DYNC1H1, SKIV2L, SMARCA4, DDX10, CHD6, IDE, TOP2B, VWA8, RNF213, DDX1, ABCE1
GO:0008026	ATP-dependent helicase activity	8.83678e-11	7.21686e-08	75	19	RECQL, RAD50, CHD1, DHX29, DDX21, DDX46, ASCC3, MRE11A, DDX24, DHX9, DHX36, DDX5, SNRNP200, CHD4, SKIV2L, MCM6, DDX10, CHD6, DDX1
GO:0070035	purine NTP-dependent helicase activity	8.83678e-11	7.21686e-08	75	19	RECQL, RAD50, CHD1, DHX29, DDX21, DDX46, ASCC3, MRE11A, DDX24, DHX9, DHX36, DDX5, SNRNP200, CHD4, SKIV2L, MCM6, DDX10, CHD6, DDX1
GO:0044428	nuclear part	1.41723e-10	1.09956e-07	2077	131	CENPE, CENPF, EIF3A, RANBP2, HLTF, TPR, KIF20B, ATRX, HSP90AB1, SMARCA1, RAD50, THOC2, ESF1, MKI67, SMARCA5, HMGN5, RIF1, SON, BCLAF1, HNRNPU, CASC5, LRPPRC, UTP14A, SMC3, SORL1, SMC2, HSPD1, RBM25, PPP1R12A, ATR, CTR9, SMCHD1, DOCK7, DDX21, PRKDC, RRM1, TOP2A, CDC5L, CTNNB1, IPO7, PPIG, SYNE2, DDX46, NKRF, NIPBL, SKIV2L2, HSPA9, MDN1, MIS18BP1, PCM1, WDHD1, CHD9, ZNF638, PRPF40A, BRCA2, TOP1, PO…
GO:0046034	ATP metabolic process	2.0305e-10	1.50035e-07	338	42	CENPE, RECQL, HLTF, KIF20B, ATRX, SMARCA1, ATAD2, SMARCA5, KIF15, DHX29, HSPD1, HSP90AA1, DDX21, TOP2A, DDX46, YTHDC2, MDN1, TOP1, MSH2, KIF21A, MYH10, DDX24, DHX9, DYNC2H1, DHX36, ATP6V1A, DDX5, VCP, SNRNP200, BPTF, CHD4, DYNC1H1, SKIV2L, SMARCA4, DDX10, CHD6, IDE, TOP2B, VWA8, RNF213, DDX1, ABCE1
GO:0044422	organelle part	3.57162e-10	2.51913e-07	4617	228	CENPE, CLTC, AKAP9, CENPF, EIF3A, RANBP2, HLTF, HSPG2, TMF1, TPR, KIF20B, COL4A1, ATRX, HSP90AB1, SMARCA1, RAD50, THOC2, ESF1, GCC2, SGOL2, MKI67, SMARCA5, HMGN5, RIF1, SON, BCLAF1, APC, AGRN, HNRNPU, CASC5, LRPPRC, RRBP1, KIF15, PLA2G4A, UTP14A, SMC3, HSP90B1, GOLGB1, ITPR2, COL15A1, CORO7, SORL1, ACSL4, CEP350, SMC2, HSPD1, RBM25, PPP1R12A, CEP290, HSP90AA1, ATR, CTR9, SMCHD1, NES, COL4A2, MYO1…
GO:0003676	nucleic acid binding	4.61888e-10	3.0141e-07	2419	153	CLTC, RECQL, EIF3A, RANBP2, HLTF, EIF5B, TMF1, TPR, ATRX, HSP90AB1, SMARCA1, RAD50, THOC2, ESF1, SSB, BOD1L1, MKI67, SMARCA5, HMGN5, SON, BCLAF1, FASN, CHD1, HNRNPU, FASTKD5, LRPPRC, RRBP1, KIF15, UTP14A, ZC3H13, HSP90B1, GOLGB1, DHX29, HSPD1, RBM25, HSP90AA1, ATR, EIF3C, DDX21, PRKDC, TOP2A, CDC5L, CTNNB1, EPRS, PPIG, DDX46, NKRF, SKIV2L2, YTHDC2, PRRC2C, HSPA9, DSP, MIS18BP1, SLTM, ASCC3, WDHD1…
GO:0009126	purine nucleoside monophosphate metabolic process	4.85613e-10	3.0141e-07	358	42	CENPE, RECQL, HLTF, KIF20B, ATRX, SMARCA1, ATAD2, SMARCA5, KIF15, DHX29, HSPD1, HSP90AA1, DDX21, TOP2A, DDX46, YTHDC2, MDN1, TOP1, MSH2, KIF21A, MYH10, DDX24, DHX9, DYNC2H1, DHX36, ATP6V1A, DDX5, VCP, SNRNP200, BPTF, CHD4, DYNC1H1, SKIV2L, SMARCA4, DDX10, CHD6, IDE, TOP2B, VWA8, RNF213, DDX1, ABCE1
GO:0009167	purine ribonucleoside monophosphate metabolic process	4.85613e-10	3.0141e-07	358	42	CENPE, RECQL, HLTF, KIF20B, ATRX, SMARCA1, ATAD2, SMARCA5, KIF15, DHX29, HSPD1, HSP90AA1, DDX21, TOP2A, DDX46, YTHDC2, MDN1, TOP1, MSH2, KIF21A, MYH10, DDX24, DHX9, DYNC2H1, DHX36, ATP6V1A, DDX5, VCP, SNRNP200, BPTF, CHD4, DYNC1H1, SKIV2L, SMARCA4, DDX10, CHD6, IDE, TOP2B, VWA8, RNF213, DDX1, ABCE1
GO:0009161	ribonucleoside monophosphate metabolic process	9.17026e-10	5.47288e-07	370	42	CENPE, RECQL, HLTF, KIF20B, ATRX, SMARCA1, ATAD2, SMARCA5, KIF15, DHX29, HSPD1, HSP90AA1, DDX21, TOP2A, DDX46, YTHDC2, MDN1, TOP1, MSH2, KIF21A, MYH10, DDX24, DHX9, DYNC2H1, DHX36, ATP6V1A, DDX5, VCP, SNRNP200, BPTF, CHD4, DYNC1H1, SKIV2L, SMARCA4, DDX10, CHD6, IDE, TOP2B, VWA8, RNF213, DDX1, ABCE1
GO:0009123	nucleoside monophosphate metabolic process	1.21123e-09	6.96099e-07	378	42	CENPE, RECQL, HLTF, KIF20B, ATRX, SMARCA1, ATAD2, SMARCA5, KIF15, DHX29, HSPD1, HSP90AA1, DDX21, TOP2A, DDX46, YTHDC2, MDN1, TOP1, MSH2, KIF21A, MYH10, DDX24, DHX9, DYNC2H1, DHX36, ATP6V1A, DDX5, VCP, SNRNP200, BPTF, CHD4, DYNC1H1, SKIV2L, SMARCA4, DDX10, CHD6, IDE, TOP2B, VWA8, RNF213, DDX1, ABCE1
GO:0005694	chromosome	1.31e-09	7.25973e-07	565	56	CENPE, CENPF, TPR, ATRX, SMARCA1, RAD50, SGOL2, MKI67, SMARCA5, HMGN5, RIF1, APC, CASC5, LRPPRC, SMC3, SMC2, PPP1R12A, ATR, CTR9, SMCHD1, TOP2A, MIS18BP1, WDHD1, TOP1, SHPRH, MSH2, AHCTF1, HAT1, DNMT1, TRRAP, MPHOSPH10, MRE11A, SFPQ, ATM, STAG2, RBBP6, NUP107, RNF20, DHX36, BAZ1A, EP400, PRPF4B, UBA1, VCP, CHD4, CENPC, SMC6, SMC4, FLNA, SMARCA4, TOP2B, PDS5B, NUP133, SMC1A, HELLS, STAT1
GO:0031981	nuclear lumen	2.08062e-09	1.11327e-06	1789	115	CENPE, CENPF, EIF3A, HLTF, TPR, KIF20B, ATRX, SMARCA1, RAD50, THOC2, ESF1, MKI67, SMARCA5, HMGN5, RIF1, SON, BCLAF1, HNRNPU, CASC5, LRPPRC, UTP14A, SMC3, SMC2, RBM25, PPP1R12A, ATR, CTR9, SMCHD1, DDX21, PRKDC, RRM1, TOP2A, CDC5L, CTNNB1, PPIG, SYNE2, DDX46, NKRF, NIPBL, SKIV2L2, HSPA9, MDN1, MIS18BP1, WDHD1, CHD9, ZNF638, PRPF40A, BRCA2, TOP1, POLR2A, MSH2, AHCTF1, UTP20, POP1, YLPM1, HAT1, PRPF8…
GO:0044446	intracellular organelle part	3.2185e-09	1.66471e-06	4550	221	CENPE, CLTC, AKAP9, CENPF, EIF3A, RANBP2, HLTF, HSPG2, TMF1, TPR, KIF20B, COL4A1, ATRX, HSP90AB1, SMARCA1, RAD50, THOC2, ESF1, GCC2, SGOL2, MKI67, SMARCA5, HMGN5, RIF1, SON, BCLAF1, APC, AGRN, HNRNPU, CASC5, LRPPRC, RRBP1, KIF15, PLA2G4A, UTP14A, SMC3, HSP90B1, GOLGB1, ITPR2, COL15A1, CORO7, SORL1, ACSL4, CEP350, SMC2, HSPD1, RBM25, PPP1R12A, CEP290, HSP90AA1, ATR, CTR9, SMCHD1, NES, COL4A2, MYO1…
GO:0005524	ATP binding	5.95329e-09	2.97991e-06	976	89	CENPE, HSP90AB2P, RECQL, HLTF, KIF20B, ATRX, HSP90AB1, SMARCA1, RAD50, ATAD2, MKI67, SMARCA5, CHD1, HNRNPU, KIF15, SMC3, HSP90B1, DHX29, HSPA4, ACSL4, SMC2, HSPD1, HSP90AA1, ATR, SMCHD1, MYO1B, DDX21, PRKDC, RRM1, TOP2A, EPRS, DDX46, SKIV2L2, YTHDC2, HSPA9, MDN1, HSPA4L, ASCC3, CHD9, MTHFD1, SHPRH, SLK, MSH2, KIF21A, MYH10, SMG1, KIF13B, UBA6, DDX24, HSPH1, MYO6, ATM, DHX9, DYNC2H1, DHX36, OPLAH,…
GO:0008094	DNA-dependent ATPase activity	7.97487e-09	3.86707e-06	68	18	RECQL, ATRX, SMARCA1, RAD50, CHD1, TOP2A, ASCC3, TOP1, MSH2, MRE11A, DHX9, DHX36, BPTF, CHD4, MCM6, SMARCA4, CHD6, TOP2B
GO:0032559	adenyl ribonucleotide binding	1.31731e-08	6.19413e-06	994	89	CENPE, HSP90AB2P, RECQL, HLTF, KIF20B, ATRX, HSP90AB1, SMARCA1, RAD50, ATAD2, MKI67, SMARCA5, CHD1, HNRNPU, KIF15, SMC3, HSP90B1, DHX29, HSPA4, ACSL4, SMC2, HSPD1, HSP90AA1, ATR, SMCHD1, MYO1B, DDX21, PRKDC, RRM1, TOP2A, EPRS, DDX46, SKIV2L2, YTHDC2, HSPA9, MDN1, HSPA4L, ASCC3, CHD9, MTHFD1, SHPRH, SLK, MSH2, KIF21A, MYH10, SMG1, KIF13B, UBA6, DDX24, HSPH1, MYO6, ATM, DHX9, DYNC2H1, DHX36, OPLAH,…
GO:0097367	carbohydrate derivative binding	1.62751e-08	7.42767e-06	1308	101	CENPE, HSP90AB2P, RECQL, HLTF, EIF5B, KIF20B, ATRX, HSP90AB1, SMARCA1, RAD50, ATAD2, LAMB1, MKI67, SMARCA5, AGRN, CHD1, HNRNPU, KIF15, SMC3, HSP90B1, DHX29, HSPA4, ACSL4, SMC2, HSPD1, HSP90AA1, ATR, SMCHD1, MYO1B, DDX21, PRKDC, RRM1, TOP2A, EPRS, DDX46, SKIV2L2, YTHDC2, HSPA9, MDN1, HSPA4L, ASCC3, CHD9, MTHFD1, SHPRH, SLK, MSH2, HMMR, KIF21A, MYH10, SMG1, KIF13B, UBA6, COL5A1, DDX24, VCL, HSPH1, …
GO:0030554	adenyl nucleotide binding	1.72379e-08	7.59774e-06	1006	89	CENPE, HSP90AB2P, RECQL, HLTF, KIF20B, ATRX, HSP90AB1, SMARCA1, RAD50, ATAD2, MKI67, SMARCA5, CHD1, HNRNPU, KIF15, SMC3, HSP90B1, DHX29, HSPA4, ACSL4, SMC2, HSPD1, HSP90AA1, ATR, SMCHD1, MYO1B, DDX21, PRKDC, RRM1, TOP2A, EPRS, DDX46, SKIV2L2, YTHDC2, HSPA9, MDN1, HSPA4L, ASCC3, CHD9, MTHFD1, SHPRH, SLK, MSH2, KIF21A, MYH10, SMG1, KIF13B, UBA6, DDX24, HSPH1, MYO6, ATM, DHX9, DYNC2H1, DHX36, OPLAH,…
GO:0042623	ATPase activity, coupled	1.7627e-08	7.59774e-06	197	30	RECQL, ATRX, SMARCA1, RAD50, CHD1, DHX29, DDX21, TOP2A, DDX46, YTHDC2, ASCC3, TOP1, MSH2, MYH10, MRE11A, DDX24, DHX9, DHX36, ATP6V1A, DDX5, SNRNP200, BPTF, CHD4, SKIV2L, MCM6, SMARCA4, DDX10, CHD6, TOP2B, DDX1
GO:0044427	chromosomal part	1.81615e-08	7.61655e-06	492	47	CENPE, CENPF, TPR, ATRX, SMARCA1, RAD50, SGOL2, MKI67, SMARCA5, HMGN5, RIF1, APC, CASC5, SMC3, SMC2, PPP1R12A, CTR9, MIS18BP1, WDHD1, TOP1, SHPRH, AHCTF1, HAT1, DNMT1, TRRAP, MRE11A, SFPQ, ATM, STAG2, NUP107, RNF20, DHX36, EP400, UBA1, VCP, CHD4, CENPC, SMC6, SMC4, FLNA, SMARCA4, TOP2B, PDS5B, NUP133, SMC1A, HELLS, STAT1
GO:0071103	DNA conformation change	3.24037e-08	1.32318e-05	145	23	RECQL, TPR, ATRX, RAD50, SMARCA5, CHD1, CASC5, SMC2, TOP2A, MIS18BP1, ASCC3, TOP1, SHPRH, HAT1, MRE11A, DHX9, CHD4, RSF1, SMC4, MCM6, TOP2B, DDX1, HELLS
GO:0005654	nucleoplasm	4.01585e-08	1.59779e-05	1247	86	HLTF, TPR, KIF20B, ATRX, RAD50, THOC2, ESF1, SMARCA5, HMGN5, SON, HNRNPU, CASC5, LRPPRC, SMC3, SMC2, RBM25, PPP1R12A, ATR, CTR9, PRKDC, RRM1, TOP2A, CDC5L, CTNNB1, PPIG, SYNE2, DDX46, NIPBL, SKIV2L2, MIS18BP1, WDHD1, CHD9, ZNF638, PRPF40A, BRCA2, TOP1, POLR2A, AHCTF1, UTP20, YLPM1, HAT1, PRPF8, TRRAP, BDP1, MRE11A, SFPQ, MYO6, ATM, STAG2, DHX9, SF3B1, XPO5, SRRM2, PSMD1, EP400, GTF3C1, SNRNP200, …
GO:0035639	purine ribonucleoside triphosphate binding	4.49472e-08	1.74361e-05	1171	93	CENPE, HSP90AB2P, RECQL, HLTF, EIF5B, KIF20B, ATRX, HSP90AB1, SMARCA1, RAD50, ATAD2, MKI67, SMARCA5, CHD1, HNRNPU, KIF15, SMC3, HSP90B1, DHX29, HSPA4, ACSL4, SMC2, HSPD1, HSP90AA1, ATR, SMCHD1, MYO1B, DDX21, PRKDC, RRM1, TOP2A, EPRS, DDX46, SKIV2L2, YTHDC2, HSPA9, MDN1, HSPA4L, ASCC3, CHD9, MTHFD1, SHPRH, SLK, MSH2, KIF21A, MYH10, SMG1, KIF13B, UBA6, DDX24, HSPH1, MYO6, ATM, DHX9, DYNC2H1, DHX36,…
GO:0032550	purine ribonucleoside binding	5.06255e-08	1.91599e-05	1176	93	CENPE, HSP90AB2P, RECQL, HLTF, EIF5B, KIF20B, ATRX, HSP90AB1, SMARCA1, RAD50, ATAD2, MKI67, SMARCA5, CHD1, HNRNPU, KIF15, SMC3, HSP90B1, DHX29, HSPA4, ACSL4, SMC2, HSPD1, HSP90AA1, ATR, SMCHD1, MYO1B, DDX21, PRKDC, RRM1, TOP2A, EPRS, DDX46, SKIV2L2, YTHDC2, HSPA9, MDN1, HSPA4L, ASCC3, CHD9, MTHFD1, SHPRH, SLK, MSH2, KIF21A, MYH10, SMG1, KIF13B, UBA6, DDX24, HSPH1, MYO6, ATM, DHX9, DYNC2H1, DHX36,…
GO:0001883	purine nucleoside binding	5.20591e-08	1.92334e-05	1178	93	CENPE, HSP90AB2P, RECQL, HLTF, EIF5B, KIF20B, ATRX, HSP90AB1, SMARCA1, RAD50, ATAD2, MKI67, SMARCA5, CHD1, HNRNPU, KIF15, SMC3, HSP90B1, DHX29, HSPA4, ACSL4, SMC2, HSPD1, HSP90AA1, ATR, SMCHD1, MYO1B, DDX21, PRKDC, RRM1, TOP2A, EPRS, DDX46, SKIV2L2, YTHDC2, HSPA9, MDN1, HSPA4L, ASCC3, CHD9, MTHFD1, SHPRH, SLK, MSH2, KIF21A, MYH10, SMG1, KIF13B, UBA6, DDX24, HSPH1, MYO6, ATM, DHX9, DYNC2H1, DHX36,…
GO:0032549	ribonucleoside binding	6.03705e-08	2.17853e-05	1180	93	CENPE, HSP90AB2P, RECQL, HLTF, EIF5B, KIF20B, ATRX, HSP90AB1, SMARCA1, RAD50, ATAD2, MKI67, SMARCA5, CHD1, HNRNPU, KIF15, SMC3, HSP90B1, DHX29, HSPA4, ACSL4, SMC2, HSPD1, HSP90AA1, ATR, SMCHD1, MYO1B, DDX21, PRKDC, RRM1, TOP2A, EPRS, DDX46, SKIV2L2, YTHDC2, HSPA9, MDN1, HSPA4L, ASCC3, CHD9, MTHFD1, SHPRH, SLK, MSH2, KIF21A, MYH10, SMG1, KIF13B, UBA6, DDX24, HSPH1, MYO6, ATM, DHX9, DYNC2H1, DHX36,…
GO:0044421	extracellular region part	6.75114e-08	2.37695e-05	1798	99	CLTC, HSP90AB2P, HSPG2, COL4A1, HSP90AB1, ESF1, VPS13C, ATAD2, LAMB1, LAMA5, FASN, AGRN, CASC5, SMC3, HSP90B1, COL15A1, HSPA4, SORL1, ITGA1, ACSL4, SMC2, HSPD1, HSP90AA1, PHIP, COL4A2, MYO1B, UTRN, RRM1, EEA1, CTNNB1, COL18A1, NIPBL, CD109, PDCD6IP, HSPA9, DSP, MTHFD1, SLK, CAND1, AHCTF1, C4B, ITGAV, MYH10, POP1, COL12A1, DST, VPS13D, PARP4, COL5A1, CPD, SND1, VCL, C3, GLG1, HSPH1, MYO6, PLS1, AC…
GO:0001882	nucleoside binding	6.89327e-08	2.37695e-05	1186	93	CENPE, HSP90AB2P, RECQL, HLTF, EIF5B, KIF20B, ATRX, HSP90AB1, SMARCA1, RAD50, ATAD2, MKI67, SMARCA5, CHD1, HNRNPU, KIF15, SMC3, HSP90B1, DHX29, HSPA4, ACSL4, SMC2, HSPD1, HSP90AA1, ATR, SMCHD1, MYO1B, DDX21, PRKDC, RRM1, TOP2A, EPRS, DDX46, SKIV2L2, YTHDC2, HSPA9, MDN1, HSPA4L, ASCC3, CHD9, MTHFD1, SHPRH, SLK, MSH2, KIF21A, MYH10, SMG1, KIF13B, UBA6, DDX24, HSPH1, MYO6, ATM, DHX9, DYNC2H1, DHX36,…
GO:0032555	purine ribonucleotide binding	9.01422e-08	3.04073e-05	1188	93	CENPE, HSP90AB2P, RECQL, HLTF, EIF5B, KIF20B, ATRX, HSP90AB1, SMARCA1, RAD50, ATAD2, MKI67, SMARCA5, CHD1, HNRNPU, KIF15, SMC3, HSP90B1, DHX29, HSPA4, ACSL4, SMC2, HSPD1, HSP90AA1, ATR, SMCHD1, MYO1B, DDX21, PRKDC, RRM1, TOP2A, EPRS, DDX46, SKIV2L2, YTHDC2, HSPA9, MDN1, HSPA4L, ASCC3, CHD9, MTHFD1, SHPRH, SLK, MSH2, KIF21A, MYH10, SMG1, KIF13B, UBA6, DDX24, HSPH1, MYO6, ATM, DHX9, DYNC2H1, DHX36,…
GO:0043228	non-membrane-bounded organelle	1.03061e-07	3.33165e-05	2339	144	CENPE, CLTC, AKAP9, CENPF, EIF3A, TPR, KIF20B, ATRX, SMARCA1, RAD50, ESF1, SGOL2, MKI67, SMARCA5, HMGN5, RIF1, BCLAF1, APC, HNRNPU, CASC5, LRPPRC, RRBP1, KIF15, UTP14A, SMC3, MYCBP2, ACSL4, CEP350, SMC2, PPP1R12A, CEP290, ATR, CTR9, SMCHD1, NES, MYO1B, ASPM, UTRN, DDX21, PRKDC, TOP2A, CDC5L, CTNNB1, SYNE2, DDX46, NKRF, SKIV2L2, SYNM, PDCD6IP, HSPA9, BIRC6, DSP, SLC4A7, MDN1, MIS18BP1, PCM1, WDHD1…
GO:0043232	intracellular non-membrane-bounded organelle	1.03061e-07	3.33165e-05	2339	144	CENPE, CLTC, AKAP9, CENPF, EIF3A, TPR, KIF20B, ATRX, SMARCA1, RAD50, ESF1, SGOL2, MKI67, SMARCA5, HMGN5, RIF1, BCLAF1, APC, HNRNPU, CASC5, LRPPRC, RRBP1, KIF15, UTP14A, SMC3, MYCBP2, ACSL4, CEP350, SMC2, PPP1R12A, CEP290, ATR, CTR9, SMCHD1, NES, MYO1B, ASPM, UTRN, DDX21, PRKDC, TOP2A, CDC5L, CTNNB1, SYNE2, DDX46, NKRF, SKIV2L2, SYNM, PDCD6IP, HSPA9, BIRC6, DSP, SLC4A7, MDN1, MIS18BP1, PCM1, WDHD1…
GO:0000375	RNA splicing, via transesterification reactions	1.09777e-07	3.44935e-05	214	22	HNRNPU, RBM25, CDC5L, SKIV2L2, POLR2A, PRPF8, MPHOSPH10, SFPQ, DHX9, SF3B1, SRRM2, PRPF4B, DDX5, SNRNP200, CCAR1, THRAP3, GEMIN5, PCF11, HNRNPH2, DDX1, SMC1A, CWC22
GO:0032553	ribonucleotide binding	1.11147e-07	3.44935e-05	1199	93	CENPE, HSP90AB2P, RECQL, HLTF, EIF5B, KIF20B, ATRX, HSP90AB1, SMARCA1, RAD50, ATAD2, MKI67, SMARCA5, CHD1, HNRNPU, KIF15, SMC3, HSP90B1, DHX29, HSPA4, ACSL4, SMC2, HSPD1, HSP90AA1, ATR, SMCHD1, MYO1B, DDX21, PRKDC, RRM1, TOP2A, EPRS, DDX46, SKIV2L2, YTHDC2, HSPA9, MDN1, HSPA4L, ASCC3, CHD9, MTHFD1, SHPRH, SLK, MSH2, KIF21A, MYH10, SMG1, KIF13B, UBA6, DDX24, HSPH1, MYO6, ATM, DHX9, DYNC2H1, DHX36,…
GO:0017076	purine nucleotide binding	1.19043e-07	3.62195e-05	1202	93	CENPE, HSP90AB2P, RECQL, HLTF, EIF5B, KIF20B, ATRX, HSP90AB1, SMARCA1, RAD50, ATAD2, MKI67, SMARCA5, CHD1, HNRNPU, KIF15, SMC3, HSP90B1, DHX29, HSPA4, ACSL4, SMC2, HSPD1, HSP90AA1, ATR, SMCHD1, MYO1B, DDX21, PRKDC, RRM1, TOP2A, EPRS, DDX46, SKIV2L2, YTHDC2, HSPA9, MDN1, HSPA4L, ASCC3, CHD9, MTHFD1, SHPRH, SLK, MSH2, KIF21A, MYH10, SMG1, KIF13B, UBA6, DDX24, HSPH1, MYO6, ATM, DHX9, DYNC2H1, DHX36,…
GO:0008380	RNA splicing	1.30536e-07	3.89526e-05	313	28	THOC2, SON, HNRNPU, RBM25, CDC5L, PPIG, DDX46, SKIV2L2, ZNF638, PRPF40A, POLR2A, PRPF8, MPHOSPH10, SFPQ, DHX9, SF3B1, SRRM2, PRPF4B, DDX5, SNRNP200, CCAR1, THRAP3, GEMIN5, PCF11, HNRNPH2, DDX1, SMC1A, CWC22
GO:0043234	protein complex	1.68502e-07	4.9333e-05	2415	141	CENPE, CLTC, AKAP9, CENPF, EIF3A, RANBP2, TPR, KIF20B, COL4A1, ATRX, HSP90AB1, SMARCA1, RAD50, THOC2, LAMB1, SGOL2, SMARCA5, ITGA2, LAMA5, APC, HNRNPU, CASC5, LRPPRC, KIF15, SMC3, ITPR2, COL15A1, ITGA1, SMC2, HSPD1, PPP1R12A, CEP290, CTR9, EIF3C, NES, COL4A2, MYO1B, DOCK7, UTRN, PRKDC, EEA1, TOP2A, CDC5L, CTNNB1, SPTSSA, EPRS, COL18A1, IPO7, SYNE2, NIPBL, SKIV2L2, SYNM, DSP, PCM1, COPB1, BRCA2, T…
GO:0043227	membrane-bounded organelle	1.75938e-07	5.05562e-05	6797	298	CENPE, CLTC, HSP90AB2P, AKAP9, RECQL, CENPF, EIF3A, RANBP2, HLTF, HSPG2, TMF1, TPR, KIF20B, COL4A1, ATRX, HSP90AB1, SMARCA1, RAD50, THOC2, ESF1, VPS13C, VPS13A, GCC2, SSB, ATAD2, LAMB1, SGOL2, BOD1L1, MKI67, SMARCA5, HMGN5, RIF1, ITGA2, SON, BCLAF1, LAMA5, APC, FASN, AGRN, CHD1, HNRNPU, FASTKD5, CASC5, LRPPRC, RRBP1, PLA2G4A, UTP14A, SMC3, HSP90B1, GOLGB1, MYCBP2, ITPR2, DHX29, COL15A1, CORO7, UF…
GO:0071840	cellular component organization or biogenesis	2.57463e-07	7.26374e-05	3186	186	CENPE, CLTC, CENPF, EIF3A, RANBP2, HLTF, HSPG2, TMF1, TPR, KIF20B, COL4A1, ATRX, HSP90AB1, SMARCA1, RAD50, GCC2, LAMB1, SGOL2, MKI67, SMARCA5, HMGN5, ITGA2, SON, BCLAF1, LAMA5, APC, AGRN, CHD1, CASC5, LRPPRC, KIF15, UTP14A, SMC3, HSP90B1, GOLGB1, MYCBP2, COL15A1, CORO7, HSPA4, SORL1, ITGA1, ACSL4, CEP350, SMC2, HSPD1, PPP1R12A, CEP290, HSP90AA1, PHIP, CTR9, SMCHD1, EIF3C, NES, COL4A2, MYO1B, DOCK…
GO:0043226	organelle	3.14133e-07	8.7043e-05	7185	314	CENPE, CLTC, HSP90AB2P, AKAP9, RECQL, CENPF, EIF3A, RANBP2, HLTF, HSPG2, TMF1, TPR, KIF20B, COL4A1, ATRX, HSP90AB1, SMARCA1, RAD50, THOC2, ESF1, VPS13C, VPS13A, GCC2, SSB, ATAD2, LAMB1, SGOL2, BOD1L1, MKI67, SMARCA5, HMGN5, RIF1, ITGA2, SON, BCLAF1, LAMA5, APC, FASN, AGRN, CHD1, HNRNPU, FASTKD5, CASC5, LRPPRC, RRBP1, KIF15, PLA2G4A, UTP14A, SMC3, HSP90B1, GOLGB1, MYCBP2, ITPR2, DHX29, COL15A1, CO…
GO:1901363	heterocyclic compound binding	3.48591e-07	9.48962e-05	3496	191	CENPE, CLTC, HSP90AB2P, RECQL, EIF3A, RANBP2, HLTF, EIF5B, TMF1, TPR, KIF20B, ATRX, HSP90AB1, SMARCA1, RAD50, THOC2, ESF1, SSB, ATAD2, BOD1L1, MKI67, SMARCA5, HMGN5, SON, BCLAF1, FASN, CHD1, HNRNPU, FASTKD5, LRPPRC, RRBP1, KIF15, UTP14A, SMC3, ZC3H13, HSP90B1, GOLGB1, DHX29, HSPA4, ACSL4, SMC2, HSPD1, RBM25, HSP90AA1, ATR, SMCHD1, EIF3C, MYO1B, DDX21, PRKDC, RRM1, TOP2A, CDC5L, CTNNB1, EPRS, PPIG…
GO:0000377	RNA splicing, via transesterification reactions with bulged adenosine as nucleophile	3.87298e-07	0.000101859	209	21	HNRNPU, RBM25, CDC5L, SKIV2L2, POLR2A, PRPF8, SFPQ, DHX9, SF3B1, SRRM2, PRPF4B, DDX5, SNRNP200, CCAR1, THRAP3, GEMIN5, PCF11, HNRNPH2, DDX1, SMC1A, CWC22
GO:0000398	mRNA splicing, via spliceosome	3.87298e-07	0.000101859	209	21	HNRNPU, RBM25, CDC5L, SKIV2L2, POLR2A, PRPF8, SFPQ, DHX9, SF3B1, SRRM2, PRPF4B, DDX5, SNRNP200, CCAR1, THRAP3, GEMIN5, PCF11, HNRNPH2, DDX1, SMC1A, CWC22
GO:0097159	organic cyclic compound binding	3.972e-07	0.000102723	3516	192	CENPE, CLTC, HSP90AB2P, RECQL, EIF3A, RANBP2, HLTF, EIF5B, TMF1, TPR, KIF20B, ATRX, HSP90AB1, SMARCA1, RAD50, THOC2, ESF1, SSB, ATAD2, BOD1L1, MKI67, SMARCA5, HMGN5, SON, BCLAF1, FASN, CHD1, HNRNPU, FASTKD5, LRPPRC, RRBP1, KIF15, UTP14A, SMC3, ZC3H13, HSP90B1, GOLGB1, DHX29, HSPA4, ACSL4, SMC2, HSPD1, RBM25, HSP90AA1, ATR, SMCHD1, EIF3C, MYO1B, DDX21, PRKDC, RRM1, TOP2A, CDC5L, CTNNB1, EPRS, PPIG…
GO:0043168	anion binding	5.25929e-07	0.000133784	1537	108	CENPE, HSP90AB2P, RECQL, HLTF, EIF5B, KIF20B, ATRX, HSP90AB1, SMARCA1, RAD50, ATAD2, MKI67, SMARCA5, FASN, AGRN, CHD1, HNRNPU, KIF15, PLA2G4A, SMC3, HSP90B1, ITPR2, DHX29, HSPA4, ACSL4, SMC2, HSPD1, HSP90AA1, ATR, SMCHD1, MYO1B, DDX21, PRKDC, RRM1, EEA1, TOP2A, EPRS, DDX46, SKIV2L2, YTHDC2, HSPA9, MDN1, HSPA4L, ASCC3, CHD9, MTHFD1, ZFYVE16, SHPRH, SLK, MSH2, KIF21A, MYH10, SMG1, KIF13B, UBA6, COL…
GO:0005576	extracellular region	7.58229e-07	0.000189765	1911	100	CLTC, HSP90AB2P, HSPG2, COL4A1, HSP90AB1, ESF1, VPS13C, ATAD2, LAMB1, LAMA5, FASN, AGRN, CASC5, SMC3, HSP90B1, COL15A1, HSPA4, SORL1, ITGA1, ACSL4, SMC2, HSPD1, HSP90AA1, PHIP, COL4A2, MYO1B, UTRN, RRM1, EEA1, CTNNB1, COL18A1, NIPBL, CD109, PDCD6IP, HSPA9, DSP, MTHFD1, SLK, CAND1, AHCTF1, C4B, ITGAV, MYH10, POP1, COL12A1, DST, VPS13D, PARP4, COL5A1, CPD, SND1, VCL, C3, GLG1, HSPH1, MYO6, PLS1, AC…
GO:0043230	extracellular organelle	1.03046e-06	0.000243605	1580	83	CLTC, HSP90AB2P, HSPG2, HSP90AB1, VPS13C, ATAD2, LAMB1, LAMA5, FASN, AGRN, CASC5, HSP90B1, COL15A1, HSPA4, SORL1, ITGA1, ACSL4, SMC2, HSPD1, HSP90AA1, PHIP, COL4A2, MYO1B, UTRN, RRM1, EEA1, CTNNB1, COL18A1, NIPBL, PDCD6IP, HSPA9, DSP, MTHFD1, SLK, CAND1, AHCTF1, C4B, ITGAV, MYH10, COL12A1, DST, VPS13D, PARP4, COL5A1, CPD, SND1, VCL, C3, GLG1, HSPH1, MYO6, PLS1, ACO1, NUCB2, DYNC2H1, MYOF, ERAP1, …
GO:0065010	extracellular membrane-bounded organelle	1.03046e-06	0.000243605	1580	83	CLTC, HSP90AB2P, HSPG2, HSP90AB1, VPS13C, ATAD2, LAMB1, LAMA5, FASN, AGRN, CASC5, HSP90B1, COL15A1, HSPA4, SORL1, ITGA1, ACSL4, SMC2, HSPD1, HSP90AA1, PHIP, COL4A2, MYO1B, UTRN, RRM1, EEA1, CTNNB1, COL18A1, NIPBL, PDCD6IP, HSPA9, DSP, MTHFD1, SLK, CAND1, AHCTF1, C4B, ITGAV, MYH10, COL12A1, DST, VPS13D, PARP4, COL5A1, CPD, SND1, VCL, C3, GLG1, HSPH1, MYO6, PLS1, ACO1, NUCB2, DYNC2H1, MYOF, ERAP1, …
GO:0070062	extracellular vesicular exosome	1.03046e-06	0.000243605	1580	83	CLTC, HSP90AB2P, HSPG2, HSP90AB1, VPS13C, ATAD2, LAMB1, LAMA5, FASN, AGRN, CASC5, HSP90B1, COL15A1, HSPA4, SORL1, ITGA1, ACSL4, SMC2, HSPD1, HSP90AA1, PHIP, COL4A2, MYO1B, UTRN, RRM1, EEA1, CTNNB1, COL18A1, NIPBL, PDCD6IP, HSPA9, DSP, MTHFD1, SLK, CAND1, AHCTF1, C4B, ITGAV, MYH10, COL12A1, DST, VPS13D, PARP4, COL5A1, CPD, SND1, VCL, C3, GLG1, HSPH1, MYO6, PLS1, ACO1, NUCB2, DYNC2H1, MYOF, ERAP1, …
GO:0006259	DNA metabolic process	1.03615e-06	0.000243605	686	54	RECQL, CENPF, TPR, ATRX, SMARCA1, RAD50, MKI67, SMARCA5, CHD1, CASC5, SMC3, SMC2, HSPD1, ATR, PRKDC, RRM1, TOP2A, MIS18BP1, ASCC3, BRCA2, TOP1, SHPRH, POLR2A, MSH2, YLPM1, HAT1, DNMT1, MRE11A, SMG1, PARP4, SFPQ, ATM, STAG2, DHX9, UBR5, DHX36, BAZ1A, VCP, CHD4, RSF1, SMC6, SMC4, XRN2, MYBBP1A, EGFR, DDB1, MCM6, SMARCA4, KMT2A, TOP2B, DDX1, SMC1A, HELLS, CLSPN
GO:0036094	small molecule binding	1.15903e-06	0.000268429	1629	109	CENPE, HSP90AB2P, RECQL, HLTF, EIF5B, KIF20B, ATRX, HSP90AB1, SMARCA1, RAD50, SSB, ATAD2, MKI67, SMARCA5, FASN, AGRN, CHD1, HNRNPU, KIF15, SMC3, HSP90B1, DHX29, HSPA4, ACSL4, SMC2, HSPD1, RBM25, HSP90AA1, ATR, SMCHD1, MYO1B, DDX21, PRKDC, RRM1, TOP2A, EPRS, DDX46, SKIV2L2, YTHDC2, HSPA9, MDN1, SLTM, HSPA4L, ASCC3, CHD9, ZNF638, MTHFD1, SHPRH, SLK, MSH2, KIF21A, MYH10, DNMT1, SMG1, KIF13B, UBA6, D…
GO:0006396	RNA processing	1.81695e-06	0.000414613	628	42	THOC2, SSB, SON, HNRNPU, UTP14A, RBM25, CDC5L, PPIG, DDX46, SKIV2L2, WDHD1, ZNF638, PRPF40A, POLR2A, UTP20, POP1, PRPF8, MPHOSPH10, SFPQ, DHX9, SF3B1, CHERP, SRRM2, PRPF4B, DDX5, ZCCHC6, U2SURP, SNRNP200, DIS3, EIF4G1, CCAR1, THRAP3, GEMIN5, XRN2, PCF11, INTS1, WDR36, NOP58, HNRNPH2, DDX1, SMC1A, CWC22
GO:0000166	nucleotide binding	2.22276e-06	0.000493941	1524	103	CENPE, HSP90AB2P, RECQL, HLTF, EIF5B, KIF20B, ATRX, HSP90AB1, SMARCA1, RAD50, SSB, ATAD2, MKI67, SMARCA5, FASN, CHD1, HNRNPU, KIF15, SMC3, HSP90B1, DHX29, HSPA4, ACSL4, SMC2, HSPD1, RBM25, HSP90AA1, ATR, SMCHD1, MYO1B, DDX21, PRKDC, RRM1, TOP2A, EPRS, DDX46, SKIV2L2, YTHDC2, HSPA9, MDN1, SLTM, HSPA4L, ASCC3, CHD9, ZNF638, MTHFD1, SHPRH, SLK, MSH2, KIF21A, MYH10, DNMT1, SMG1, KIF13B, UBA6, DDX24, …
GO:1901265	nucleoside phosphate binding	2.22826e-06	0.000493941	1525	103	CENPE, HSP90AB2P, RECQL, HLTF, EIF5B, KIF20B, ATRX, HSP90AB1, SMARCA1, RAD50, SSB, ATAD2, MKI67, SMARCA5, FASN, CHD1, HNRNPU, KIF15, SMC3, HSP90B1, DHX29, HSPA4, ACSL4, SMC2, HSPD1, RBM25, HSP90AA1, ATR, SMCHD1, MYO1B, DDX21, PRKDC, RRM1, TOP2A, EPRS, DDX46, SKIV2L2, YTHDC2, HSPA9, MDN1, SLTM, HSPA4L, ASCC3, CHD9, ZNF638, MTHFD1, SHPRH, SLK, MSH2, KIF21A, MYH10, DNMT1, SMG1, KIF13B, UBA6, DDX24, …
GO:0051276	chromosome organization	2.41886e-06	0.000522871	616	56	CENPE, CENPF, HLTF, TPR, ATRX, SMARCA1, RAD50, SGOL2, SMARCA5, HMGN5, APC, CHD1, CASC5, SMC3, SMC2, CTR9, SMCHD1, PRKDC, TOP2A, CTNNB1, NIPBL, MIS18BP1, WDHD1, CHD9, BRCA2, TOP1, SHPRH, MSH2, YLPM1, HAT1, DNMT1, TRRAP, MRE11A, SFPQ, ATM, STAG2, UBR5, RNF20, DHX36, BAZ1A, EP400, BPTF, CHD4, RSF1, CENPC, SMC6, SMC4, DDB1, JMJD1C, SMARCA4, KMT2A, CHD6, TOP2B, PDS5B, SMC1A, HELLS
GO:0016043	cellular component organization	2.42616e-06	0.000522871	3089	180	CENPE, CLTC, CENPF, EIF3A, RANBP2, HLTF, HSPG2, TMF1, TPR, KIF20B, COL4A1, ATRX, HSP90AB1, SMARCA1, RAD50, GCC2, LAMB1, SGOL2, MKI67, SMARCA5, HMGN5, ITGA2, SON, BCLAF1, LAMA5, APC, AGRN, CHD1, CASC5, LRPPRC, KIF15, SMC3, HSP90B1, GOLGB1, MYCBP2, COL15A1, CORO7, HSPA4, SORL1, ITGA1, ACSL4, CEP350, SMC2, HSPD1, PPP1R12A, CEP290, HSP90AA1, PHIP, CTR9, SMCHD1, EIF3C, NES, COL4A2, MYO1B, DOCK7, ASPM,…
GO:0005581	collagen trimer	2.93378e-06	0.00062361	16	9	COL4A1, COL15A1, COL4A2, COL18A1, COL12A1, COL5A1, COL5A2, COL4A5, COL7A1
GO:0003724	RNA helicase activity	3.39391e-06	0.000710031	26	8	DDX21, DDX24, DHX9, DDX5, SNRNP200, SKIV2L, DDX10, DDX1
GO:0000278	mitotic cell cycle	3.43187e-06	0.000710031	753	57	CENPE, CLTC, AKAP9, CENPF, RANBP2, TPR, KIF20B, SGOL2, APC, CASC5, KIF15, SMC3, SMC2, PPP1R12A, CEP290, HSP90AA1, PHIP, NES, ASPM, PRKDC, RRM1, TOP2A, NIPBL, BIRC6, MIS18BP1, PCM1, BRCA2, MSH2, AHCTF1, MYH10, TRRAP, MRE11A, CEP152, CKAP5, ATM, ALMS1, STAG2, NUP107, PSMD1, PCNT, CENPC, SMC4, DYNC1H1, FLNA, EGFR, DDB1, ANLN, MCM6, ASNS, KLHL13, SMARCA4, TOP2B, PDS5B, NUP133, SMC1A, HELLS, CLSPN
GO:0030529	ribonucleoprotein complex	4.01679e-06	0.000819445	555	34	EIF3A, SSB, HNRNPU, LRPPRC, RRBP1, UTP14A, DHX29, RBM25, EIF3C, CDC5L, EPRS, SKIV2L2, TOP1, UTP20, POP1, PRPF8, MPHOSPH10, PARP4, SND1, DHX9, SF3B1, SRRM2, GTF3C1, PRPF4B, DDX5, SNRNP200, XRN1, WDR36, SRP54, NOP58, HNRNPH2, DDX1, IQGAP1, CWC22
GO:0043170	macromolecule metabolic process	4.06633e-06	0.000819445	4881	238	CENPE, CLTC, HSP90AB2P, RECQL, CENPF, EIF3A, RANBP2, HLTF, EIF5B, HSPG2, TMF1, TPR, UBR3, COL4A1, ATRX, HSP90AB1, SMARCA1, RAD50, THOC2, ESF1, SSB, ATAD2, MKI67, SMARCA5, HMGN5, ITGA2, SON, BCLAF1, APC, AGRN, CHD1, HNRNPU, FASTKD5, CASC5, LRPPRC, RRBP1, UTP14A, SMC3, HSP90B1, MYCBP2, DHX29, COL15A1, UFL1, SORL1, ITGA1, SMC2, HSPD1, RBM25, PPP1R12A, CEP290, FRYL, HSP90AA1, PHIP, ATR, CTR9, SMCHD1,…
GO:0005515	protein binding	5.07965e-06	0.00100927	5081	253	CENPE, CLTC, HSP90AB2P, AKAP9, RECQL, CENPF, EIF3A, RANBP2, HLTF, EIF5B, HSPG2, TMF1, TPR, KIF20B, COL4A1, ATRX, HSP90AB1, SMARCA1, RAD50, THOC2, VPS13A, GCC2, SSB, LAMB1, SGOL2, MKI67, SMARCA5, HMGN5, ITGA2, SON, BCLAF1, LAMA5, APC, FASN, AGRN, CHD1, HNRNPU, CASC5, LRPPRC, KIF15, UTP14A, SMC3, ZC3H13, HSP90B1, GOLGB1, MYCBP2, CORO7, UFL1, SORL1, ITGA1, CEP350, SMC2, HSPD1, RBM25, PPP1R12A, CEP29…
GO:1903047	mitotic cell cycle process	5.13841e-06	0.00100927	658	52	CENPE, CLTC, AKAP9, CENPF, RANBP2, TPR, KIF20B, APC, CASC5, KIF15, SMC3, SMC2, PPP1R12A, CEP290, HSP90AA1, PHIP, NES, ASPM, PRKDC, TOP2A, NIPBL, BIRC6, MIS18BP1, PCM1, MSH2, MYH10, TRRAP, MRE11A, CEP152, CKAP5, ATM, ALMS1, STAG2, NUP107, PSMD1, PCNT, CENPC, SMC4, DYNC1H1, FLNA, EGFR, DDB1, ANLN, MCM6, KLHL13, SMARCA4, TOP2B, PDS5B, NUP133, SMC1A, HELLS, CLSPN
GO:0032508	DNA duplex unwinding	6.70746e-06	0.00129294	51	12	RECQL, ATRX, RAD50, CHD1, TOP2A, ASCC3, MRE11A, DHX9, CHD4, MCM6, TOP2B, DDX1
GO:0005488	binding	6.74925e-06	0.00129294	6921	313	CENPE, CLTC, HSP90AB2P, AKAP9, RECQL, CENPF, EIF3A, RANBP2, HLTF, EIF5B, HSPG2, TMF1, TPR, KIF20B, UBR3, COL4A1, ATRX, HSP90AB1, SMARCA1, RAD50, THOC2, ESF1, VPS13A, GCC2, SSB, ATAD2, LAMB1, SGOL2, BOD1L1, MKI67, SMARCA5, HMGN5, ITGA2, SON, BCLAF1, LAMA5, APC, FASN, AGRN, CHD1, HNRNPU, FASTKD5, CASC5, LRPPRC, RRBP1, KIF15, PLA2G4A, UTP14A, SMC3, ZC3H13, HSP90B1, GOLGB1, MYCBP2, ITPR2, DHX29, CORO…
GO:0035987	endodermal cell differentiation	7.63821e-06	0.00144539	21	9	LAMB1, CTR9, COL4A2, CTNNB1, ITGAV, COL12A1, COL5A1, COL5A2, COL7A1
GO:0032392	DNA geometric change	8.63232e-06	0.00161383	53	12	RECQL, ATRX, RAD50, CHD1, TOP2A, ASCC3, MRE11A, DHX9, CHD4, MCM6, TOP2B, DDX1
GO:0009056	catabolic process	9.16843e-06	0.0016841	1873	113	CENPE, RECQL, HLTF, EIF5B, HSPG2, TMF1, KIF20B, UBR3, COL4A1, ATRX, HSP90AB1, SMARCA1, RAD50, ATAD2, SMARCA5, APC, AGRN, LRPPRC, KIF15, PLA2G4A, HSP90B1, MYCBP2, DHX29, COL15A1, UFL1, SORL1, HSPD1, HSP90AA1, COL4A2, DOCK7, DDX21, TOP2A, COL18A1, DDX46, YTHDC2, MDN1, TOP1, MSH2, DOCK4, HMMR, KIF21A, MYH10, POP1, COL12A1, MRE11A, SMG1, UBA6, COL5A1, DDX24, RALGAPA1, USP15, ATM, ATG2A, RBBP6, DHX9, …
GO:0032403	protein complex binding	9.22528e-06	0.0016841	486	48	CENPE, TPR, KIF20B, HSP90AB1, SMARCA1, LAMB1, SMARCA5, HMGN5, ITGA2, LAMA5, APC, LRPPRC, KIF15, SMC3, ITGA1, CEP350, HSP90AA1, PHIP, ATR, NES, MYO1B, UTRN, CTNNB1, NIPBL, SYNM, MSH2, KIF21A, MYH10, DST, KIF13B, COL5A1, TLN2, MYO6, ATM, PLS1, VCP, HADHA, CHD4, NEXN, CTNNA1, SACS, FLNA, EGFR, SMARCA4, LMBRD1, IQGAP1, SMC1A, CLSPN
GO:0000775	chromosome, centromeric region	1.15745e-05	0.00208839	148	20	CENPE, CENPF, TPR, SGOL2, MKI67, APC, CASC5, SMC3, PPP1R12A, MIS18BP1, WDHD1, AHCTF1, DNMT1, STAG2, NUP107, CENPC, PDS5B, NUP133, SMC1A, HELLS
GO:0016071	mRNA metabolic process	1.36031e-05	0.00242619	569	36	THOC2, SSB, SON, HNRNPU, RBM25, CDC5L, DDX46, SKIV2L2, PRPF40A, POLR2A, TNPO1, PRPF8, SMG1, SFPQ, ATM, DHX9, SF3B1, SRRM2, PSMD1, PRPF4B, DDX5, SNRNP200, XRN1, DIS3, EIF4G1, CCAR1, THRAP3, GEMIN5, XRN2, PCF11, NBAS, UPF2, HNRNPH2, DDX1, SMC1A, CWC22
GO:0032963	collagen metabolic process	1.41753e-05	0.00249952	41	11	COL4A1, ITGA2, COL15A1, COL4A2, COL18A1, COL12A1, COL5A1, COL5A2, COL4A5, COL7A1, HIF1A
GO:0031988	membrane-bounded vesicle	1.54263e-05	0.00268954	1896	97	CLTC, HSP90AB2P, HSPG2, HSP90AB1, VPS13C, VPS13A, ATAD2, LAMB1, LAMA5, FASN, AGRN, CASC5, PLA2G4A, HSP90B1, COL15A1, CORO7, HSPA4, SORL1, ITGA1, ACSL4, SMC2, HSPD1, HSP90AA1, PHIP, COL4A2, MYO1B, UTRN, RRM1, EEA1, CTNNB1, COL18A1, NIPBL, PDCD6IP, HSPA9, DSP, COPB1, BRCA2, MTHFD1, SLK, CAND1, TRIP11, AHCTF1, C4B, ITGAV, MYH10, COL12A1, DST, VPS13D, PARP4, COL5A1, CPD, SND1, VCL, C3, GLG1, HSPH1, M…
GO:0043229	intracellular organelle	2.17677e-05	0.003753	6794	298	CENPE, CLTC, AKAP9, RECQL, CENPF, EIF3A, RANBP2, HLTF, HSPG2, TMF1, TPR, KIF20B, COL4A1, ATRX, HSP90AB1, SMARCA1, RAD50, THOC2, ESF1, VPS13A, GCC2, SSB, ATAD2, SGOL2, BOD1L1, MKI67, SMARCA5, HMGN5, RIF1, ITGA2, SON, BCLAF1, LAMA5, APC, FASN, AGRN, CHD1, HNRNPU, FASTKD5, CASC5, LRPPRC, RRBP1, KIF15, PLA2G4A, UTP14A, SMC3, HSP90B1, GOLGB1, MYCBP2, ITPR2, DHX29, COL15A1, CORO7, UFL1, HSPA4, SORL1, I…
GO:0016787	hydrolase activity	2.31622e-05	0.00394954	1355	84	CENPE, RECQL, HLTF, EIF5B, KIF20B, ATRX, SMARCA1, RAD50, ATAD2, SMARCA5, FASN, CHD1, KIF15, PLA2G4A, SMC3, DHX29, HSPD1, HSP90AA1, MYO1B, DDX21, TOP2A, DDX46, SKIV2L2, YTHDC2, MDN1, ASCC3, CHD9, MTHFD1, TOP1, SHPRH, MSH2, TPP2, KIF21A, MYH10, POP1, MRE11A, KIF13B, CPD, SND1, DDX24, USP15, MYO6, DHX9, DYNC2H1, USP24, ERAP1, DHX36, MAN2A1, OPLAH, EP400, ATP6V1A, DDX5, VCP, SNRNP200, BPTF, CHD4, GFM…
GO:0030574	collagen catabolic process	2.54171e-05	0.00424083	25	9	COL4A1, COL15A1, COL4A2, COL18A1, COL12A1, COL5A1, COL5A2, COL4A5, COL7A1
GO:0044243	multicellular organismal catabolic process	2.54171e-05	0.00424083	25	9	COL4A1, COL15A1, COL4A2, COL18A1, COL12A1, COL5A1, COL5A2, COL4A5, COL7A1
GO:0000793	condensed chromosome	2.78758e-05	0.00460158	137	17	CENPE, CENPF, SGOL2, MKI67, SMARCA5, CASC5, LRPPRC, SMC3, SMC2, TOP2A, AHCTF1, NUP107, CENPC, SMC6, SMC4, NUP133, SMC1A
GO:0005634	nucleus	2.99577e-05	0.0048932	4121	206	CENPE, RECQL, CENPF, EIF3A, RANBP2, HLTF, TMF1, TPR, KIF20B, ATRX, HSP90AB1, SMARCA1, RAD50, THOC2, ESF1, GCC2, SSB, ATAD2, SGOL2, BOD1L1, MKI67, SMARCA5, HMGN5, RIF1, ITGA2, SON, BCLAF1, LAMA5, APC, CHD1, HNRNPU, CASC5, LRPPRC, UTP14A, SMC3, HSP90B1, MYCBP2, UFL1, SORL1, CEP350, SMC2, HSPD1, RBM25, PPP1R12A, CEP290, HSP90AA1, PHIP, ATR, CTR9, SMCHD1, NEMF, DOCK7, ASPM, UTRN, DDX21, PRKDC, KIAA11…
GO:0044259	multicellular organismal macromolecule metabolic process	3.09087e-05	0.00499594	42	11	COL4A1, ITGA2, COL15A1, COL4A2, COL18A1, COL12A1, COL5A1, COL5A2, COL4A5, COL7A1, HIF1A
GO:0005615	extracellular space	3.33414e-05	0.0053336	351	30	HSPG2, ESF1, LAMB1, LAMA5, AGRN, COL15A1, SORL1, HSPD1, COL18A1, CD109, C4B, POP1, COL12A1, C3, NUCB2, ERAP1, DMXL2, COL7A1, A2M, RDX, SERPINI1, EGFR, DDB1, OAS3, C4A, SMARCA4, IDE, MSN, SEMA3C, LDLR
GO:0043231	intracellular membrane-bounded organelle	3.37503e-05	0.00534392	6301	276	CENPE, CLTC, AKAP9, RECQL, CENPF, EIF3A, RANBP2, HLTF, HSPG2, TMF1, TPR, KIF20B, COL4A1, ATRX, HSP90AB1, SMARCA1, RAD50, THOC2, ESF1, VPS13A, GCC2, SSB, ATAD2, SGOL2, BOD1L1, MKI67, SMARCA5, HMGN5, RIF1, ITGA2, SON, BCLAF1, LAMA5, APC, FASN, AGRN, CHD1, HNRNPU, FASTKD5, CASC5, LRPPRC, RRBP1, PLA2G4A, UTP14A, SMC3, HSP90B1, GOLGB1, MYCBP2, ITPR2, DHX29, COL15A1, CORO7, UFL1, HSPA4, SORL1, ITGA1, A…
GO:0031982	vesicle	3.51755e-05	0.00551331	1941	98	CLTC, HSP90AB2P, HSPG2, HSP90AB1, VPS13C, VPS13A, ATAD2, LAMB1, LAMA5, FASN, AGRN, CASC5, PLA2G4A, HSP90B1, COL15A1, CORO7, HSPA4, SORL1, ITGA1, ACSL4, SMC2, HSPD1, HSP90AA1, PHIP, COL4A2, MYO1B, UTRN, RRM1, EEA1, CTNNB1, COL18A1, NIPBL, PDCD6IP, HSPA9, DSP, COPB1, BRCA2, MTHFD1, SLK, CAND1, TRIP11, AHCTF1, C4B, ITGAV, MYH10, COL12A1, DST, VPS13D, PARP4, COL5A1, CPD, SND1, VCL, C3, GLG1, HSPH1, M…
GO:0000280	nuclear division	3.59424e-05	0.00553796	378	35	CENPE, CLTC, CENPF, TPR, KIF20B, RAD50, SGOL2, MKI67, APC, CASC5, KIF15, SMC3, SMC2, PPP1R12A, PHIP, ASPM, TOP2A, NIPBL, BIRC6, MIS18BP1, BRCA2, MSH2, MRE11A, CKAP5, ATM, STAG2, CENPC, SMC4, FLNA, ANLN, KLHL13, TOP2B, PDS5B, SMC1A, HELLS
GO:0001706	endoderm formation	3.60465e-05	0.00553796	25	9	LAMB1, CTR9, COL4A2, CTNNB1, ITGAV, COL12A1, COL5A1, COL5A2, COL7A1
GO:0022617	extracellular matrix disassembly	3.69416e-05	0.00561984	50	13	HSPG2, COL4A1, LAMB1, LAMA5, COL15A1, COL4A2, COL18A1, COL12A1, COL5A1, COL5A2, COL4A5, COL7A1, A2M
GO:0007059	chromosome segregation	3.85662e-05	0.00581001	145	19	CENPE, CENPF, TPR, SGOL2, APC, CASC5, SMC3, SMC2, TOP2A, CTNNB1, NIPBL, TOP1, MRE11A, STAG2, CENPC, SMC4, TOP2B, PDS5B, SMC1A
GO:0005902	microvillus	4.34825e-05	0.00643236	33	8	CTNNB1, SLC4A7, DOCK4, ITGAV, MYO6, ATP6V1A, RDX, MSN
GO:0044236	multicellular organismal metabolic process	4.35263e-05	0.00643236	45	11	COL4A1, ITGA2, COL15A1, COL4A2, COL18A1, COL12A1, COL5A1, COL5A2, COL4A5, COL7A1, HIF1A
GO:0032993	protein-DNA complex	4.43626e-05	0.0064941	211	22	CENPE, CENPF, TPR, SGOL2, MKI67, APC, CASC5, SMC3, PPP1R12A, CTNNB1, MIS18BP1, WDHD1, SHPRH, AHCTF1, DNMT1, STAG2, NUP107, CENPC, PDS5B, NUP133, SMC1A, HELLS
GO:0004003	ATP-dependent DNA helicase activity	5.33057e-05	0.00773033	31	8	RECQL, RAD50, CHD1, ASCC3, MRE11A, DHX9, CHD4, MCM6
GO:0044420	extracellular matrix part	5.6178e-05	0.00807142	53	15	HSPG2, COL4A1, LAMB1, LAMA5, AGRN, SMC3, COL15A1, COL4A2, COL18A1, COL12A1, DST, COL5A1, COL5A2, COL4A5, COL7A1
GO:0022402	cell cycle process	5.78314e-05	0.00816275	901	64	CENPE, CLTC, AKAP9, CENPF, RANBP2, TPR, KIF20B, ATRX, RAD50, SGOL2, SON, APC, CASC5, KIF15, SMC3, SMC2, PPP1R12A, CEP290, HSP90AA1, PHIP, ATR, NES, ASPM, PRKDC, TOP2A, CTNNB1, NIPBL, BIRC6, MIS18BP1, PCM1, PRPF40A, BRCA2, MSH2, AHCTF1, MYH10, DST, TRRAP, MRE11A, CEP152, CKAP5, ATM, ALMS1, STAG2, NUP107, PSMD1, PCNT, CHD4, CENPC, SMC4, DYNC1H1, MYBBP1A, FLNA, EGFR, DDB1, ANLN, MCM6, KLHL13, SMARCA…
GO:0034508	centromere complex assembly	5.78658e-05	0.00816275	34	8	CENPE, CENPF, SMARCA5, CASC5, MIS18BP1, RSF1, CENPC, HELLS
GO:0007126	meiotic nuclear division	5.97178e-05	0.00834811	91	14	RAD50, SGOL2, MKI67, SMC3, SMC2, TOP2A, BRCA2, MSH2, MRE11A, ATM, STAG2, SMC4, TOP2B, SMC1A
GO:0005604	basement membrane	6.19979e-05	0.00858948	41	13	HSPG2, COL4A1, LAMB1, LAMA5, AGRN, SMC3, COL15A1, COL4A2, COL18A1, DST, COL5A1, COL4A5, COL7A1
GO:0016607	nuclear speck	7.10161e-05	0.00975183	153	17	THOC2, SON, RBM25, CTR9, CDC5L, PPIG, DDX46, ZNF638, PRPF40A, YLPM1, PRPF8, SF3B1, SRRM2, EP400, SRP54, IFI16, CWC22
GO:0006397	mRNA processing	7.89263e-05	0.010743	374	27	THOC2, SON, HNRNPU, RBM25, CDC5L, DDX46, SKIV2L2, PRPF40A, POLR2A, PRPF8, SFPQ, DHX9, SF3B1, SRRM2, PRPF4B, DDX5, SNRNP200, EIF4G1, CCAR1, THRAP3, GEMIN5, XRN2, PCF11, HNRNPH2, DDX1, SMC1A, CWC22
GO:0048285	organelle fission	8.00797e-05	0.0107915	400	35	CENPE, CLTC, CENPF, TPR, KIF20B, RAD50, SGOL2, MKI67, APC, CASC5, KIF15, SMC3, SMC2, PPP1R12A, PHIP, ASPM, TOP2A, NIPBL, BIRC6, MIS18BP1, BRCA2, MSH2, MRE11A, CKAP5, ATM, STAG2, CENPC, SMC4, FLNA, ANLN, KLHL13, TOP2B, PDS5B, SMC1A, HELLS
GO:0005730	nucleolus	8.0674e-05	0.0107915	596	41	EIF3A, KIF20B, ATRX, ESF1, MKI67, HMGN5, RIF1, BCLAF1, UTP14A, DDX21, PRKDC, TOP2A, CDC5L, DDX46, NKRF, SKIV2L2, HSPA9, MDN1, TOP1, UTP20, POP1, MPHOSPH10, DDX24, STAG2, DHX9, RNF20, ITPR1, GTF3C1, DDX5, BPTF, SMC6, XRN2, MYBBP1A, SMARCA4, WDR36, SRP54, NOP58, IFI16, STAT1, HIF1A, BMS1
GO:0009987	cellular process	0.000103282	0.0136977	7410	321	CENPE, CLTC, HSP90AB2P, AKAP9, RECQL, CENPF, EIF3A, RANBP2, HLTF, EIF5B, HSPG2, TMF1, TPR, KIF20B, UBR3, COL4A1, ATRX, HSP90AB1, SMARCA1, RAD50, THOC2, ESF1, VPS13A, GCC2, SSB, ATAD2, LAMB1, SGOL2, MKI67, SMARCA5, HMGN5, RIF1, ITGA2, SON, BCLAF1, LAMA5, APC, FASN, AGRN, CHD1, HNRNPU, FASTKD5, CASC5, LRPPRC, RRBP1, KIF15, PLA2G4A, UTP14A, SMC3, HSP90B1, GOLGB1, MYCBP2, ITPR2, DHX29, COL15A1, CORO7…
GO:0003725	double-stranded RNA binding	0.000106497	0.0140043	46	9	CLTC, HSP90AB1, HSPD1, DDX21, DHX36, OAS3, MSN, DDX60, DDX1
GO:0051301	cell division	0.000115152	0.0150152	516	42	CENPE, CLTC, CENPF, TPR, KIF20B, RAD50, SGOL2, MKI67, SON, APC, CASC5, KIF15, SMC3, SMC2, PPP1R12A, PHIP, DOCK7, ASPM, TOP2A, NIPBL, PDCD6IP, BIRC6, MIS18BP1, PRPF40A, BRCA2, TOP1, MSH2, AHCTF1, MYH10, MRE11A, CKAP5, ATM, STAG2, CENPC, SMC4, FLNA, ANLN, KLHL13, TOP2B, PDS5B, SMC1A, HELLS
GO:0008186	RNA-dependent ATPase activity	0.000120109	0.015531	20	6	DDX21, YTHDC2, DHX9, DDX5, SNRNP200, SKIV2L
GO:0051321	meiotic cell cycle	0.000137487	0.0176313	96	14	RAD50, SGOL2, MKI67, SMC3, SMC2, TOP2A, BRCA2, MSH2, MRE11A, ATM, STAG2, SMC4, TOP2B, SMC1A
GO:0034655	nucleobase-containing compound catabolic process	0.000145315	0.0184824	994	68	CENPE, RECQL, HLTF, EIF5B, KIF20B, ATRX, SMARCA1, RAD50, ATAD2, SMARCA5, AGRN, LRPPRC, KIF15, DHX29, HSPD1, HSP90AA1, DOCK7, DDX21, TOP2A, DDX46, YTHDC2, MDN1, TOP1, MSH2, DOCK4, KIF21A, MYH10, POP1, MRE11A, SMG1, DDX24, RALGAPA1, ATM, DHX9, DYNC2H1, DHX36, RICTOR, GBF1, DDX5, VCP, SNRNP200, BPTF, CHD4, GFM1, XRN1, DIS3, EIF4G1, THRAP3, XRN2, DYNC1H1, AKAP13, MON2, DDB1, SKIV2L, SMARCA4, DDX10, C…
GO:0044712	single-organism catabolic process	0.000160898	0.0200789	1130	76	CENPE, RECQL, HLTF, EIF5B, KIF20B, COL4A1, ATRX, SMARCA1, ATAD2, SMARCA5, AGRN, KIF15, PLA2G4A, DHX29, COL15A1, HSPD1, HSP90AA1, COL4A2, DOCK7, DDX21, TOP2A, COL18A1, DDX46, YTHDC2, MDN1, TOP1, MSH2, DOCK4, HMMR, KIF21A, MYH10, COL12A1, COL5A1, DDX24, RALGAPA1, ATG2A, DHX9, DYNC2H1, COL5A2, HSD17B4, DHX36, COL4A5, ATG2B, RICTOR, COL7A1, GBF1, DDX5, VCP, SNRNP200, HADHA, BPTF, CHD4, GFM1, DIS3, GL…
GO:0065004	protein-DNA complex assembly	0.000161197	0.0200789	86	12	CENPE, CENPF, ATRX, SMARCA5, CASC5, MIS18BP1, SHPRH, CAND1, HAT1, RSF1, CENPC, HELLS
GO:0019439	aromatic compound catabolic process	0.000161749	0.0200789	1012	68	CENPE, RECQL, HLTF, EIF5B, KIF20B, ATRX, SMARCA1, RAD50, ATAD2, SMARCA5, AGRN, LRPPRC, KIF15, DHX29, HSPD1, HSP90AA1, DOCK7, DDX21, TOP2A, DDX46, YTHDC2, MDN1, TOP1, MSH2, DOCK4, KIF21A, MYH10, POP1, MRE11A, SMG1, DDX24, RALGAPA1, ATM, DHX9, DYNC2H1, DHX36, RICTOR, GBF1, DDX5, VCP, SNRNP200, BPTF, CHD4, GFM1, XRN1, DIS3, EIF4G1, THRAP3, XRN2, DYNC1H1, AKAP13, MON2, DDB1, SKIV2L, SMARCA4, DDX10, C…
GO:0005198	structural molecule activity	0.000169928	0.0209268	335	27	CLTC, AKAP9, EIF3A, COL4A1, LAMB1, LAMA5, AGRN, COL15A1, NES, COL4A2, CTNNB1, COL18A1, SYNM, DSP, COPB1, COL12A1, COL5A1, VCL, TLN2, PLS1, NUP107, COL5A2, COL4A5, NEXN, CTNNA1, AKAP13, MSN
GO:0071013	catalytic step 2 spliceosome	0.000175184	0.0214042	80	10	HNRNPU, CDC5L, SKIV2L2, PRPF8, SF3B1, SRRM2, PRPF4B, DDX5, SNRNP200, CWC22
GO:0071704	organic substance metabolic process	0.000178984	0.0216976	6048	270	CENPE, CLTC, HSP90AB2P, RECQL, CENPF, EIF3A, RANBP2, HLTF, EIF5B, HSPG2, TMF1, TPR, KIF20B, UBR3, COL4A1, ATRX, HSP90AB1, SMARCA1, RAD50, THOC2, ESF1, SSB, ATAD2, MKI67, SMARCA5, HMGN5, ITGA2, SON, BCLAF1, APC, FASN, AGRN, CHD1, HNRNPU, FASTKD5, CASC5, LRPPRC, RRBP1, KIF15, PLA2G4A, UTP14A, SMC3, HSP90B1, MYCBP2, DHX29, COL15A1, UFL1, SORL1, ITGA1, ACSL4, SMC2, HSPD1, RBM25, PPP1R12A, CEP290, FRY…
GO:0007062	sister chromatid cohesion	0.000180558	0.0217187	28	8	SGOL2, SMC3, CTNNB1, NIPBL, MRE11A, STAG2, PDS5B, SMC1A
GO:0000819	sister chromatid segregation	0.000182028	0.0217272	59	11	CENPE, TPR, SGOL2, SMC3, SMC2, TOP2A, NIPBL, SMC4, TOP2B, PDS5B, SMC1A
GO:0044270	cellular nitrogen compound catabolic process	0.000185965	0.0219369	1010	68	CENPE, RECQL, HLTF, EIF5B, KIF20B, ATRX, SMARCA1, RAD50, ATAD2, SMARCA5, AGRN, LRPPRC, KIF15, DHX29, HSPD1, HSP90AA1, DOCK7, DDX21, TOP2A, DDX46, YTHDC2, MDN1, TOP1, MSH2, DOCK4, KIF21A, MYH10, POP1, MRE11A, SMG1, DDX24, RALGAPA1, ATM, DHX9, DYNC2H1, DHX36, RICTOR, GBF1, DDX5, VCP, SNRNP200, BPTF, CHD4, GFM1, XRN1, DIS3, EIF4G1, THRAP3, XRN2, DYNC1H1, AKAP13, MON2, DDB1, SKIV2L, SMARCA4, DDX10, C…
GO:0046700	heterocycle catabolic process	0.000187996	0.0219369	1009	68	CENPE, RECQL, HLTF, EIF5B, KIF20B, ATRX, SMARCA1, RAD50, ATAD2, SMARCA5, AGRN, LRPPRC, KIF15, DHX29, HSPD1, HSP90AA1, DOCK7, DDX21, TOP2A, DDX46, YTHDC2, MDN1, TOP1, MSH2, DOCK4, KIF21A, MYH10, POP1, MRE11A, SMG1, DDX24, RALGAPA1, ATM, DHX9, DYNC2H1, DHX36, RICTOR, GBF1, DDX5, VCP, SNRNP200, BPTF, CHD4, GFM1, XRN1, DIS3, EIF4G1, THRAP3, XRN2, DYNC1H1, AKAP13, MON2, DDB1, SKIV2L, SMARCA4, DDX10, C…
GO:0031010	ISWI-type complex	0.000188026	0.0219369	9	5	SMARCA1, SMARCA5, BAZ1A, BPTF, RSF1
GO:0071682	endocytic vesicle lumen	0.000195429	0.0226304	5	3	HSP90B1, HSP90AA1, HSPH1
GO:1903046	meiotic cell cycle process	0.000210743	0.024223	54	10	RAD50, SGOL2, SMC2, TOP2A, BRCA2, MSH2, MRE11A, ATM, SMC4, TOP2B
GO:0032876	negative regulation of DNA endoreduplication	0.000219965	0.0249684	5	4	SMC3, MRE11A, STAG2, SMC1A
GO:1901575	organic substance catabolic process	0.000220447	0.0249684	1749	101	CENPE, RECQL, HLTF, EIF5B, HSPG2, TMF1, KIF20B, UBR3, ATRX, HSP90AB1, SMARCA1, RAD50, ATAD2, SMARCA5, APC, AGRN, LRPPRC, KIF15, PLA2G4A, HSP90B1, MYCBP2, DHX29, UFL1, SORL1, HSPD1, HSP90AA1, DOCK7, DDX21, TOP2A, DDX46, YTHDC2, MDN1, TOP1, MSH2, DOCK4, HMMR, KIF21A, MYH10, POP1, MRE11A, SMG1, UBA6, DDX24, RALGAPA1, USP15, ATM, RBBP6, DHX9, DYNC2H1, UBR5, USP24, RNF20, HSD17B4, DHX36, PSMD1, RICTOR…
GO:0006996	organelle organization	0.000225504	0.0253561	1934	119	CENPE, CLTC, CENPF, RANBP2, HLTF, TMF1, TPR, KIF20B, ATRX, SMARCA1, RAD50, GCC2, SGOL2, MKI67, SMARCA5, HMGN5, SON, LAMA5, APC, CHD1, CASC5, LRPPRC, KIF15, SMC3, HSP90B1, GOLGB1, MYCBP2, CORO7, HSPA4, CEP350, SMC2, PPP1R12A, CEP290, HSP90AA1, PHIP, CTR9, SMCHD1, NES, MYO1B, DOCK7, ASPM, PRKDC, EEA1, TOP2A, CTNNB1, SYNE2, NIPBL, SYNM, HSPA9, BIRC6, DSP, MIS18BP1, PCM1, COPB1, WDHD1, CHD9, PRPF40A,…
GO:0005201	extracellular matrix structural constituent	0.00023269	0.0259759	17	8	COL4A1, LAMB1, COL15A1, COL4A2, COL12A1, COL5A1, COL5A2, COL4A5
GO:1901361	organic cyclic compound catabolic process	0.000238564	0.0264414	1022	68	CENPE, RECQL, HLTF, EIF5B, KIF20B, ATRX, SMARCA1, RAD50, ATAD2, SMARCA5, AGRN, LRPPRC, KIF15, DHX29, HSPD1, HSP90AA1, DOCK7, DDX21, TOP2A, DDX46, YTHDC2, MDN1, TOP1, MSH2, DOCK4, KIF21A, MYH10, POP1, MRE11A, SMG1, DDX24, RALGAPA1, ATM, DHX9, DYNC2H1, DHX36, RICTOR, GBF1, DDX5, VCP, SNRNP200, BPTF, CHD4, GFM1, XRN1, DIS3, EIF4G1, THRAP3, XRN2, DYNC1H1, AKAP13, MON2, DDB1, SKIV2L, SMARCA4, DDX10, C…
GO:0043933	macromolecular complex subunit organization	0.000255751	0.0281406	1078	66	CENPE, CENPF, EIF3A, TPR, ATRX, SMARCA5, BCLAF1, APC, CASC5, SMC3, HSP90B1, CORO7, HSPA4, SORL1, SMC2, HSPD1, HSP90AA1, EIF3C, NES, MYO1B, RRM1, CTNNB1, EPRS, DSP, MDN1, MIS18BP1, PCM1, SHPRH, CAND1, AHCTF1, COL12A1, DST, HAT1, COL5A1, CKAP5, ALMS1, NUP107, COL5A2, OAT, RICTOR, VCP, GFPT1, SNRNP200, PCNT, CHD4, RSF1, CENPC, CTNNA1, SMC4, MIA3, GEMIN5, GLS, DYNC1H1, RDX, FLNA, ANLN, SMARCA4, KMT2A…
GO:0071822	protein complex subunit organization	0.000257522	0.0281406	938	60	CENPE, CENPF, TPR, ATRX, SMARCA5, BCLAF1, APC, CASC5, SMC3, HSP90B1, CORO7, HSPA4, SORL1, SMC2, HSPD1, HSP90AA1, NES, MYO1B, RRM1, CTNNB1, EPRS, DSP, MDN1, MIS18BP1, PCM1, SHPRH, CAND1, AHCTF1, COL12A1, DST, HAT1, COL5A1, CKAP5, ALMS1, NUP107, COL5A2, OAT, RICTOR, VCP, GFPT1, PCNT, CHD4, RSF1, CENPC, CTNNA1, SMC4, MIA3, GEMIN5, GLS, DYNC1H1, RDX, FLNA, ANLN, SMARCA4, KMT2A, IDE, SRP54, NUP133, SM…
GO:0006323	DNA packaging	0.000287227	0.0311196	92	12	TPR, ATRX, SMARCA5, CASC5, SMC2, TOP2A, MIS18BP1, SHPRH, HAT1, RSF1, SMC4, HELLS
GO:0022411	cellular component disassembly	0.000288794	0.0311196	312	26	RANBP2, HSPG2, TPR, COL4A1, LAMB1, LAMA5, APC, COL15A1, NES, COL4A2, TOP2A, CTNNB1, COL18A1, DSP, COL12A1, COL5A1, NUP107, COL5A2, COL4A5, COL7A1, DSG2, A2M, RDX, SMARCA4, NUP133, CLSPN
GO:0006807	nitrogen compound metabolic process	0.000310179	0.0331934	4179	203	CENPE, CLTC, RECQL, CENPF, HLTF, EIF5B, HSPG2, TMF1, TPR, KIF20B, ATRX, HSP90AB1, SMARCA1, RAD50, THOC2, ESF1, SSB, ATAD2, MKI67, SMARCA5, HMGN5, SON, BCLAF1, APC, FASN, AGRN, CHD1, HNRNPU, CASC5, LRPPRC, KIF15, PLA2G4A, UTP14A, SMC3, HSP90B1, MYCBP2, DHX29, UFL1, SORL1, SMC2, HSPD1, RBM25, PPP1R12A, CEP290, FRYL, HSP90AA1, PHIP, ATR, CTR9, COL4A2, DOCK7, DDX21, PRKDC, RRM1, TOP2A, CDC5L, CTNNB1,…
GO:0005732	small nucleolar ribonucleoprotein complex	0.000316276	0.0336141	12	3	POP1, MPHOSPH10, NOP58
GO:0031012	extracellular matrix	0.000322999	0.0340951	117	18	HSPG2, COL4A1, LAMB1, LAMA5, AGRN, SMC3, HSP90B1, COL15A1, COL4A2, COL18A1, COL12A1, DST, COL5A1, GLG1, COL5A2, MAMDC2, COL4A5, COL7A1
GO:0007492	endoderm development	0.000341546	0.0358092	36	10	LAMB1, CTR9, COL4A2, CTNNB1, ITGAV, COL12A1, COL5A1, COL5A2, COL7A1, BPTF
GO:0003918	DNA topoisomerase type II (ATP-hydrolyzing) activity	0.000357284	0.0369598	4	3	TOP2A, TOP1, TOP2B
GO:0061505	DNA topoisomerase II activity	0.000357284	0.0369598	4	3	TOP2A, TOP1, TOP2B
GO:0098651	basement membrane collagen trimer	0.000369755	0.0379966	5	4	COL4A1, COL15A1, COL4A2, COL4A5
GO:0005578	proteinaceous extracellular matrix	0.000375789	0.0383626	85	16	HSPG2, COL4A1, LAMB1, LAMA5, AGRN, SMC3, COL15A1, COL4A2, COL18A1, COL12A1, DST, COL5A1, COL5A2, MAMDC2, COL4A5, COL7A1
GO:0050839	cell adhesion molecule binding	0.000388593	0.0394104	84	13	LAMB1, ITGA2, LAMA5, ITGA1, UTRN, CTNNB1, DSP, DST, COL5A1, VCL, CTNNA1, EGFR, MSN
GO:0000785	chromatin	0.000408601	0.0411705	273	24	CENPF, ATRX, SMARCA1, HMGN5, SMC3, CTR9, SHPRH, AHCTF1, HAT1, DNMT1, TRRAP, MRE11A, SFPQ, STAG2, RNF20, EP400, UBA1, CHD4, CENPC, SMARCA4, TOP2B, PDS5B, HELLS, STAT1
GO:0003678	DNA helicase activity	0.000434053	0.0434529	44	9	RECQL, ATRX, RAD50, CHD1, ASCC3, MRE11A, DHX9, CHD4, MCM6
GO:0016604	nuclear body	0.000438649	0.0436315	280	24	ATRX, THOC2, SON, RBM25, ATR, CTR9, CDC5L, PPIG, DDX46, ZNF638, PRPF40A, YLPM1, PRPF8, SFPQ, SF3B1, SRRM2, EP400, SMC6, GEMIN5, SRP54, NOP58, IFI16, DDX1, CWC22
GO:2000104	negative regulation of DNA-dependent DNA replication	0.000447822	0.0442602	10	5	SMC3, BRCA2, MRE11A, STAG2, SMC1A
GO:0031055	chromatin remodeling at centromere	0.000454101	0.0445912	24	5	SMARCA5, CASC5, MIS18BP1, RSF1, HELLS
GO:0034641	cellular nitrogen compound metabolic process	0.000456919	0.0445912	4006	196	CENPE, RECQL, CENPF, HLTF, EIF5B, TMF1, TPR, KIF20B, ATRX, HSP90AB1, SMARCA1, RAD50, THOC2, ESF1, SSB, ATAD2, MKI67, SMARCA5, HMGN5, SON, BCLAF1, FASN, AGRN, CHD1, HNRNPU, CASC5, LRPPRC, KIF15, PLA2G4A, UTP14A, SMC3, HSP90B1, MYCBP2, DHX29, UFL1, SORL1, SMC2, HSPD1, RBM25, PPP1R12A, CEP290, FRYL, HSP90AA1, PHIP, ATR, CTR9, COL4A2, DOCK7, DDX21, PRKDC, RRM1, TOP2A, CDC5L, CTNNB1, EPRS, PPIG, DDX46…
GO:0004004	ATP-dependent RNA helicase activity	0.000489278	0.0474508	18	5	DDX21, DHX9, DDX5, SNRNP200, SKIV2L
GO:0090304	nucleic acid metabolic process	0.000512721	0.0494155	2958	152	RECQL, CENPF, HLTF, TMF1, TPR, ATRX, SMARCA1, RAD50, THOC2, ESF1, SSB, ATAD2, MKI67, SMARCA5, HMGN5, SON, BCLAF1, AGRN, CHD1, HNRNPU, CASC5, LRPPRC, UTP14A, SMC3, MYCBP2, UFL1, SMC2, HSPD1, RBM25, PPP1R12A, CEP290, FRYL, PHIP, ATR, CTR9, COL4A2, PRKDC, RRM1, TOP2A, CDC5L, CTNNB1, EPRS, PPIG, DDX46, NKRF, NIPBL, SKIV2L2, MIS18BP1, SLTM, ASCC3, WDHD1, CHD9, ZNF638, PRPF40A, BRCA2, ZFYVE16, TOP1, SH…

## Sheet: 6hpi TE Decreased
GO_Term_Id	GO_Term	pvalue	BH_pvalue	GO_Term_Gene_Total	Gene_Count_GO_Term	Gene_Ids
GO:0009607	response to biotic stimulus	1.5972e-06	0.0147201	320	17	DDIT4, AP2M1, COTL1, IL6, CCDC130, RARA, MUL1, MAPK3, ADM, TRIB1, IER3, JUN, TXNIP, DDIT3, IRF1, HIST2H2BE, NFKBIA
GO:0006468	protein phosphorylation	2.55978e-06	0.0147201	821	27	DDIT4, SGK1, CDKN1B, CTDSP2, NUAK2, POMK, HERPUD1, SPRY2, AJUBA, AXIN2, STK24, IL6, CYR61, RARA, MUL1, MAPK3, XBP1, FGFR2, TRIB1, EFNA1, HES1, JUN, DUSP1, DDIT3, GADD45B, ZFP91, NUP62
GO:0042325	regulation of phosphorylation	2.84593e-06	0.0147201	660	24	DDIT4, CDKN1B, CTDSP2, HERPUD1, SPRY2, AJUBA, AXIN2, IL6, CYR61, RARA, MUL1, MAPK3, XBP1, FGFR2, TRIB1, EFNA1, HES1, MYC, JUN, DUSP1, DDIT3, GADD45B, ZFP91, NUP62
GO:0009966	regulation of signal transduction	4.35251e-06	0.0163945	1294	35	DDIT4, AP2M1, SPRY2, CDC42EP2, PLAGL2, CYTH1, AJUBA, AXIN2, IL6, CYR61, EI24, RARA, MUL1, MAPK3, AGPAT1, XBP1, ADM, RNF43, FGFR2, TRIB1, IER3, EFNA1, HES1, MYC, TBC1D22B, TGIF1, JUN, DUSP1, DDIT3, IRF1, GADD45B, ZFP91, NUP62, NFKBIA, BAG5
GO:0001932	regulation of protein phosphorylation	6.97417e-06	0.0163945	552	21	DDIT4, CDKN1B, CTDSP2, HERPUD1, SPRY2, AJUBA, AXIN2, IL6, CYR61, MUL1, MAPK3, XBP1, TRIB1, EFNA1, HES1, JUN, DUSP1, DDIT3, GADD45B, ZFP91, NUP62
GO:0010562	positive regulation of phosphorus metabolic process	9.10706e-06	0.0163945	436	18	CTDSP2, HERPUD1, SPRY2, AJUBA, AXIN2, IL6, CYR61, RARA, MUL1, MAPK3, XBP1, ADM, FGFR2, EFNA1, HES1, DDIT3, GADD45B, ZFP91
GO:0045937	positive regulation of phosphate metabolic process	9.10706e-06	0.0163945	436	18	CTDSP2, HERPUD1, SPRY2, AJUBA, AXIN2, IL6, CYR61, RARA, MUL1, MAPK3, XBP1, ADM, FGFR2, EFNA1, HES1, DDIT3, GADD45B, ZFP91
GO:0008285	negative regulation of cell proliferation	9.78906e-06	0.0163945	313	15	CDKN1B, SPRY2, AXIN2, IL6, BAP1, RARA, ADM, FGFR2, TRIB1, HES1, MYC, TGIF1, JUN, IRF1, NUP62
GO:0042327	positive regulation of phosphorylation	1.09946e-05	0.0163945	400	17	CTDSP2, HERPUD1, SPRY2, AJUBA, AXIN2, IL6, CYR61, RARA, MUL1, MAPK3, XBP1, FGFR2, EFNA1, HES1, DDIT3, GADD45B, ZFP91
GO:0000165	MAPK cascade	1.12603e-05	0.0163945	316	15	SPRY2, AJUBA, IL6, CYR61, RARA, MUL1, MAPK3, FGFR2, TRIB1, EFNA1, MYC, JUN, DUSP1, GADD45B, NUP62
GO:0043408	regulation of MAPK cascade	1.34064e-05	0.0163945	280	14	SPRY2, AJUBA, IL6, CYR61, RARA, MUL1, MAPK3, FGFR2, TRIB1, EFNA1, MYC, DUSP1, GADD45B, NUP62
GO:0019219	regulation of nucleobase-containing compound metabolic process	1.4012e-05	0.0163945	2363	51	ZNF213, SGK1, ELF3, CDKN1B, CTDSP2, MED18, ZNF436, ZNF79, HERPUD1, SPRY2, CDC42EP2, ELF4, PLAGL2, CYTH1, AJUBA, MAMLD1, AXIN2, IL6, DEDD, ZNF512, CYR61, ZNF416, RARA, MAPK3, XBP1, ADM, TFE3, PNRC2, ZBTB5, ZNF410, FGFR2, TRIB1, IER3, ZNF805, EFNA1, ZNF543, HES1, MYC, ZFP64, TBC1D22B, TGIF1, JUN, TXNIP, MYT1L, DDIT3, IRF1, BCDIN3D, NUP62, SERTAD3, NFKBIA, ZNF689
GO:0010941	regulation of cell death	1.63145e-05	0.0163945	798	26	DDIT4, SGK1, CDKN1B, NUAK2, HERPUD1, SPRY2, PLAGL2, AXIN2, IL6, DEDD, CYR61, EI24, RARA, MUL1, ADM, FGFR2, IER3, MYC, JUN, TXNIP, DUSP1, DDIT3, GADD45B, NUP62, NFKBIA, BAG5
GO:0023014	signal transduction by phosphorylation	1.66372e-05	0.0163945	329	15	SPRY2, AJUBA, IL6, CYR61, RARA, MUL1, MAPK3, FGFR2, TRIB1, EFNA1, MYC, JUN, DUSP1, GADD45B, NUP62
GO:0043207	response to external biotic stimulus	1.72561e-05	0.0163945	304	15	DDIT4, AP2M1, COTL1, IL6, CCDC130, RARA, MUL1, MAPK3, ADM, TRIB1, IER3, JUN, IRF1, HIST2H2BE, NFKBIA
GO:0051707	response to other organism	1.72561e-05	0.0163945	304	15	DDIT4, AP2M1, COTL1, IL6, CCDC130, RARA, MUL1, MAPK3, ADM, TRIB1, IER3, JUN, IRF1, HIST2H2BE, NFKBIA
GO:0016310	phosphorylation	1.79614e-05	0.0163945	1107	31	DDIT4, SGK1, CDKN1B, CTDSP2, NUAK2, POMK, HERPUD1, NME6, SPRY2, UCK1, AJUBA, AXIN2, STK24, IL6, CYR61, RARA, MUL1, MAPK3, XBP1, FGFR2, TRIB1, EFNA1, HES1, MYC, COX10, JUN, DUSP1, DDIT3, GADD45B, ZFP91, NUP62
GO:1902531	regulation of intracellular signal transduction	2.09989e-05	0.0181022	824	25	DDIT4, SPRY2, CDC42EP2, PLAGL2, CYTH1, AJUBA, IL6, CYR61, EI24, RARA, MUL1, MAPK3, FGFR2, TRIB1, EFNA1, HES1, MYC, TBC1D22B, JUN, DUSP1, GADD45B, ZFP91, NUP62, NFKBIA, BAG5
GO:0043549	regulation of kinase activity	2.21674e-05	0.0181038	455	18	CDKN1B, CTDSP2, HERPUD1, SPRY2, AJUBA, IL6, CYR61, RARA, MUL1, MAPK3, XBP1, TRIB1, EFNA1, DUSP1, DDIT3, GADD45B, ZFP91, NUP62
GO:0019220	regulation of phosphate metabolic process	2.38557e-05	0.0181982	988	28	DDIT4, CDKN1B, CTDSP2, HERPUD1, SPRY2, CDC42EP2, CYTH1, AJUBA, AXIN2, IL6, CYR61, RARA, MUL1, MAPK3, XBP1, ADM, FGFR2, TRIB1, EFNA1, HES1, MYC, TBC1D22B, JUN, DUSP1, DDIT3, GADD45B, ZFP91, NUP62
GO:0071216	cellular response to biotic stimulus	2.53401e-05	0.0181982	66	7	IL6, RARA, MAPK3, TRIB1, TXNIP, DDIT3, NFKBIA
GO:0006915	apoptotic process	2.58014e-05	0.0181982	1027	30	DDIT4, SGK1, CDKN1B, NUAK2, HERPUD1, NME6, SPRY2, PLAGL2, STK24, IL6, DEDD, CYR61, EI24, RARA, MUL1, MAPK3, NAIF1, ADM, FGFR2, IER3, MYC, JUN, TXNIP, DUSP1, DDIT3, IRF1, GADD45B, NUP62, NFKBIA, BAG5
GO:0023051	regulation of signaling	2.91552e-05	0.0187552	1405	35	DDIT4, AP2M1, SPRY2, CDC42EP2, PLAGL2, CYTH1, AJUBA, AXIN2, IL6, CYR61, EI24, RARA, MUL1, MAPK3, AGPAT1, XBP1, ADM, RNF43, FGFR2, TRIB1, IER3, EFNA1, HES1, MYC, TBC1D22B, TGIF1, JUN, DUSP1, DDIT3, IRF1, GADD45B, ZFP91, NUP62, NFKBIA, BAG5
GO:0051174	regulation of phosphorus metabolic process	3.01897e-05	0.0187552	1001	28	DDIT4, CDKN1B, CTDSP2, HERPUD1, SPRY2, CDC42EP2, CYTH1, AJUBA, AXIN2, IL6, CYR61, RARA, MUL1, MAPK3, XBP1, ADM, FGFR2, TRIB1, EFNA1, HES1, MYC, TBC1D22B, JUN, DUSP1, DDIT3, GADD45B, ZFP91, NUP62
GO:0010646	regulation of cell communication	3.02172e-05	0.0187552	1407	35	DDIT4, AP2M1, SPRY2, CDC42EP2, PLAGL2, CYTH1, AJUBA, AXIN2, IL6, CYR61, EI24, RARA, MUL1, MAPK3, AGPAT1, XBP1, ADM, RNF43, FGFR2, TRIB1, IER3, EFNA1, HES1, MYC, TBC1D22B, TGIF1, JUN, DUSP1, DDIT3, IRF1, GADD45B, ZFP91, NUP62, NFKBIA, BAG5
GO:0012501	programmed cell death	3.27431e-05	0.0195094	1041	30	DDIT4, SGK1, CDKN1B, NUAK2, HERPUD1, NME6, SPRY2, PLAGL2, STK24, IL6, DEDD, CYR61, EI24, RARA, MUL1, MAPK3, NAIF1, ADM, FGFR2, IER3, MYC, JUN, TXNIP, DUSP1, DDIT3, IRF1, GADD45B, NUP62, NFKBIA, BAG5
GO:0051247	positive regulation of protein metabolic process	3.44688e-05	0.0195094	644	22	TIPARP, CDKN1B, CTDSP2, HERPUD1, SPRY2, AJUBA, AXIN2, IL6, CYR61, MUL1, MAPK3, XBP1, TRIB1, IER3, EFNA1, MYLIP, HES1, DDIT3, IRF1, GADD45B, ZFP91, NFKBIA
GO:0051171	regulation of nitrogen compound metabolic process	3.63662e-05	0.0195094	2428	51	ZNF213, SGK1, ELF3, CDKN1B, CTDSP2, MED18, ZNF436, ZNF79, HERPUD1, SPRY2, CDC42EP2, ELF4, PLAGL2, CYTH1, AJUBA, MAMLD1, AXIN2, IL6, DEDD, ZNF512, CYR61, ZNF416, RARA, MAPK3, XBP1, ADM, TFE3, PNRC2, ZBTB5, ZNF410, FGFR2, TRIB1, IER3, ZNF805, EFNA1, ZNF543, HES1, MYC, ZFP64, TBC1D22B, TGIF1, JUN, TXNIP, MYT1L, DDIT3, IRF1, BCDIN3D, NUP62, SERTAD3, NFKBIA, ZNF689
GO:0003677	DNA binding	3.84599e-05	0.0195094	1235	32	ZNF213, TIPARP, ELF3, ZNF436, ZNF79, ELF4, PLAGL2, DEDD, ZNF512, ZNF416, RARA, CERS2, XBP1, TFE3, ZBTB5, ZNF410, ZNF805, ZNF543, HES1, MYC, ZFP64, HIST1H2BN, TGIF1, JUN, MYT1L, DDIT3, IRF1, HIST2H2BE, HIST1H2AG, ZNF689, HIST1H2AD, HIST2H2AC
GO:0045859	regulation of protein kinase activity	3.88072e-05	0.0195094	429	17	CDKN1B, CTDSP2, HERPUD1, SPRY2, AJUBA, IL6, CYR61, MUL1, MAPK3, XBP1, TRIB1, EFNA1, DUSP1, DDIT3, GADD45B, ZFP91, NUP62
GO:0009888	tissue development	3.89761e-05	0.0195094	770	23	TIPARP, ELF3, SPRY2, AJUBA, AXIN2, IL6, DEDD, CYR61, RARA, MAPK3, XBP1, ADM, FGFR2, EFNA1, HES1, MYC, TGIF1, JUN, TXNIP, DUSP1, DDIT3, TUFT1, ZNF689
GO:0001934	positive regulation of protein phosphorylation	4.42247e-05	0.0208409	357	15	CTDSP2, HERPUD1, SPRY2, AJUBA, AXIN2, IL6, CYR61, MUL1, MAPK3, XBP1, EFNA1, HES1, DDIT3, GADD45B, ZFP91
GO:0000786	nucleosome	4.56655e-05	0.0208409	25	5	HIST1H2BN, HIST2H2BE, HIST1H2AG, HIST1H2AD, HIST2H2AC
GO:1990104	DNA bending complex	4.56655e-05	0.0208409	25	5	HIST1H2BN, HIST2H2BE, HIST1H2AG, HIST1H2AD, HIST2H2AC
GO:0048583	regulation of response to stimulus	5.19874e-05	0.0224605	1614	38	DDIT4, AP2M1, CDKN1B, SPRY2, CDC42EP2, PLAGL2, CYTH1, AJUBA, AXIN2, STK24, IL6, CYR61, EI24, RARA, MUL1, MAPK3, AGPAT1, XBP1, ADM, RNF43, FGFR2, TRIB1, IER3, EFNA1, HES1, MYC, TBC1D22B, TGIF1, JUN, DUSP1, DDIT3, IRF1, GADD45B, BCDIN3D, ZFP91, NUP62, NFKBIA, BAG5
GO:0006351	transcription, DNA-templated	5.21092e-05	0.0224605	1913	43	ZNF213, SGK1, ELF3, CDKN1B, MED18, ZNF436, ZNF79, ELF4, PLAGL2, AJUBA, CSTF1, MAMLD1, IL6, DEDD, ZNF512, CYR61, ZNF416, RARA, MAPK3, XBP1, TFE3, PNRC2, ZBTB5, ZNF410, FGFR2, TRIB1, ZNF805, EFNA1, ZNF543, HES1, MYC, ZFP64, LINC00473, TGIF1, JUN, TXNIP, MYT1L, DDIT3, IRF1, NUP62, SERTAD3, NFKBIA, ZNF689
GO:0060713	labyrinthine layer morphogenesis	5.41874e-05	0.022725	7	3	CYR61, ADM, FGFR2
GO:0042981	regulation of apoptotic process	6.44212e-05	0.0263059	761	24	SGK1, CDKN1B, NUAK2, HERPUD1, SPRY2, PLAGL2, IL6, DEDD, CYR61, EI24, RARA, MUL1, ADM, FGFR2, IER3, MYC, JUN, TXNIP, DUSP1, DDIT3, GADD45B, NUP62, NFKBIA, BAG5
GO:0006355	regulation of transcription, DNA-templated	6.77239e-05	0.0269454	1817	41	ZNF213, SGK1, ELF3, CDKN1B, MED18, ZNF436, ZNF79, ELF4, PLAGL2, AJUBA, MAMLD1, IL6, DEDD, ZNF512, CYR61, ZNF416, RARA, MAPK3, XBP1, TFE3, PNRC2, ZBTB5, ZNF410, FGFR2, TRIB1, ZNF805, EFNA1, ZNF543, HES1, MYC, ZFP64, TGIF1, JUN, TXNIP, MYT1L, DDIT3, IRF1, NUP62, SERTAD3, NFKBIA, ZNF689
GO:0043067	regulation of programmed cell death	7.42053e-05	0.0287861	769	24	SGK1, CDKN1B, NUAK2, HERPUD1, SPRY2, PLAGL2, IL6, DEDD, CYR61, EI24, RARA, MUL1, ADM, FGFR2, IER3, MYC, JUN, TXNIP, DUSP1, DDIT3, GADD45B, NUP62, NFKBIA, BAG5
GO:0044815	DNA packaging complex	8.78959e-05	0.0332654	31	5	HIST1H2BN, HIST2H2BE, HIST1H2AG, HIST1H2AD, HIST2H2AC
GO:0010468	regulation of gene expression	9.81037e-05	0.0362446	2278	48	ZNF213, SGK1, TIPARP, ELF3, CDKN1B, MED18, ZNF436, ZNF79, SPRY2, ELF4, PLAGL2, AJUBA, MAMLD1, AXIN2, IL6, DEDD, ZNF512, CYR61, ZNF416, RARA, MUL1, MAPK3, XBP1, TFE3, PNRC2, ZBTB5, ZNF410, FGFR2, TRIB1, ZNF805, EFNA1, MYLIP, ZNF543, HES1, MYC, ZFP64, TGIF1, JUN, TXNIP, MYT1L, DDIT3, IRF1, BCDIN3D, NUP62, SERTAD3, NFKBIA, ZNF689, BAG5
GO:0060711	labyrinthine layer development	0.000105707	0.0368181	21	4	CYR61, ADM, FGFR2, HES1
GO:2001141	regulation of RNA biosynthetic process	0.000106423	0.0368181	1847	41	ZNF213, SGK1, ELF3, CDKN1B, MED18, ZNF436, ZNF79, ELF4, PLAGL2, AJUBA, MAMLD1, IL6, DEDD, ZNF512, CYR61, ZNF416, RARA, MAPK3, XBP1, TFE3, PNRC2, ZBTB5, ZNF410, FGFR2, TRIB1, ZNF805, EFNA1, ZNF543, HES1, MYC, ZFP64, TGIF1, JUN, TXNIP, MYT1L, DDIT3, IRF1, NUP62, SERTAD3, NFKBIA, ZNF689
GO:0051252	regulation of RNA metabolic process	0.000106774	0.0368181	1910	42	ZNF213, SGK1, ELF3, CDKN1B, MED18, ZNF436, ZNF79, ELF4, PLAGL2, AJUBA, MAMLD1, IL6, DEDD, ZNF512, CYR61, ZNF416, RARA, MAPK3, XBP1, TFE3, PNRC2, ZBTB5, ZNF410, FGFR2, TRIB1, ZNF805, EFNA1, ZNF543, HES1, MYC, ZFP64, TGIF1, JUN, TXNIP, MYT1L, DDIT3, IRF1, BCDIN3D, NUP62, SERTAD3, NFKBIA, ZNF689
GO:0000982	RNA polymerase II core promoter proximal region sequence-specific DNA binding transcription factor activity	0.000109731	0.0370152	91	7	ELF3, ELF4, PLAGL2, HES1, MYC, TGIF1, JUN
GO:0009893	positive regulation of metabolic process	0.000117469	0.038374	1394	34	TIPARP, ELF3, CDKN1B, CTDSP2, HERPUD1, SPRY2, ELF4, PLAGL2, AJUBA, AXIN2, IL6, CYR61, RARA, MUL1, MAPK3, AGPAT1, XBP1, ADM, TFE3, FGFR2, TRIB1, IER3, EFNA1, MYLIP, HES1, MYC, JUN, DDIT3, IRF1, GADD45B, ZFP91, NUP62, SERTAD3, NFKBIA
GO:0045944	positive regulation of transcription from RNA polymerase II promoter	0.000118705	0.038374	453	16	ELF3, ELF4, PLAGL2, IL6, CYR61, RARA, MAPK3, XBP1, TFE3, FGFR2, HES1, MYC, JUN, DDIT3, IRF1, NFKBIA
GO:0080090	regulation of primary metabolic process	0.000123521	0.0390432	3065	59	DDIT4, ZNF213, SGK1, TIPARP, ELF3, CDKN1B, CTDSP2, MED18, ZNF436, ZNF79, HERPUD1, SPRY2, CDC42EP2, ELF4, PLAGL2, CYTH1, AJUBA, MAMLD1, AXIN2, IL6, DEDD, ZNF512, CYR61, ZNF416, RARA, MUL1, MAPK3, XBP1, ADM, TFE3, PNRC2, ZBTB5, ZNF410, FGFR2, TRIB1, IER3, ZNF805, EFNA1, MYLIP, ZNF543, HES1, MYC, ZFP64, TBC1D22B, TGIF1, JUN, TXNIP, DUSP1, MYT1L, DDIT3, IRF1, GADD45B, BCDIN3D, ZFP91, NUP62, SERTAD3, …
GO:0051338	regulation of transferase activity	0.000128144	0.0390432	551	19	CDKN1B, CTDSP2, HERPUD1, SPRY2, AJUBA, IL6, CYR61, RARA, MUL1, MAPK3, XBP1, TRIB1, EFNA1, DUSP1, DDIT3, GADD45B, ZFP91, NUP62, BAG5
GO:0002009	morphogenesis of an epithelium	0.000128324	0.0390432	212	10	SPRY2, AJUBA, IL6, CYR61, RARA, ADM, FGFR2, HES1, MYC, TGIF1
GO:0008219	cell death	0.000132665	0.0392363	1194	31	DDIT4, SGK1, CDKN1B, NUAK2, HERPUD1, NME6, SPRY2, PLAGL2, AXIN2, STK24, IL6, DEDD, CYR61, EI24, RARA, MUL1, MAPK3, NAIF1, ADM, FGFR2, IER3, MYC, JUN, TXNIP, DUSP1, DDIT3, IRF1, GADD45B, NUP62, NFKBIA, BAG5
GO:0010604	positive regulation of macromolecule metabolic process	0.000134414	0.0392363	1286	32	TIPARP, ELF3, CDKN1B, CTDSP2, HERPUD1, SPRY2, ELF4, PLAGL2, AJUBA, AXIN2, IL6, CYR61, RARA, MUL1, MAPK3, XBP1, TFE3, FGFR2, TRIB1, IER3, EFNA1, MYLIP, HES1, MYC, JUN, DDIT3, IRF1, GADD45B, ZFP91, NUP62, SERTAD3, NFKBIA
GO:0016265	death	0.000136544	0.0392363	1196	31	DDIT4, SGK1, CDKN1B, NUAK2, HERPUD1, NME6, SPRY2, PLAGL2, AXIN2, STK24, IL6, DEDD, CYR61, EI24, RARA, MUL1, MAPK3, NAIF1, ADM, FGFR2, IER3, MYC, JUN, TXNIP, DUSP1, DDIT3, IRF1, GADD45B, NUP62, NFKBIA, BAG5
GO:0045860	positive regulation of protein kinase activity	0.000141038	0.0397907	265	12	CTDSP2, HERPUD1, SPRY2, AJUBA, CYR61, MUL1, MAPK3, XBP1, EFNA1, DDIT3, GADD45B, ZFP91
GO:0003007	heart morphogenesis	0.00015837	0.0430258	103	7	AXIN2, CYR61, RARA, FGFR2, EFNA1, HES1, JUN
GO:0031323	regulation of cellular metabolic process	0.000158646	0.0430258	3092	59	DDIT4, ZNF213, SGK1, ELF3, CDKN1B, CTDSP2, MED18, ZNF436, ZNF79, HERPUD1, SPRY2, CDC42EP2, ELF4, PLAGL2, CYTH1, AJUBA, MAMLD1, AXIN2, IL6, DEDD, ZNF512, CYR61, ZNF416, RARA, MUL1, MAPK3, AGPAT1, XBP1, ADM, TFE3, PNRC2, ZBTB5, ZNF410, FGFR2, TRIB1, IER3, ZNF805, EFNA1, MYLIP, ZNF543, HES1, MYC, ZFP64, TBC1D22B, TGIF1, JUN, TXNIP, DUSP1, MYT1L, DDIT3, IRF1, GADD45B, BCDIN3D, ZFP91, NUP62, SERTAD3, …
GO:0060411	cardiac septum morphogenesis	0.000160823	0.0430258	24	4	CYR61, RARA, FGFR2, HES1
GO:0060669	embryonic placenta morphogenesis	0.000185353	0.0487477	10	3	CYR61, ADM, FGFR2
